# Supplementary material for: Polyamine metabolism patterns characterized tumor microenvironment, prognosis, and response to immunotherapy in colorectal cancer
Source: Cancer Cell Int. 2023 May 18;23:96. doi: 10.1186/s12935-023-02892-z (PMC10197465; doi:10.1186/s12935-023-02892-z)
Supplement: Supplementary file 1 — Additional file 1: Table S1. Summary of Polyamine Meatabolismrelated genes. Table S2. Samples clustering in CRC RNA-seq meta cohorts. Table S3. List of 10 major signaling pathway genes associated with cancer. Table S4. ssGSEA results for immune cells of meta cohort. Table S5. Differental PAM related genes for PAMcluster. Table S6. The gene of construction PAMscore. Table S7. Samples clustering in CRC RNA-seq meta cohorts. Table S8. The gene of construction PAMscore. PAMscore subgroup analysis by constructing a PAM scoring model. Table S9. Drug susceptibility results corresponding to PAMscore model genes. Table S10. Importance results of random forest screening. Table S11. Communication of immune cell based on PAMSscore model genes. [file 12935_2023_2892_MOESM1_ESM.xlsx]

## Sheet: Sheet1
Table S1: Summary of Polyamine Meatabolism (PAM) related genes
Gene
AGMAT
AMD1
AZIN1
AZIN2
NQO1
OAZ1
OAZ2
OAZ3
ODC1
PAOX
PSMA1
PSMA2
PSMA3
PSMA4
PSMA5
PSMA6
PSMA7
PSMA8
PSMB1
PSMB10
PSMB11
PSMB2
PSMB3
PSMB4
PSMB5
PSMB6
PSMB7
PSMB8
PSMB9
PSMC1
PSMC2
PSMC3
PSMC4
PSMC5
PSMC6
PSMD1
PSMD10
PSMD11
PSMD12
PSMD13
PSMD14
PSMD2
PSMD3
PSMD4
PSMD5
PSMD6
PSMD7
PSMD8
PSMD9
PSME1
PSME2
PSME3
PSME4
PSMF1
SAT1
SEM1
SMOX
SMS
SRM

## Sheet: Sheet2
Table S2: Samples clustering in CRC RNA-seq meta cohorts
Sample ID	PAMcluster
geoMatrix39582_GSM971957	A
geoMatrix39582_GSM971958	A
geoMatrix39582_GSM971959	A
geoMatrix39582_GSM971960	B
geoMatrix39582_GSM971961	B
geoMatrix39582_GSM971962	C
geoMatrix39582_GSM971963	A
geoMatrix39582_GSM971964	A
geoMatrix39582_GSM971965	C
geoMatrix39582_GSM971966	B
geoMatrix39582_GSM971967	A
geoMatrix39582_GSM971968	A
geoMatrix39582_GSM971969	A
geoMatrix39582_GSM971970	A
geoMatrix39582_GSM971971	A
geoMatrix39582_GSM971972	C
geoMatrix39582_GSM971973	A
geoMatrix39582_GSM971974	C
geoMatrix39582_GSM971975	C
geoMatrix39582_GSM971976	A
geoMatrix39582_GSM971977	C
geoMatrix39582_GSM971978	A
geoMatrix39582_GSM971979	A
geoMatrix39582_GSM971980	A
geoMatrix39582_GSM971981	C
geoMatrix39582_GSM971982	C
geoMatrix39582_GSM971983	A
geoMatrix39582_GSM971984	A
geoMatrix39582_GSM971985	A
geoMatrix39582_GSM971986	C
geoMatrix39582_GSM971987	B
geoMatrix39582_GSM971988	A
geoMatrix39582_GSM971989	A
geoMatrix39582_GSM971990	A
geoMatrix39582_GSM971991	B
geoMatrix39582_GSM971992	B
geoMatrix39582_GSM971993	A
geoMatrix39582_GSM971994	A
geoMatrix39582_GSM971995	A
geoMatrix39582_GSM971996	C
geoMatrix39582_GSM971997	A
geoMatrix39582_GSM971998	B
geoMatrix39582_GSM971999	B
geoMatrix39582_GSM972000	B
geoMatrix39582_GSM972001	B
geoMatrix39582_GSM972002	A
geoMatrix39582_GSM972003	A
geoMatrix39582_GSM972004	A
geoMatrix39582_GSM972005	B
geoMatrix39582_GSM972006	A
geoMatrix39582_GSM972007	C
geoMatrix39582_GSM972008	C
geoMatrix39582_GSM972009	C
geoMatrix39582_GSM972010	B
geoMatrix39582_GSM972011	C
geoMatrix39582_GSM972012	B
geoMatrix39582_GSM972013	B
geoMatrix39582_GSM972014	B
geoMatrix39582_GSM972015	A
geoMatrix39582_GSM972016	A
geoMatrix39582_GSM972017	B
geoMatrix39582_GSM972018	B
geoMatrix39582_GSM972019	A
geoMatrix39582_GSM972020	B
geoMatrix39582_GSM972021	C
geoMatrix39582_GSM972022	A
geoMatrix39582_GSM972023	A
geoMatrix39582_GSM972024	A
geoMatrix39582_GSM972025	B
geoMatrix39582_GSM972026	A
geoMatrix39582_GSM972027	B
geoMatrix39582_GSM972028	C
geoMatrix39582_GSM972029	C
geoMatrix39582_GSM972030	C
geoMatrix39582_GSM972031	B
geoMatrix39582_GSM972032	B
geoMatrix39582_GSM972033	C
geoMatrix39582_GSM972034	B
geoMatrix39582_GSM972035	A
geoMatrix39582_GSM972036	C
geoMatrix39582_GSM972037	A
geoMatrix39582_GSM972038	A
geoMatrix39582_GSM972039	C
geoMatrix39582_GSM972040	B
geoMatrix39582_GSM972041	B
geoMatrix39582_GSM972042	A
geoMatrix39582_GSM972043	A
geoMatrix39582_GSM972044	A
geoMatrix39582_GSM972045	B
geoMatrix39582_GSM972046	B
geoMatrix39582_GSM972047	C
geoMatrix39582_GSM972048	A
geoMatrix39582_GSM972049	A
geoMatrix39582_GSM972050	B
geoMatrix39582_GSM972051	B
geoMatrix39582_GSM972052	A
geoMatrix39582_GSM972053	A
geoMatrix39582_GSM972054	C
geoMatrix39582_GSM972055	C
geoMatrix39582_GSM972056	C
geoMatrix39582_GSM972057	A
geoMatrix39582_GSM972058	A
geoMatrix39582_GSM972059	C
geoMatrix39582_GSM972060	A
geoMatrix39582_GSM972061	C
geoMatrix39582_GSM972062	A
geoMatrix39582_GSM972063	A
geoMatrix39582_GSM972064	A
geoMatrix39582_GSM972065	A
geoMatrix39582_GSM972066	A
geoMatrix39582_GSM972067	C
geoMatrix39582_GSM972068	C
geoMatrix39582_GSM972069	B
geoMatrix39582_GSM972070	B
geoMatrix39582_GSM972071	B
geoMatrix39582_GSM972072	A
geoMatrix39582_GSM972073	A
geoMatrix39582_GSM972074	B
geoMatrix39582_GSM972075	C
geoMatrix39582_GSM972076	A
geoMatrix39582_GSM972077	C
geoMatrix39582_GSM972078	C
geoMatrix39582_GSM972079	C
geoMatrix39582_GSM972080	A
geoMatrix39582_GSM972081	A
geoMatrix39582_GSM972082	C
geoMatrix39582_GSM972083	C
geoMatrix39582_GSM972084	C
geoMatrix39582_GSM972085	B
geoMatrix39582_GSM972086	C
geoMatrix39582_GSM972087	B
geoMatrix39582_GSM972088	B
geoMatrix39582_GSM972089	B
geoMatrix39582_GSM972090	B
geoMatrix39582_GSM972091	B
geoMatrix39582_GSM972092	A
geoMatrix39582_GSM972093	B
geoMatrix39582_GSM972094	A
geoMatrix39582_GSM972095	B
geoMatrix39582_GSM972096	A
geoMatrix39582_GSM972097	C
geoMatrix39582_GSM972098	B
geoMatrix39582_GSM972099	B
geoMatrix39582_GSM972100	A
geoMatrix39582_GSM972101	A
geoMatrix39582_GSM972102	C
geoMatrix39582_GSM972103	A
geoMatrix39582_GSM972104	C
geoMatrix39582_GSM972105	B
geoMatrix39582_GSM972106	A
geoMatrix39582_GSM972107	A
geoMatrix39582_GSM972108	B
geoMatrix39582_GSM972109	A
geoMatrix39582_GSM972110	A
geoMatrix39582_GSM972111	A
geoMatrix39582_GSM972112	B
geoMatrix39582_GSM972113	C
geoMatrix39582_GSM972114	A
geoMatrix39582_GSM972115	B
geoMatrix39582_GSM972116	C
geoMatrix39582_GSM972117	A
geoMatrix39582_GSM972118	A
geoMatrix39582_GSM972119	B
geoMatrix39582_GSM972120	A
geoMatrix39582_GSM972121	B
geoMatrix39582_GSM972122	B
geoMatrix39582_GSM972123	A
geoMatrix39582_GSM972124	B
geoMatrix39582_GSM972125	C
geoMatrix39582_GSM972126	B
geoMatrix39582_GSM972127	B
geoMatrix39582_GSM972128	A
geoMatrix39582_GSM972129	A
geoMatrix39582_GSM972130	B
geoMatrix39582_GSM972131	C
geoMatrix39582_GSM972132	B
geoMatrix39582_GSM972133	B
geoMatrix39582_GSM972134	B
geoMatrix39582_GSM972135	A
geoMatrix39582_GSM972136	B
geoMatrix39582_GSM972137	A
geoMatrix39582_GSM972138	B
geoMatrix39582_GSM972139	B
geoMatrix39582_GSM972140	B
geoMatrix39582_GSM972141	B
geoMatrix39582_GSM972142	B
geoMatrix39582_GSM972143	A
geoMatrix39582_GSM972144	B
geoMatrix39582_GSM972145	B
geoMatrix39582_GSM972146	C
geoMatrix39582_GSM972147	B
geoMatrix39582_GSM972148	A
geoMatrix39582_GSM972149	B
geoMatrix39582_GSM972150	B
geoMatrix39582_GSM972151	B
geoMatrix39582_GSM972152	B
geoMatrix39582_GSM972153	A
geoMatrix39582_GSM972154	B
geoMatrix39582_GSM972155	B
geoMatrix39582_GSM972156	B
geoMatrix39582_GSM972157	B
geoMatrix39582_GSM972158	B
geoMatrix39582_GSM972159	B
geoMatrix39582_GSM972160	A
geoMatrix39582_GSM972161	A
geoMatrix39582_GSM972162	B
geoMatrix39582_GSM972163	B
geoMatrix39582_GSM972164	B
geoMatrix39582_GSM972165	B
geoMatrix39582_GSM972166	B
geoMatrix39582_GSM972167	B
geoMatrix39582_GSM972168	A
geoMatrix39582_GSM972169	B
geoMatrix39582_GSM972170	A
geoMatrix39582_GSM972171	A
geoMatrix39582_GSM972172	A
geoMatrix39582_GSM972173	A
geoMatrix39582_GSM972174	C
geoMatrix39582_GSM972175	A
geoMatrix39582_GSM972176	A
geoMatrix39582_GSM972177	C
geoMatrix39582_GSM972178	C
geoMatrix39582_GSM972179	C
geoMatrix39582_GSM972180	A
geoMatrix39582_GSM972181	C
geoMatrix39582_GSM972182	C
geoMatrix39582_GSM972183	C
geoMatrix39582_GSM972184	A
geoMatrix39582_GSM972185	A
geoMatrix39582_GSM972186	C
geoMatrix39582_GSM972187	C
geoMatrix39582_GSM972188	C
geoMatrix39582_GSM972189	A
geoMatrix39582_GSM972190	C
geoMatrix39582_GSM972191	A
geoMatrix39582_GSM972192	C
geoMatrix39582_GSM972193	A
geoMatrix39582_GSM972194	C
geoMatrix39582_GSM972195	A
geoMatrix39582_GSM972196	A
geoMatrix39582_GSM972197	C
geoMatrix39582_GSM972198	B
geoMatrix39582_GSM972199	C
geoMatrix39582_GSM972200	C
geoMatrix39582_GSM972201	B
geoMatrix39582_GSM972202	A
geoMatrix39582_GSM972203	A
geoMatrix39582_GSM972204	B
geoMatrix39582_GSM972205	A
geoMatrix39582_GSM972206	C
geoMatrix39582_GSM972207	B
geoMatrix39582_GSM972208	B
geoMatrix39582_GSM972209	A
geoMatrix39582_GSM972210	B
geoMatrix39582_GSM972211	B
geoMatrix39582_GSM972212	A
geoMatrix39582_GSM972213	C
geoMatrix39582_GSM972214	A
geoMatrix39582_GSM972215	A
geoMatrix39582_GSM972216	A
geoMatrix39582_GSM972217	A
geoMatrix39582_GSM972218	A
geoMatrix39582_GSM972219	B
geoMatrix39582_GSM972220	A
geoMatrix39582_GSM972221	A
geoMatrix39582_GSM972222	C
geoMatrix39582_GSM972223	A
geoMatrix39582_GSM972224	C
geoMatrix39582_GSM972225	B
geoMatrix39582_GSM972226	C
geoMatrix39582_GSM972227	A
geoMatrix39582_GSM972228	A
geoMatrix39582_GSM972229	A
geoMatrix39582_GSM972230	A
geoMatrix39582_GSM972231	B
geoMatrix39582_GSM972232	B
geoMatrix39582_GSM972233	A
geoMatrix39582_GSM972234	C
geoMatrix39582_GSM972235	A
geoMatrix39582_GSM972236	A
geoMatrix39582_GSM972237	A
geoMatrix39582_GSM972238	B
geoMatrix39582_GSM972239	A
geoMatrix39582_GSM972240	A
geoMatrix39582_GSM972241	A
geoMatrix39582_GSM972242	C
geoMatrix39582_GSM972243	B
geoMatrix39582_GSM972244	C
geoMatrix39582_GSM972245	C
geoMatrix39582_GSM972246	B
geoMatrix39582_GSM972247	B
geoMatrix39582_GSM972248	A
geoMatrix39582_GSM972249	B
geoMatrix39582_GSM972250	B
geoMatrix39582_GSM972251	C
geoMatrix39582_GSM972252	A
geoMatrix39582_GSM972253	B
geoMatrix39582_GSM972254	C
geoMatrix39582_GSM972255	B
geoMatrix39582_GSM972256	C
geoMatrix39582_GSM972257	A
geoMatrix39582_GSM972258	B
geoMatrix39582_GSM972259	C
geoMatrix39582_GSM972260	C
geoMatrix39582_GSM972261	A
geoMatrix39582_GSM972262	C
geoMatrix39582_GSM972263	B
geoMatrix39582_GSM972264	A
geoMatrix39582_GSM972265	A
geoMatrix39582_GSM972266	A
geoMatrix39582_GSM972267	B
geoMatrix39582_GSM972268	A
geoMatrix39582_GSM972269	A
geoMatrix39582_GSM972270	A
geoMatrix39582_GSM972271	A
geoMatrix39582_GSM972272	C
geoMatrix39582_GSM972273	C
geoMatrix39582_GSM972274	A
geoMatrix39582_GSM972275	C
geoMatrix39582_GSM972276	A
geoMatrix39582_GSM972277	A
geoMatrix39582_GSM972278	A
geoMatrix39582_GSM972279	A
geoMatrix39582_GSM972280	A
geoMatrix39582_GSM972281	A
geoMatrix39582_GSM972282	A
geoMatrix39582_GSM972283	A
geoMatrix39582_GSM972284	B
geoMatrix39582_GSM972285	C
geoMatrix39582_GSM972286	C
geoMatrix39582_GSM972287	A
geoMatrix39582_GSM972288	B
geoMatrix39582_GSM972289	B
geoMatrix39582_GSM972290	B
geoMatrix39582_GSM972291	A
geoMatrix39582_GSM972292	A
geoMatrix39582_GSM972293	C
geoMatrix39582_GSM972294	A
geoMatrix39582_GSM972295	C
geoMatrix39582_GSM972296	A
geoMatrix39582_GSM972297	C
geoMatrix39582_GSM972298	A
geoMatrix39582_GSM972299	A
geoMatrix39582_GSM972300	B
geoMatrix39582_GSM972301	C
geoMatrix39582_GSM972302	A
geoMatrix39582_GSM972303	A
geoMatrix39582_GSM972304	A
geoMatrix39582_GSM972305	A
geoMatrix39582_GSM972306	A
geoMatrix39582_GSM972307	A
geoMatrix39582_GSM972308	A
geoMatrix39582_GSM972309	B
geoMatrix39582_GSM972310	A
geoMatrix39582_GSM972311	B
geoMatrix39582_GSM972312	B
geoMatrix39582_GSM972313	C
geoMatrix39582_GSM972314	C
geoMatrix39582_GSM972315	B
geoMatrix39582_GSM972316	A
geoMatrix39582_GSM972317	A
geoMatrix39582_GSM972318	A
geoMatrix39582_GSM972319	A
geoMatrix39582_GSM972320	B
geoMatrix39582_GSM972321	B
geoMatrix39582_GSM972322	C
geoMatrix39582_GSM972323	A
geoMatrix39582_GSM972324	A
geoMatrix39582_GSM972325	A
geoMatrix39582_GSM972326	A
geoMatrix39582_GSM972327	A
geoMatrix39582_GSM972328	B
geoMatrix39582_GSM972329	C
geoMatrix39582_GSM972330	A
geoMatrix39582_GSM972331	B
geoMatrix39582_GSM972332	A
geoMatrix39582_GSM972333	A
geoMatrix39582_GSM972334	A
geoMatrix39582_GSM972335	A
geoMatrix39582_GSM972336	B
geoMatrix39582_GSM972337	A
geoMatrix39582_GSM972338	B
geoMatrix39582_GSM972339	A
geoMatrix39582_GSM972340	B
geoMatrix39582_GSM972341	A
geoMatrix39582_GSM972342	A
geoMatrix39582_GSM972343	A
geoMatrix39582_GSM972344	A
geoMatrix39582_GSM972345	B
geoMatrix39582_GSM972346	A
geoMatrix39582_GSM972347	A
geoMatrix39582_GSM972348	A
geoMatrix39582_GSM972349	C
geoMatrix39582_GSM972350	B
geoMatrix39582_GSM972351	B
geoMatrix39582_GSM972352	C
geoMatrix39582_GSM972353	A
geoMatrix39582_GSM972354	A
geoMatrix39582_GSM972355	B
geoMatrix39582_GSM972356	A
geoMatrix39582_GSM972357	C
geoMatrix39582_GSM972358	B
geoMatrix39582_GSM972359	C
geoMatrix39582_GSM972360	A
geoMatrix39582_GSM972361	C
geoMatrix39582_GSM972362	B
geoMatrix39582_GSM972363	B
geoMatrix39582_GSM972364	A
geoMatrix39582_GSM972365	B
geoMatrix39582_GSM972366	C
geoMatrix39582_GSM972367	C
geoMatrix39582_GSM972368	A
geoMatrix39582_GSM972369	B
geoMatrix39582_GSM972370	A
geoMatrix39582_GSM972371	A
geoMatrix39582_GSM972372	A
geoMatrix39582_GSM972373	B
geoMatrix39582_GSM972374	A
geoMatrix39582_GSM972375	A
geoMatrix39582_GSM972376	C
geoMatrix39582_GSM972377	C
geoMatrix39582_GSM972378	C
geoMatrix39582_GSM972379	A
geoMatrix39582_GSM972380	A
geoMatrix39582_GSM972381	C
geoMatrix39582_GSM972382	C
geoMatrix39582_GSM972383	B
geoMatrix39582_GSM972384	B
geoMatrix39582_GSM972385	C
geoMatrix39582_GSM972386	A
geoMatrix39582_GSM972387	B
geoMatrix39582_GSM972388	A
geoMatrix39582_GSM972389	A
geoMatrix39582_GSM972390	C
geoMatrix39582_GSM972391	A
geoMatrix39582_GSM972392	C
geoMatrix39582_GSM972393	C
geoMatrix39582_GSM972394	C
geoMatrix39582_GSM972395	B
geoMatrix39582_GSM972396	B
geoMatrix39582_GSM972397	A
geoMatrix39582_GSM972398	A
geoMatrix39582_GSM972399	A
geoMatrix39582_GSM972400	B
geoMatrix39582_GSM972401	C
geoMatrix39582_GSM972402	C
geoMatrix39582_GSM972403	C
geoMatrix39582_GSM972404	B
geoMatrix39582_GSM972405	B
geoMatrix39582_GSM972406	A
geoMatrix39582_GSM972407	C
geoMatrix39582_GSM972408	B
geoMatrix39582_GSM972409	A
geoMatrix39582_GSM972410	C
geoMatrix39582_GSM972411	B
geoMatrix39582_GSM972412	B
geoMatrix39582_GSM972413	B
geoMatrix39582_GSM972414	A
geoMatrix39582_GSM972415	A
geoMatrix39582_GSM972416	A
geoMatrix39582_GSM972417	C
geoMatrix39582_GSM972418	C
geoMatrix39582_GSM972419	A
geoMatrix39582_GSM972420	C
geoMatrix39582_GSM972421	B
geoMatrix39582_GSM972422	C
geoMatrix39582_GSM972423	C
geoMatrix39582_GSM972424	B
geoMatrix39582_GSM972425	C
geoMatrix39582_GSM972426	C
geoMatrix39582_GSM972427	C
geoMatrix39582_GSM972428	C
geoMatrix39582_GSM972429	C
geoMatrix39582_GSM972430	A
geoMatrix39582_GSM972431	A
geoMatrix39582_GSM972432	B
geoMatrix39582_GSM972433	B
geoMatrix39582_GSM972434	B
geoMatrix39582_GSM972435	B
geoMatrix39582_GSM972436	B
geoMatrix39582_GSM972437	B
geoMatrix39582_GSM972438	C
geoMatrix39582_GSM972439	B
geoMatrix39582_GSM972440	B
geoMatrix39582_GSM972441	B
geoMatrix39582_GSM972442	A
geoMatrix39582_GSM972443	A
geoMatrix39582_GSM972444	A
geoMatrix39582_GSM972445	A
geoMatrix39582_GSM972447	C
geoMatrix39582_GSM972449	A
geoMatrix39582_GSM972450	A
geoMatrix39582_GSM972451	A
geoMatrix39582_GSM972452	A
geoMatrix39582_GSM972453	A
geoMatrix39582_GSM972454	A
geoMatrix39582_GSM972455	A
geoMatrix39582_GSM972456	B
geoMatrix39582_GSM972457	B
geoMatrix39582_GSM972458	A
geoMatrix39582_GSM972459	A
geoMatrix39582_GSM972460	B
geoMatrix39582_GSM972461	C
geoMatrix39582_GSM972462	A
geoMatrix39582_GSM972463	B
geoMatrix39582_GSM972464	B
geoMatrix39582_GSM972465	A
geoMatrix39582_GSM972466	A
geoMatrix39582_GSM972467	C
geoMatrix39582_GSM972468	B
geoMatrix39582_GSM972469	A
geoMatrix39582_GSM972470	A
geoMatrix39582_GSM972472	A
geoMatrix39582_GSM972473	B
geoMatrix39582_GSM972474	B
geoMatrix39582_GSM972475	C
geoMatrix39582_GSM972476	B
geoMatrix39582_GSM972477	A
geoMatrix39582_GSM972478	B
geoMatrix39582_GSM972479	C
geoMatrix39582_GSM972480	A
geoMatrix39582_GSM972481	B
geoMatrix39582_GSM972482	B
geoMatrix39582_GSM972483	A
geoMatrix39582_GSM972484	C
geoMatrix39582_GSM972485	A
geoMatrix39582_GSM972486	C
geoMatrix39582_GSM972487	C
geoMatrix39582_GSM972488	C
geoMatrix39582_GSM972489	B
geoMatrix39582_GSM972490	B
geoMatrix39582_GSM972491	A
geoMatrix39582_GSM972492	B
geoMatrix39582_GSM972493	A
geoMatrix39582_GSM972494	A
geoMatrix39582_GSM972495	B
geoMatrix39582_GSM972496	A
geoMatrix39582_GSM972497	A
geoMatrix39582_GSM972498	B
geoMatrix39582_GSM972499	A
geoMatrix39582_GSM972501	C
geoMatrix39582_GSM972502	A
geoMatrix39582_GSM972503	C
geoMatrix39582_GSM972504	C
geoMatrix39582_GSM972505	C
geoMatrix39582_GSM972506	C
geoMatrix39582_GSM972507	A
geoMatrix39582_GSM972508	A
geoMatrix39582_GSM972509	A
geoMatrix39582_GSM972510	B
geoMatrix39582_GSM972511	B
geoMatrix39582_GSM972512	B
geoMatrix39582_GSM972513	B
geoMatrix39582_GSM972514	B
geoMatrix39582_GSM972515	B
geoMatrix39582_GSM972516	A
geoMatrix39582_GSM972517	A
geoMatrix39582_GSM972518	C
geoMatrix39582_GSM972519	B
geoMatrix39582_GSM972520	A
geoMatrix39582_GSM972521	B
geoMatrix39582_GSM972522	B
geoMatrix38832_GSM950411	C
geoMatrix38832_GSM950412	C
geoMatrix38832_GSM950413	C
geoMatrix38832_GSM950414	C
geoMatrix38832_GSM950415	A
geoMatrix38832_GSM950416	C
geoMatrix38832_GSM950417	B
geoMatrix38832_GSM950418	C
geoMatrix38832_GSM950419	C
geoMatrix38832_GSM950420	A
geoMatrix38832_GSM950421	C
geoMatrix38832_GSM950422	C
geoMatrix38832_GSM950423	A
geoMatrix38832_GSM950424	C
geoMatrix38832_GSM950425	A
geoMatrix38832_GSM950426	B
geoMatrix38832_GSM950427	B
geoMatrix38832_GSM950428	C
geoMatrix38832_GSM950429	A
geoMatrix38832_GSM950430	C
geoMatrix38832_GSM950431	A
geoMatrix38832_GSM950432	A
geoMatrix38832_GSM950433	B
geoMatrix38832_GSM950434	A
geoMatrix38832_GSM950435	B
geoMatrix38832_GSM950436	A
geoMatrix38832_GSM950437	B
geoMatrix38832_GSM950438	B
geoMatrix38832_GSM950439	B
geoMatrix38832_GSM950440	A
geoMatrix38832_GSM950441	C
geoMatrix38832_GSM950442	C
geoMatrix38832_GSM950443	B
geoMatrix38832_GSM950444	C
geoMatrix38832_GSM950445	A
geoMatrix38832_GSM950446	C
geoMatrix38832_GSM950447	A
geoMatrix38832_GSM950448	A
geoMatrix38832_GSM950449	A
geoMatrix38832_GSM950450	A
geoMatrix38832_GSM950451	C
geoMatrix38832_GSM950452	A
geoMatrix38832_GSM950453	A
geoMatrix38832_GSM950454	B
geoMatrix38832_GSM950455	A
geoMatrix38832_GSM950456	A
geoMatrix38832_GSM950457	A
geoMatrix38832_GSM950458	B
geoMatrix38832_GSM950459	B
geoMatrix38832_GSM950460	A
geoMatrix38832_GSM950461	A
geoMatrix38832_GSM950462	A
geoMatrix38832_GSM950463	A
geoMatrix38832_GSM950464	A
geoMatrix38832_GSM950465	A
geoMatrix38832_GSM950466	A
geoMatrix38832_GSM950467	A
geoMatrix38832_GSM950468	A
geoMatrix38832_GSM950469	A
geoMatrix38832_GSM950470	B
geoMatrix38832_GSM950471	B
geoMatrix38832_GSM950472	A
geoMatrix38832_GSM950473	B
geoMatrix38832_GSM950474	C
geoMatrix38832_GSM950475	A
geoMatrix38832_GSM950476	A
geoMatrix38832_GSM950477	A
geoMatrix38832_GSM950478	B
geoMatrix38832_GSM950479	A
geoMatrix38832_GSM950480	B
geoMatrix38832_GSM950481	A
geoMatrix38832_GSM950482	B
geoMatrix38832_GSM950483	A
geoMatrix38832_GSM950484	B
geoMatrix38832_GSM950485	A
geoMatrix38832_GSM950486	B
geoMatrix38832_GSM950487	B
geoMatrix38832_GSM950488	B
geoMatrix38832_GSM950489	B
geoMatrix38832_GSM950490	B
geoMatrix38832_GSM950491	A
geoMatrix38832_GSM950492	B
geoMatrix38832_GSM950493	B
geoMatrix38832_GSM950494	C
geoMatrix38832_GSM950495	B
geoMatrix38832_GSM950496	A
geoMatrix38832_GSM950497	B
geoMatrix38832_GSM950498	A
geoMatrix38832_GSM950499	A
geoMatrix38832_GSM950500	A
geoMatrix38832_GSM950501	A
geoMatrix38832_GSM950502	A
geoMatrix38832_GSM950503	B
geoMatrix38832_GSM950504	B
geoMatrix38832_GSM950505	A
geoMatrix38832_GSM950506	A
geoMatrix38832_GSM950507	A
geoMatrix38832_GSM950508	B
geoMatrix38832_GSM950509	A
geoMatrix38832_GSM950510	A
geoMatrix38832_GSM950511	A
geoMatrix38832_GSM950512	A
geoMatrix38832_GSM950513	A
geoMatrix38832_GSM950514	A
geoMatrix38832_GSM950515	A
geoMatrix38832_GSM950516	A
geoMatrix38832_GSM950517	A
geoMatrix38832_GSM950518	C
geoMatrix38832_GSM950519	B
geoMatrix38832_GSM950520	C
geoMatrix38832_GSM950521	A
geoMatrix38832_GSM950522	A
geoMatrix38832_GSM950523	A
geoMatrix38832_GSM950524	C
geoMatrix38832_GSM950525	A
geoMatrix38832_GSM950526	B
geoMatrix38832_GSM950527	B
geoMatrix38832_GSM950528	A
geoMatrix38832_GSM950529	A
geoMatrix38832_GSM950530	B
geoMatrix38832_GSM950531	C
geoMatrix38832_GSM950532	A
TCGA_TCGA-A6-6780	A
TCGA_TCGA-CM-5868	B
TCGA_TCGA-AF-3911	A
TCGA_TCGA-CM-6165	B
TCGA_TCGA-AA-3956	B
TCGA_TCGA-AA-3527	C
TCGA_TCGA-CA-6716	A
TCGA_TCGA-D5-6930	A
TCGA_TCGA-AY-A8YK	B
TCGA_TCGA-CM-6164	B
TCGA_TCGA-D5-6530	C
TCGA_TCGA-G4-6323	B
TCGA_TCGA-NH-A50V	B
TCGA_TCGA-AG-A00H	C
TCGA_TCGA-A6-4107	C
TCGA_TCGA-CI-6620	A
TCGA_TCGA-AY-4070	C
TCGA_TCGA-QL-A97D	B
TCGA_TCGA-AA-3530	B
TCGA_TCGA-A6-5666	A
TCGA_TCGA-AA-3655	B
TCGA_TCGA-A6-5656	B
TCGA_TCGA-A6-6653	A
TCGA_TCGA-DM-A0XD	B
TCGA_TCGA-DM-A28K	A
TCGA_TCGA-A6-A565	C
TCGA_TCGA-AD-6890	A
TCGA_TCGA-CI-6619	C
TCGA_TCGA-A6-2676	A
TCGA_TCGA-CM-5862	A
TCGA_TCGA-AA-3815	A
TCGA_TCGA-A6-6648	B
TCGA_TCGA-D5-5541	A
TCGA_TCGA-CM-6679	B
TCGA_TCGA-AA-A02K	B
TCGA_TCGA-A6-3810	C
TCGA_TCGA-CM-6677	A
TCGA_TCGA-G4-6306	B
TCGA_TCGA-AA-3693	B
TCGA_TCGA-AG-A01N	B
TCGA_TCGA-AG-A01J	C
TCGA_TCGA-AA-3712	A
TCGA_TCGA-AA-3837	C
TCGA_TCGA-EI-6883	B
TCGA_TCGA-A6-3807	A
TCGA_TCGA-DY-A1DE	A
TCGA_TCGA-CM-6170	B
TCGA_TCGA-AZ-6600	A
TCGA_TCGA-AA-A00O	C
TCGA_TCGA-AF-2692	C
TCGA_TCGA-AA-3941	A
TCGA_TCGA-F4-6856	A
TCGA_TCGA-DM-A1HA	A
TCGA_TCGA-AA-3495	A
TCGA_TCGA-AA-3862	A
TCGA_TCGA-F4-6460	A
TCGA_TCGA-CM-6162	B
TCGA_TCGA-G4-6302	C
TCGA_TCGA-AA-3511	B
TCGA_TCGA-AA-A017	B
TCGA_TCGA-CM-6167	B
TCGA_TCGA-AG-3731	A
TCGA_TCGA-AA-3553	A
TCGA_TCGA-CK-6751	A
TCGA_TCGA-AG-3584	C
TCGA_TCGA-AA-A02E	C
TCGA_TCGA-DM-A1D6	B
TCGA_TCGA-AA-A01S	C
TCGA_TCGA-A6-6141	B
TCGA_TCGA-EI-6511	B
TCGA_TCGA-A6-2681	A
TCGA_TCGA-AA-A00N	C
TCGA_TCGA-DM-A0X9	A
TCGA_TCGA-AA-3684	C
TCGA_TCGA-AY-A71X	C
TCGA_TCGA-AA-A00U	A
TCGA_TCGA-DM-A1D8	B
TCGA_TCGA-AY-6196	C
TCGA_TCGA-A6-6650	B
TCGA_TCGA-CL-5918	B
TCGA_TCGA-G4-6625	B
TCGA_TCGA-AA-A022	C
TCGA_TCGA-F4-6459	A
TCGA_TCGA-D5-6529	C
TCGA_TCGA-CM-5348	C
TCGA_TCGA-A6-2679	C
TCGA_TCGA-BM-6198	B
TCGA_TCGA-AA-A00D	A
TCGA_TCGA-DM-A28C	C
TCGA_TCGA-CA-5255	B
TCGA_TCGA-AA-3519	B
TCGA_TCGA-CA-5256	A
TCGA_TCGA-AD-5900	A
TCGA_TCGA-AZ-6599	C
TCGA_TCGA-EI-6506	C
TCGA_TCGA-G4-6586	A
TCGA_TCGA-AA-3518	A
TCGA_TCGA-NH-A6GA	A
TCGA_TCGA-AA-3688	A
TCGA_TCGA-A6-6782	B
TCGA_TCGA-F4-6461	C
TCGA_TCGA-AA-A02Y	A
TCGA_TCGA-CA-6717	B
TCGA_TCGA-EI-6508	A
TCGA_TCGA-AG-A02N	C
TCGA_TCGA-AA-3846	B
TCGA_TCGA-G5-6233	A
TCGA_TCGA-CM-5861	B
TCGA_TCGA-AG-A032	C
TCGA_TCGA-AZ-6603	B
TCGA_TCGA-A6-6649	C
TCGA_TCGA-AG-A008	A
TCGA_TCGA-CI-6622	A
TCGA_TCGA-CA-5797	A
TCGA_TCGA-3L-AA1B	C
TCGA_TCGA-CK-5914	A
TCGA_TCGA-D5-6541	B
TCGA_TCGA-AA-3966	C
TCGA_TCGA-CM-6675	A
TCGA_TCGA-AA-A00Z	A
TCGA_TCGA-AG-3575	A
TCGA_TCGA-AY-6386	B
TCGA_TCGA-G4-6321	C
TCGA_TCGA-AG-A011	C
TCGA_TCGA-G4-6320	C
TCGA_TCGA-AA-A00K	C
TCGA_TCGA-AA-A01I	A
TCGA_TCGA-A6-5660	A
TCGA_TCGA-CK-6747	B
TCGA_TCGA-4N-A93T	C
TCGA_TCGA-AA-3952	C
TCGA_TCGA-AF-4110	B
TCGA_TCGA-NH-A6GB	B
TCGA_TCGA-D5-6931	A
TCGA_TCGA-AA-3973	C
TCGA_TCGA-AG-3898	B
TCGA_TCGA-AA-3841	C
TCGA_TCGA-A6-6654	C
TCGA_TCGA-AG-A02X	A
TCGA_TCGA-AA-A02H	C
TCGA_TCGA-AA-3510	C
TCGA_TCGA-AA-3562	A
TCGA_TCGA-DM-A280	B
TCGA_TCGA-AA-A024	C
TCGA_TCGA-AA-3522	A
TCGA_TCGA-AG-3878	C
TCGA_TCGA-CM-6168	B
TCGA_TCGA-AA-3526	A
TCGA_TCGA-G4-6314	C
TCGA_TCGA-G4-6315	A
TCGA_TCGA-F4-6854	B
TCGA_TCGA-AA-A02F	A
TCGA_TCGA-AZ-6605	B
TCGA_TCGA-D5-6924	B
TCGA_TCGA-AG-3587	A
TCGA_TCGA-DM-A28M	A
TCGA_TCGA-DM-A1D4	B
TCGA_TCGA-EI-6507	C
TCGA_TCGA-AH-6549	A
TCGA_TCGA-DM-A1D9	B
TCGA_TCGA-AG-3892	A
TCGA_TCGA-D5-6928	B
TCGA_TCGA-AZ-6606	A
TCGA_TCGA-AA-A02W	A
TCGA_TCGA-AA-3542	C
TCGA_TCGA-CK-6746	A
TCGA_TCGA-AG-4007	C
TCGA_TCGA-F4-6569	C
TCGA_TCGA-AA-3529	A
TCGA_TCGA-AG-3742	B
TCGA_TCGA-AA-3524	A
TCGA_TCGA-AA-A02O	C
TCGA_TCGA-CM-4752	A
TCGA_TCGA-AA-3692	A
TCGA_TCGA-A6-5661	A
TCGA_TCGA-AA-3520	A
TCGA_TCGA-AY-5543	A
TCGA_TCGA-AA-3534	C
TCGA_TCGA-AA-3971	B
TCGA_TCGA-CA-6719	A
TCGA_TCGA-AA-3818	C
TCGA_TCGA-AD-6895	A
TCGA_TCGA-QG-A5YV	A
TCGA_TCGA-G4-6310	B
TCGA_TCGA-G4-6307	A
TCGA_TCGA-CM-5341	A
TCGA_TCGA-AG-A00C	B
TCGA_TCGA-G4-6627	B
TCGA_TCGA-AA-3538	B
TCGA_TCGA-AA-3544	C
TCGA_TCGA-AG-A015	C
TCGA_TCGA-AA-3496	C
TCGA_TCGA-F5-6863	A
TCGA_TCGA-EI-6510	B
TCGA_TCGA-AM-5821	A
TCGA_TCGA-D5-6535	B
TCGA_TCGA-D5-6532	A
TCGA_TCGA-AA-3930	A
TCGA_TCGA-AY-A54L	A
TCGA_TCGA-AZ-4308	C
TCGA_TCGA-5M-AATE	B
TCGA_TCGA-F4-6704	B
TCGA_TCGA-CM-6172	B
TCGA_TCGA-EI-6917	A
TCGA_TCGA-RU-A8FL	B
TCGA_TCGA-AA-3821	A
TCGA_TCGA-CI-6623	A
TCGA_TCGA-F4-6808	A
TCGA_TCGA-AA-3994	C
TCGA_TCGA-AZ-6607	B
TCGA_TCGA-DM-A1D7	B
TCGA_TCGA-AD-A5EJ	B
TCGA_TCGA-D5-6932	C
TCGA_TCGA-AD-6901	A
TCGA_TCGA-AA-3848	C
TCGA_TCGA-AA-3543	A
TCGA_TCGA-AZ-5407	A
TCGA_TCGA-EI-6885	A
TCGA_TCGA-A6-5667	A
TCGA_TCGA-AG-3574	C
TCGA_TCGA-AA-A00W	B
TCGA_TCGA-AA-3664	B
TCGA_TCGA-AD-6964	C
TCGA_TCGA-DM-A285	B
TCGA_TCGA-A6-5664	C
TCGA_TCGA-A6-A5ZU	B
TCGA_TCGA-DY-A1H8	C
TCGA_TCGA-F4-6806	B
TCGA_TCGA-F4-6703	B
TCGA_TCGA-AA-3972	B
TCGA_TCGA-AA-3869	A
TCGA_TCGA-CM-6678	B
TCGA_TCGA-AA-A00F	C
TCGA_TCGA-G4-6628	A
TCGA_TCGA-AG-A01L	C
TCGA_TCGA-AG-A014	B
TCGA_TCGA-G4-6303	B
TCGA_TCGA-AA-3947	A
TCGA_TCGA-AA-3986	C
TCGA_TCGA-DM-A28F	A
TCGA_TCGA-AG-A025	C
TCGA_TCGA-A6-A566	B
TCGA_TCGA-AG-4021	A
TCGA_TCGA-AA-3673	A
TCGA_TCGA-F4-6807	B
TCGA_TCGA-AA-3968	B
TCGA_TCGA-DM-A28A	A
TCGA_TCGA-4T-AA8H	C
TCGA_TCGA-AA-3855	C
TCGA_TCGA-G4-6298	B
TCGA_TCGA-AA-3506	C
TCGA_TCGA-CM-6163	B
TCGA_TCGA-CK-5916	A
TCGA_TCGA-CK-6748	B
TCGA_TCGA-AA-A004	C
TCGA_TCGA-AA-A03F	C
TCGA_TCGA-A6-2686	C
TCGA_TCGA-F4-6855	B
TCGA_TCGA-CA-6715	A
TCGA_TCGA-AA-3666	A
TCGA_TCGA-NH-A50U	B
TCGA_TCGA-DM-A1D0	B
TCGA_TCGA-A6-2675	B
TCGA_TCGA-CK-5913	A
TCGA_TCGA-AA-3560	A
TCGA_TCGA-G4-6311	A
TCGA_TCGA-AA-3525	A
TCGA_TCGA-D5-6922	A
TCGA_TCGA-DM-A288	A
TCGA_TCGA-D5-6536	C
TCGA_TCGA-AA-A01G	A
TCGA_TCGA-AA-3667	C
TCGA_TCGA-AD-6899	A
TCGA_TCGA-AA-A00L	B
TCGA_TCGA-QG-A5YX	A
TCGA_TCGA-CM-5863	C
TCGA_TCGA-EI-6884	B
TCGA_TCGA-AG-4015	C
TCGA_TCGA-AA-3864	A
TCGA_TCGA-AA-3975	C
TCGA_TCGA-A6-6137	B
TCGA_TCGA-AA-A00J	C
TCGA_TCGA-AA-3852	C
TCGA_TCGA-DY-A1DG	A
TCGA_TCGA-AG-A00Y	C
TCGA_TCGA-AG-3894	C
TCGA_TCGA-AA-3856	C
TCGA_TCGA-CK-4952	A
TCGA_TCGA-A6-A56B	C
TCGA_TCGA-CM-4746	C
TCGA_TCGA-AG-A023	C
TCGA_TCGA-AG-3608	A
TCGA_TCGA-G4-6295	A
TCGA_TCGA-DM-A28H	A
TCGA_TCGA-CM-5349	B
TCGA_TCGA-NH-A5IV	C
TCGA_TCGA-AZ-5403	A
TCGA_TCGA-AA-3844	A
TCGA_TCGA-AA-3877	A
TCGA_TCGA-CM-6676	B
TCGA_TCGA-AZ-6601	A
TCGA_TCGA-AA-3509	A
TCGA_TCGA-AG-A01Y	B
TCGA_TCGA-AA-3548	A
TCGA_TCGA-A6-2683	C
TCGA_TCGA-CM-4751	C
TCGA_TCGA-AA-3811	C
TCGA_TCGA-AG-A026	C
TCGA_TCGA-AG-A020	A
TCGA_TCGA-CK-4951	A
TCGA_TCGA-AA-3715	C
TCGA_TCGA-F5-6814	A
TCGA_TCGA-A6-5665	B
TCGA_TCGA-NH-A8F7	B
TCGA_TCGA-F5-6861	A
TCGA_TCGA-AZ-4315	A
TCGA_TCGA-AA-3516	A
TCGA_TCGA-A6-2671	C
TCGA_TCGA-AG-3726	C
TCGA_TCGA-AA-A01V	C
TCGA_TCGA-AM-5820	A
TCGA_TCGA-AA-3502	C
TCGA_TCGA-AA-A01P	A
TCGA_TCGA-EI-6513	A
TCGA_TCGA-A6-3808	A
TCGA_TCGA-AZ-4616	A
TCGA_TCGA-A6-2680	C
TCGA_TCGA-AD-6963	A
TCGA_TCGA-CM-4744	A
TCGA_TCGA-AG-A036	A
TCGA_TCGA-A6-5657	A
TCGA_TCGA-CM-6169	B
TCGA_TCGA-CK-4948	A
TCGA_TCGA-AA-A00Q	B
TCGA_TCGA-AA-3950	A
TCGA_TCGA-DM-A282	B
TCGA_TCGA-AA-3861	B
TCGA_TCGA-EF-5830	A
TCGA_TCGA-CA-5796	B
TCGA_TCGA-CK-4950	C
TCGA_TCGA-CM-6680	B
TCGA_TCGA-AA-3833	C
TCGA_TCGA-AG-3887	C
TCGA_TCGA-AA-A029	C
TCGA_TCGA-AG-3582	A
TCGA_TCGA-D5-5537	A
TCGA_TCGA-AA-3679	A
TCGA_TCGA-AA-3854	C
TCGA_TCGA-AA-3549	A
TCGA_TCGA-G4-6309	A
TCGA_TCGA-NH-A8F8	B
TCGA_TCGA-A6-6142	B
TCGA_TCGA-F4-6570	A
TCGA_TCGA-A6-A567	B
TCGA_TCGA-D5-6920	B
TCGA_TCGA-AA-3939	A
TCGA_TCGA-AU-3779	B
TCGA_TCGA-AA-A00A	A
TCGA_TCGA-G4-6626	A
TCGA_TCGA-AG-3728	C
TCGA_TCGA-D5-6538	C
TCGA_TCGA-A6-2678	A
TCGA_TCGA-CL-4957	A
TCGA_TCGA-AA-3713	B
TCGA_TCGA-EI-7002	B
TCGA_TCGA-AA-A01X	C
TCGA_TCGA-D5-6898	A
TCGA_TCGA-AG-3612	C
TCGA_TCGA-D5-6533	A
TCGA_TCGA-QG-A5YW	C
TCGA_TCGA-AA-3696	A
TCGA_TCGA-AA-3555	A
TCGA_TCGA-AZ-4614	A
TCGA_TCGA-AA-3866	A
TCGA_TCGA-AG-A01W	A
TCGA_TCGA-AZ-6608	B
TCGA_TCGA-SS-A7HO	A
TCGA_TCGA-DM-A28G	B
TCGA_TCGA-CA-5254	A
TCGA_TCGA-AA-A01Q	C
TCGA_TCGA-AG-3890	C
TCGA_TCGA-AA-3514	C
TCGA_TCGA-AA-3977	A
TCGA_TCGA-G4-6297	A
TCGA_TCGA-D5-5538	A
TCGA_TCGA-AA-3980	B
TCGA_TCGA-EI-6509	C
TCGA_TCGA-AY-4071	C
TCGA_TCGA-F4-6463	C
TCGA_TCGA-AG-4022	B
TCGA_TCGA-AA-3710	A
TCGA_TCGA-AA-3556	A
TCGA_TCGA-AA-A01R	C
TCGA_TCGA-AA-3697	B
TCGA_TCGA-DM-A1HB	A
TCGA_TCGA-AA-3681	A
TCGA_TCGA-AA-3531	C
TCGA_TCGA-AA-3845	A
TCGA_TCGA-AA-3660	A
TCGA_TCGA-AA-A02R	A
TCGA_TCGA-AA-3532	A
TCGA_TCGA-EI-6514	B
TCGA_TCGA-AZ-4313	A
TCGA_TCGA-G4-6588	A
TCGA_TCGA-A6-2672	C
TCGA_TCGA-G4-6322	B
TCGA_TCGA-AA-3875	B
TCGA_TCGA-D5-6531	A
TCGA_TCGA-AA-3489	B
TCGA_TCGA-AA-3949	A
TCGA_TCGA-AA-3662	B
TCGA_TCGA-AA-3850	C
TCGA_TCGA-A6-2684	B
TCGA_TCGA-AU-6004	A
TCGA_TCGA-CM-4747	C
TCGA_TCGA-AA-3494	A
TCGA_TCGA-AZ-4615	A
TCGA_TCGA-AA-A010	C
TCGA_TCGA-AA-3819	B
TCGA_TCGA-AA-3989	C
TCGA_TCGA-AA-A01C	A
TCGA_TCGA-A6-6138	A
TCGA_TCGA-AA-3814	B
TCGA_TCGA-A6-6652	C
TCGA_TCGA-A6-3809	B
TCGA_TCGA-A6-2677	A
TCGA_TCGA-F5-6571	B
TCGA_TCGA-AA-3831	C
TCGA_TCGA-WS-AB45	C
TCGA_TCGA-AG-3885	C
TCGA_TCGA-CK-5912	A
TCGA_TCGA-DC-5869	A
TCGA_TCGA-D5-6537	A
TCGA_TCGA-DM-A0XF	A
TCGA_TCGA-CM-6171	B
TCGA_TCGA-AA-3870	C
TCGA_TCGA-AA-A00E	A
TCGA_TCGA-CM-6161	C
TCGA_TCGA-AA-A02J	A
TCGA_TCGA-D5-6539	B
TCGA_TCGA-AG-3883	C
TCGA_TCGA-DM-A1DB	A
TCGA_TCGA-AG-A002	A
TCGA_TCGA-AA-A01F	B
TCGA_TCGA-AZ-6598	B
TCGA_TCGA-AA-3858	C
TCGA_TCGA-CM-4743	A
TCGA_TCGA-AA-3554	A
TCGA_TCGA-A6-2682	A
TCGA_TCGA-AA-3872	A
TCGA_TCGA-AA-3678	B
TCGA_TCGA-AA-3672	C
TCGA_TCGA-D5-6923	A
TCGA_TCGA-A6-2674	B
TCGA_TCGA-AA-3812	C
TCGA_TCGA-AA-3680	B
TCGA_TCGA-NH-A6GC	C
TCGA_TCGA-A6-4105	A
TCGA_TCGA-AA-3867	B
TCGA_TCGA-AA-3970	B
TCGA_TCGA-DC-6158	A
TCGA_TCGA-EI-6882	A
TCGA_TCGA-EI-6512	A
TCGA_TCGA-DT-5265	B
TCGA_TCGA-5M-AAT6	A
TCGA_TCGA-A6-6781	B
TCGA_TCGA-D5-7000	A
TCGA_TCGA-AG-4005	C
TCGA_TCGA-AA-A01K	B
TCGA_TCGA-AA-3955	A
TCGA_TCGA-AA-3860	A
TCGA_TCGA-G4-6293	C
TCGA_TCGA-AD-A5EK	A
TCGA_TCGA-AA-3842	A
TCGA_TCGA-CM-6166	A
TCGA_TCGA-D5-6540	A
TCGA_TCGA-CI-6621	A
TCGA_TCGA-F4-6809	B
TCGA_TCGA-NH-A50T	A
TCGA_TCGA-AA-3517	B
TCGA_TCGA-AG-A016	C
TCGA_TCGA-F5-6864	B
TCGA_TCGA-CI-6624	B
TCGA_TCGA-AD-6888	A
TCGA_TCGA-AG-3896	C
TCGA_TCGA-D5-5540	A
TCGA_TCGA-CK-4947	B
TCGA_TCGA-A6-6140	B
TCGA_TCGA-AF-2690	C
TCGA_TCGA-CK-5915	A
TCGA_TCGA-D5-6926	A
TCGA_TCGA-AA-3685	A
TCGA_TCGA-QG-A5Z2	A
TCGA_TCGA-AA-3663	A
TCGA_TCGA-A6-5659	B
TCGA_TCGA-AA-A01Z	C
TCGA_TCGA-T9-A92H	A
TCGA_TCGA-AA-A03J	C
TCGA_TCGA-AG-4008	B
TCGA_TCGA-A6-5662	A
TCGA_TCGA-AG-3882	C
TCGA_TCGA-CM-4748	A
TCGA_TCGA-CA-6718	A
TCGA_TCGA-A6-6651	C
TCGA_TCGA-AA-3492	A
TCGA_TCGA-5M-AAT4	B
TCGA_TCGA-AA-A00R	A
TCGA_TCGA-AD-6889	C
TCGA_TCGA-CM-5344	B
TCGA_TCGA-CM-5860	A
TCGA_TCGA-G4-6294	B
TCGA_TCGA-CM-6674	A
TCGA_TCGA-D5-6927	A
TCGA_TCGA-EI-6881	B
TCGA_TCGA-AA-3984	A
TCGA_TCGA-D5-5539	B
TCGA_TCGA-AA-3982	B
TCGA_TCGA-AD-6548	A
TCGA_TCGA-AA-3851	A
TCGA_TCGA-AY-6197	A
TCGA_TCGA-G4-6299	A
TCGA_TCGA-AA-3552	C
TCGA_TCGA-AZ-4323	C
TCGA_TCGA-F4-6805	A
TCGA_TCGA-CM-5864	A
TCGA_TCGA-G4-6317	A
TCGA_TCGA-DM-A28E	B
TCGA_TCGA-D5-6929	B
TCGA_TCGA-AA-3979	A
TCGA_TCGA-AY-A69D	B
TCGA_TCGA-A6-2685	A
TCGA_TCGA-D5-6534	B
TCGA_TCGA-DM-A1DA	A
TCGA_TCGA-AG-A02G	C
TCGA_TCGA-AA-A01T	C
TCGA_TCGA-EF-5831	B
TCGA_TCGA-AA-3675	A
TCGA_TCGA-G4-6304	A
TCGA_TCGA-AA-3561	A
TCGA_TCGA-AD-6965	A

## Sheet: Sheet3
Table S3: List of 10 major signaling pathway genes associated with cancer
HIPPO	DCHS1	DCHS2	FAT1	FAT2	FAT3	FAT4	TAOK1	TAOK2	TAOK3	NF2	SAV1	STK3	STK4	WWC1	LATS1	LATS2	MOB1A	MOB1B	CRB1	CRB2	YAP1	PTPN14	CSNK1E	CSNK1D	TEAD2
MYC	MYC	MYCN	MAX	MGA	MXI1	MNT	MLX
NOTCH	NOV	CNTN6	JAG2	ARRDC1	FBXW7	CUL1	NOTCH1	NOTCH2	NOTCH3	NOTCH4	DNER	PSEN2	MAML3	KAT2B	CREBBP	EP300	NCOR1	NCOR2	SPEN	KDM5A	HES-X	HEY-X
NRF2	KEAP1	CUL3	NFE2L2
PI3K	PTEN	INPP4B	PIK3CA	PIK3CB	PIK3R2	PIK3R1	PIK3R3	AKT1	AKT2	AKT3	PPP2R1A	STK11	TSC1	TSC2	RHEB	RICTOR	MTOR	RPTOR
RTK/RAS	EGFR	ERBB2	ERBB3	ERBB4	MET	PDGFRA	FGFR1	FGFR2	FGFR3	FGFR4	KIT	IGF1R	RET	ROS1	ALK	FLT3	NTRK1	NTRK2	NTRK3	JAK2	CBL	ERRFI1	ABL1	SOS1	NF1	RASA1	PTPN11	KRAS	HRAS	NRAS	RIT1	ARAF	BRAF	RAF1	RAC1	MAPK1	MAP2K1	MAP2K2
TGFβ	TGFBR1	TGFBR2	ACVR2A	ACVR1B	SMAD2	SMAD3	SMAD4
TP53	MDM2	MDM4	TP53	ATM	CHEK2	RPS6KA3
WNT	WIF1	SFRP1	SFRP2	SFRP3	SFRP4	SFRP5	RNF43	ZNRF3	LRP5	LRP6	DKK1	DKK2	DKK3	DKK4	AXIN1	AXIN2	AMER1	CTNNB1	GSK3B	APC	TCF7	TCF7L1	TCF7L2	TLE1	TLE2	TLE3	TLE4
CellCycle	CDKN2A	CDKN2B	CDKN2C	CDKN1A	CDKN1B	CCNE1	RB1	CCND1	CCND2	CCND3	CDK2	CDK4	CDK6	E2F1	E2F3

## Sheet: Sheet4
Table S4: ssGSEA results for immune cells of meta cohort
	geoMatrix39582_GSM971957	geoMatrix39582_GSM971958	geoMatrix39582_GSM971959	geoMatrix39582_GSM971960	geoMatrix39582_GSM971961	geoMatrix39582_GSM971962	geoMatrix39582_GSM971963	geoMatrix39582_GSM971964	geoMatrix39582_GSM971965	geoMatrix39582_GSM971966	geoMatrix39582_GSM971967	geoMatrix39582_GSM971968	geoMatrix39582_GSM971969	geoMatrix39582_GSM971970	geoMatrix39582_GSM971971	geoMatrix39582_GSM971972	geoMatrix39582_GSM971973	geoMatrix39582_GSM971974	geoMatrix39582_GSM971975	geoMatrix39582_GSM971976	geoMatrix39582_GSM971977	geoMatrix39582_GSM971978	geoMatrix39582_GSM971979	geoMatrix39582_GSM971980	geoMatrix39582_GSM971981	geoMatrix39582_GSM971982	geoMatrix39582_GSM971983	geoMatrix39582_GSM971984	geoMatrix39582_GSM971985	geoMatrix39582_GSM971986	geoMatrix39582_GSM971987	geoMatrix39582_GSM971988	geoMatrix39582_GSM971989	geoMatrix39582_GSM971990	geoMatrix39582_GSM971991	geoMatrix39582_GSM971992	geoMatrix39582_GSM971993	geoMatrix39582_GSM971994	geoMatrix39582_GSM971995	geoMatrix39582_GSM971996	geoMatrix39582_GSM971997	geoMatrix39582_GSM971998	geoMatrix39582_GSM971999	geoMatrix39582_GSM972000	geoMatrix39582_GSM972001	geoMatrix39582_GSM972002	geoMatrix39582_GSM972003	geoMatrix39582_GSM972004	geoMatrix39582_GSM972005
Activated.B.cellna	0.205818	0.228016	0.220238	0.373351	0.279137	0.372028	0.522048	0.286415	0.279609	0.157315	0.0972785	0.304163	0.508587	0.128853	0.350131	0.239301	0.0694366	0.23503	0.250314	0.165968	0.325111	0.317833	0.103949	0.328243	0.317628	0.270307	0.391175	0.298287	0.310152	0.338274	0.415982	0.204726	0.252304	0.395406	0.230708	0.290715	0.350101	0.206629	0.317245	0.364386	0.645981	0.33641	0.402923	0.152926	0.36998	0.0929742	0.290169	0.285049	0.104202
Activated.CD4.T.cellna	0.673366	0.562962	0.659434	0.533785	0.519845	0.625076	0.764308	0.623332	0.515354	0.584663	0.585648	0.558344	0.705292	0.53639	0.718428	0.571863	0.527944	0.505097	0.629701	0.573131	0.621524	0.696532	0.673176	0.653003	0.646183	0.693146	0.755273	0.695056	0.555724	0.358431	0.535352	0.475037	0.505589	0.718253	0.585345	0.606516	0.701802	0.583951	0.514712	0.646927	0.797758	0.569439	0.690003	0.424194	0.621967	0.672755	0.525626	0.515138	0.419698
Activated.CD8.T.cellna	0.664837	0.605686	0.520843	0.60819	0.563329	0.642253	0.913256	0.598708	0.565353	0.582016	0.513523	0.632299	0.790977	0.539109	0.769407	0.617343	0.546169	0.560422	0.565591	0.536254	0.651931	0.7363	0.554469	0.713471	0.763843	0.717189	0.756253	0.761823	0.628603	0.614148	0.699671	0.541413	0.562781	0.718047	0.639852	0.598517	0.69929	0.584185	0.646096	0.813861	0.903771	0.624915	0.711113	0.597606	0.671443	0.54859	0.559671	0.658811	0.460175
Activated.dendritic.cellna	0.611512	0.622909	0.608488	0.591655	0.703308	0.64706	0.729735	0.581575	0.590569	0.621497	0.631647	0.660694	0.654407	0.584199	0.640105	0.585947	0.573525	0.639569	0.65531	0.518728	0.658836	0.629655	0.675221	0.681964	0.65995	0.716555	0.658599	0.642658	0.627913	0.634968	0.577909	0.604614	0.571499	0.631044	0.606489	0.616465	0.642891	0.586216	0.584375	0.661964	0.640464	0.612745	0.643403	0.574724	0.582606	0.641523	0.553569	0.599462	0.52321
CD56bright.natural.killer.cellna	0.681115	0.661569	0.577988	0.642607	0.712455	0.643366	0.715582	0.654463	0.665845	0.694413	0.618165	0.753911	0.659193	0.646565	0.638011	0.642398	0.651302	0.652244	0.664329	0.65182	0.671511	0.685116	0.637564	0.695526	0.644401	0.679934	0.685013	0.667083	0.664948	0.624378	0.709785	0.655873	0.670512	0.710473	0.680935	0.665771	0.677706	0.669671	0.675943	0.700082	0.671853	0.650553	0.663678	0.677856	0.668227	0.657241	0.65144	0.679174	0.631021
CD56dim.natural.killer.cellna	0.765297	0.68892	0.763383	0.763813	0.745754	0.733176	0.751305	0.726276	0.759671	0.752396	0.751757	0.810483	0.731787	0.753863	0.735081	0.733543	0.765742	0.79511	0.784962	0.718148	0.775697	0.760465	0.758594	0.74198	0.7456	0.75899	0.775066	0.757516	0.686591	0.749054	0.687174	0.739113	0.740271	0.73339	0.715144	0.775323	0.751461	0.720135	0.750446	0.784792	0.718556	0.746822	0.74871	0.723288	0.716793	0.753531	0.801663	0.756389	0.759522
Eosinophilna	0.243762	0.320392	0.368478	0.311868	0.397128	0.337238	0.274436	0.44966	0.267023	0.220794	0.28339	0.261595	0.289554	0.224789	0.367997	0.294777	0.0683646	0.345818	0.385194	0.260413	0.282702	0.309672	0.378346	0.280926	0.254303	0.279618	0.430246	0.288804	0.264404	0.397512	0.42513	0.129346	0.227866	0.327633	0.329509	0.264099	0.298943	0.406168	0.25856	0.352829	0.396156	0.353409	0.430982	0.235011	0.375967	0.288063	0.303138	0.318982	0.173678
Gamma.delta.T.cellna	0.687565	0.705764	0.665779	0.656085	0.77484	0.694577	0.760308	0.666248	0.658901	0.688283	0.674633	0.772715	0.702067	0.623892	0.718901	0.688936	0.641847	0.642694	0.684975	0.624993	0.728207	0.726229	0.715898	0.763014	0.694442	0.768864	0.729406	0.72372	0.653719	0.637321	0.680694	0.62883	0.61482	0.726577	0.672218	0.688236	0.691415	0.66695	0.712163	0.760314	0.728495	0.71141	0.711919	0.676776	0.658066	0.653574	0.668987	0.666499	0.618551
Immature..B.cellna	0.236215	0.355356	0.238569	0.330534	0.443841	0.306902	0.522257	0.287976	0.287604	0.226029	0.255072	0.396184	0.470892	0.172745	0.344167	0.266805	0.164596	0.203322	0.261684	0.188312	0.316013	0.357676	0.233705	0.357146	0.356047	0.380556	0.405398	0.403484	0.287518	0.23464	0.363445	0.263468	0.295933	0.324707	0.296137	0.322258	0.360021	0.269427	0.252168	0.432936	0.681469	0.274752	0.358051	0.238779	0.274113	0.240128	0.252245	0.202566	0.13653
Immature.dendritic.cellna	0.627723	0.645929	0.616544	0.58383	0.730611	0.660642	0.657553	0.621473	0.554803	0.677888	0.638364	0.717598	0.651611	0.621626	0.604628	0.64571	0.618456	0.642594	0.614109	0.617936	0.663265	0.607613	0.622762	0.684294	0.664545	0.703921	0.727509	0.629303	0.581794	0.589986	0.591089	0.647845	0.593815	0.597499	0.582249	0.588923	0.622893	0.5787	0.588802	0.663697	0.612417	0.583173	0.613137	0.56593	0.598186	0.640683	0.586207	0.580969	0.619807
MDSCna	0.669471	0.687519	0.583718	0.571873	0.889669	0.754783	0.90168	0.590169	0.615488	0.601691	0.613169	0.84166	0.765935	0.573485	0.752919	0.572078	0.578655	0.669912	0.652109	0.4814	0.82035	0.671637	0.747958	0.75056	0.827856	0.844286	0.840606	0.732325	0.587124	0.737571	0.702425	0.582021	0.529447	0.703419	0.672492	0.613211	0.700828	0.576684	0.669724	0.87625	0.837402	0.650365	0.740139	0.590026	0.628998	0.61259	0.5328	0.609533	0.536871
Macrophagena	0.322899	0.338908	0.298975	0.265549	0.526979	0.408957	0.522837	0.310494	0.322415	0.311575	0.33746	0.484026	0.377797	0.307044	0.378519	0.30123	0.280201	0.341409	0.328125	0.224746	0.411661	0.33386	0.423883	0.356268	0.457157	0.48029	0.435962	0.349099	0.316722	0.380842	0.351571	0.304164	0.249287	0.326204	0.290908	0.28251	0.324956	0.255551	0.331292	0.507555	0.415305	0.319797	0.357911	0.299528	0.289985	0.369334	0.243273	0.275917	0.310059
Mast.cellna	0.502906	0.439851	0.371326	0.375668	0.580578	0.466663	0.486594	0.447648	0.347594	0.382487	0.297636	0.494404	0.400561	0.311905	0.369677	0.324236	0.368572	0.406161	0.378387	0.382304	0.454354	0.396825	0.487463	0.472002	0.459504	0.479196	0.538683	0.42175	0.347171	0.617558	0.550238	0.392933	0.33938	0.493109	0.389286	0.335984	0.414078	0.45214	0.405843	0.587829	0.436388	0.437046	0.517901	0.317922	0.37232	0.361806	0.290363	0.380928	0.328687
Monocytena	0.68901	0.693177	0.709293	0.749292	0.750054	0.735077	0.780547	0.709615	0.729158	0.685605	0.672653	0.817442	0.736055	0.706436	0.745904	0.712144	0.724922	0.740478	0.708861	0.693874	0.715135	0.73606	0.711288	0.728637	0.703293	0.720092	0.715342	0.720279	0.702196	0.793761	0.71136	0.719968	0.718021	0.729691	0.719885	0.724266	0.722483	0.706726	0.754753	0.755529	0.773355	0.753652	0.726866	0.728053	0.727548	0.664498	0.730109	0.714672	0.710912
Natural.killer.T.cellna	0.514697	0.505899	0.481975	0.418553	0.566632	0.572698	0.583916	0.476066	0.45271	0.472696	0.460514	0.534609	0.484174	0.426621	0.483812	0.487189	0.483272	0.470742	0.480449	0.438575	0.501041	0.509474	0.541045	0.543831	0.545501	0.566984	0.55339	0.544419	0.396231	0.50468	0.499327	0.455421	0.396835	0.507833	0.471633	0.435701	0.488704	0.430379	0.456396	0.58821	0.532391	0.449306	0.494818	0.510658	0.439901	0.467794	0.418418	0.468133	0.404484
Natural.killer.cellna	0.664765	0.608513	0.575054	0.554673	0.691232	0.689995	0.699755	0.587408	0.636713	0.642856	0.582597	0.683346	0.648478	0.583922	0.636444	0.612297	0.568069	0.6445	0.578888	0.559117	0.653559	0.616975	0.634418	0.641873	0.70816	0.682425	0.668102	0.633785	0.57786	0.692878	0.633383	0.599502	0.561778	0.610008	0.649816	0.555325	0.607231	0.599397	0.615942	0.695576	0.662318	0.616137	0.623688	0.631069	0.568552	0.597378	0.591039	0.625001	0.532659
Neutrophilna	0.205095	0.24305	0.191691	0.182683	0.183407	0.141609	0.192637	0.166134	0.10576	0.22898	0.170529	0.260696	0.294886	0.141195	0.330665	0.0768368	0.263025	0.129246	0.367866	0.131994	0.230332	0.190232	0.426208	0.372917	0.123719	0.304823	0.401776	0.16525	0.215649	0.221725	0.119057	0.265011	0.1352	0.257686	0.175271	0.231736	0.267211	0.13895	0.252304	0.224308	0.192786	0.304508	0.271215	0.0581446	0.176856	0.1984	0.253483	0.0987669	0.203391
Plasmacytoid.dendritic.cellna	0.681768	0.752635	0.713071	0.737184	0.786357	0.761844	0.732741	0.651351	0.703865	0.716588	0.67776	0.771479	0.686534	0.670817	0.675233	0.680409	0.673093	0.699477	0.699084	0.682314	0.726603	0.685485	0.722638	0.710063	0.699756	0.736159	0.728202	0.71537	0.676646	0.697071	0.753311	0.673167	0.646298	0.692394	0.721943	0.69659	0.677771	0.710028	0.748497	0.780536	0.731469	0.748408	0.740442	0.727784	0.725359	0.674224	0.679495	0.673093	0.708457
Regulatory.T.cellna	0.523631	0.586728	0.418416	0.447416	0.752012	0.671711	0.724095	0.427591	0.483143	0.515682	0.449467	0.683688	0.538752	0.367224	0.574488	0.477767	0.452317	0.441518	0.474649	0.391322	0.649273	0.55175	0.590519	0.567732	0.640835	0.692079	0.628255	0.585296	0.437852	0.613497	0.542583	0.388276	0.354966	0.52913	0.519787	0.518751	0.530714	0.450806	0.522582	0.736333	0.60666	0.528313	0.573211	0.465913	0.467455	0.46606	0.402601	0.4258	0.338752
T.follicular.helper.cellna	0.509455	0.511176	0.456017	0.447654	0.5977	0.544244	0.625426	0.442867	0.445153	0.450718	0.407533	0.532554	0.515955	0.439873	0.528636	0.448422	0.46291	0.434703	0.432607	0.4136	0.526971	0.509281	0.514331	0.498117	0.559899	0.55658	0.527632	0.507843	0.419361	0.566451	0.501389	0.489794	0.452624	0.458965	0.484785	0.442606	0.492953	0.426851	0.486652	0.598018	0.547615	0.481104	0.544829	0.459698	0.430217	0.466148	0.441646	0.434718	0.405459
Type.1.T.helper.cellna	0.498065	0.471229	0.419603	0.45873	0.573639	0.536262	0.621171	0.461522	0.460362	0.476524	0.427136	0.522452	0.499292	0.409527	0.496499	0.453077	0.447215	0.462823	0.446776	0.390388	0.515345	0.480441	0.485616	0.522874	0.551059	0.567359	0.5307	0.510473	0.441258	0.479756	0.518061	0.479666	0.457947	0.479723	0.472265	0.44408	0.477327	0.432085	0.449689	0.57853	0.568273	0.470612	0.526175	0.440298	0.434371	0.428642	0.422829	0.446397	0.33858
Type.17.T.helper.cellna	0.454397	0.363117	0.484867	0.427221	0.429323	0.403388	0.475952	0.452649	0.473709	0.362266	0.472094	0.467083	0.409409	0.415937	0.475554	0.427406	0.378629	0.451985	0.482044	0.489054	0.477555	0.451105	0.431014	0.468005	0.474542	0.460659	0.439497	0.478555	0.497698	0.516127	0.393952	0.467821	0.446213	0.485879	0.40526	0.378027	0.46108	0.473854	0.436561	0.429692	0.404328	0.441026	0.447856	0.461593	0.466081	0.45659	0.442388	0.470914	0.494661
Type.2.T.helper.cellna	0.449452	0.493149	0.542874	0.412599	0.393459	0.504021	0.55205	0.473562	0.43632	0.547743	0.491288	0.569358	0.464527	0.411674	0.528045	0.414088	0.544501	0.456448	0.410308	0.447087	0.532906	0.530193	0.563915	0.553416	0.529584	0.578617	0.576654	0.542561	0.474381	0.317331	0.477879	0.529173	0.511842	0.536729	0.385496	0.418015	0.529338	0.492226	0.425836	0.549104	0.629083	0.4256	0.504338	0.341648	0.407725	0.571075	0.406222	0.438524	0.455933
[truncated: 1,175 more columns]

## Sheet: Sheet5
Table S5: Differental PAM related genes for PAMcluster
ClusterA vs Cluster B								ClusterA vs Cluster C								ClusterB vs Cluster C
id	logFC	AveExpr	t	P.Value	adj.P.Val	B		id	logFC	AveExpr	t	P.Value	adj.P.Val	B		id	logFC	AveExpr	t	P.Value	adj.P.Val	B
PSMB5	-0.488161	9.1121	-17.8163	2.56106e-63	4.52308e-59	133.093		DBF4	-0.959314	6.50921	-22.1639	8.54977e-92	1.50997e-87	198.427		PPIG	-0.785533	6.10281	-17.5969	5.70224e-62	7.0093e-58	130.132
PRMT5	-0.610134	6.90973	-16.7773	5.03081e-57	4.44246e-53	118.756		VRK1	-0.898192	6.57018	-21.9347	3.21053e-90	2.83506e-86	194.823		AIMP1	-0.59787	6.73681	-17.5734	7.93761e-62	7.0093e-58	129.804
MRPL52	-0.47447	6.48148	-16.6348	3.52105e-56	2.07284e-52	116.832		PSMA4	-0.67796	8.33226	-20.9998	7.13196e-84	4.19859e-80	180.298		ATR	-0.625701	4.55975	-17.1483	3.02401e-59	1.3446e-55	123.913
SNRPD1	-0.510375	7.31575	-15.9624	2.96663e-52	1.30984e-48	107.891		SPC25	-0.998703	5.54428	-20.968	1.16705e-83	5.15283e-80	179.809		THOC2	-0.786484	6.39291	-17.1478	3.04536e-59	1.3446e-55	123.906
PSME1	-0.514277	10.0079	-15.53	8.73438e-50	3.08516e-46	102.269		CENPN	-0.688958	5.05376	-20.6682	1.18593e-81	4.18893e-78	175.216		VBP1	-0.669256	8.46975	-16.9086	8.29722e-58	2.89495e-54	120.63
EMC9	-0.642668	6.02181	-15.2754	2.36406e-48	6.95861e-45	99.0071		DEPDC1B	-1.00042	5.30254	-20.4055	6.61815e-80	1.94805e-76	171.218		DPM1	-0.817674	9.06023	-16.8962	9.83505e-58	2.89495e-54	120.461
PSMB6	-0.467351	8.79292	-15.1642	9.88131e-48	2.49306e-44	97.5928		HAT1	-0.734436	6.98122	-20.3331	1.99686e-79	5.03809e-76	170.121		CBX3	-0.737898	7.66406	-16.813	3.08329e-57	7.77914e-54	119.328
CDCA4	-0.549304	6.68777	-15.0258	5.79321e-47	1.26582e-43	95.8441		HMMR	-1.09991	6.46542	-20.2678	5.39858e-79	1.1918e-75	169.132		U2SURP	-0.742834	5.93952	-16.7904	4.20226e-57	9.27702e-54	119.022
CENPN	-0.472508	5.05376	-15.0174	6.45059e-47	1.26582e-43	95.7379		NUF2	-1.10821	5.77586	-20.2327	9.21016e-79	1.80734e-75	168.602		EIF1AX	-0.801719	8.09432	-16.7254	1.02286e-56	2.00719e-53	118.14
CDC20	-0.733923	7.96779	-14.996	8.46741e-47	1.49543e-43	95.4689		TTK	-1.04341	6.05532	-20.2145	1.21529e-78	2.14632e-75	168.326		RBM41	-0.725152	4.63454	-16.6904	1.64964e-56	2.91343e-53	117.666
MRPS18A	-0.421179	7.06425	-14.7482	1.94883e-45	3.12893e-42	92.3684		DLGAP5	-1.096	6.26749	-20.1985	1.54955e-78	2.48788e-75	168.085		PRPF40A	-0.597767	6.9495	-16.6634	2.38186e-56	3.82418e-53	117.302
EIF2B2	-0.386335	6.47997	-14.7336	2.34085e-45	3.35143e-42	92.1872		RMI1	-0.803119	6.14481	-19.962	5.56389e-77	8.18865e-74	164.526		C1GALT1	-0.753079	5.73512	-16.621	4.24603e-56	6.2491e-53	116.729
COPS3	-0.480388	7.25426	-14.7294	2.46694e-45	3.35143e-42	92.1353		PSMD14	-0.516298	8.28863	-19.9517	6.4971e-77	8.82656e-74	164.372		OTUD6B	-0.925642	5.58388	-16.5134	1.83142e-55	2.48805e-52	115.28
SLIRP	-0.464551	8.27083	-14.6383	7.73867e-45	9.76234e-42	91.0051		LSM5	-0.730886	6.58423	-19.9097	1.22461e-76	1.54485e-73	163.742		BRCC3	-0.711084	7.01141	-16.4766	3.01657e-55	3.8054e-52	114.785
SIVA1	-0.538726	6.56946	-14.5862	1.48358e-44	1.74677e-41	90.3618		NCAPG	-0.94026	5.6287	-19.8457	3.21408e-76	3.78426e-73	162.783		OPA1	-0.599619	5.80263	-16.2701	4.88356e-54	5.74991e-51	112.026
CDKN3	-0.654047	7.04208	-14.5288	3.03699e-44	3.35227e-41	89.6536		KIF18A	-0.887179	4.68978	-19.7223	2.05355e-75	2.26673e-72	160.94		TRMT13	-0.698248	4.71321	-16.13	3.18488e-53	3.51551e-50	110.167
TYMS	-0.65277	5.68866	-14.4972	4.50023e-44	4.67521e-41	89.2649		NAE1	-0.623923	8.04306	-19.5509	2.6727e-74	2.77662e-71	158.39		SNX4	-0.63127	6.71336	-16.0061	1.65936e-52	1.72388e-49	108.532
PSMC4	-0.403868	8.19025	-14.4748	5.93852e-44	5.78762e-41	88.9908		PSMA3	-0.526478	6.44531	-19.5461	2.87265e-74	2.81855e-71	158.318		SSB	-0.71279	7.76931	-15.9515	3.42589e-52	3.36137e-49	107.813
PNP	-0.496486	7.804	-14.471	6.22641e-44	5.78762e-41	88.944		VBP1	-0.713782	8.46975	-19.5227	4.07796e-74	3.79057e-71	157.97		FAM199X	-0.605302	6.25131	-15.9149	5.56862e-52	5.09721e-49	107.332
C1QBP	-0.587973	9.18846	-14.3806	1.90882e-43	1.68559e-40	87.8367		MAD2L1	-0.919873	6.50668	-19.4831	7.35762e-74	6.49715e-71	157.383		YIPF6	-0.568672	6.47935	-15.9121	5.77228e-52	5.09721e-49	107.296
CDCA8	-0.542386	7.24173	-14.2959	5.42447e-43	4.56198e-40	86.8044		POLE2	-0.865975	5.39168	-19.3882	3.02406e-73	2.54324e-70	155.979		PHF6	-0.685455	5.40583	-15.8039	2.41112e-51	2.02775e-48	105.88
AURKB	-0.552137	5.60212	-14.1518	3.1786e-42	2.55169e-39	85.0569		NUP35	-0.653555	6.36728	-19.3552	4.9405e-73	3.9661e-70	155.491		ZNF148	-0.57371	5.42773	-15.771	3.7204e-51	2.98664e-48	105.45
FEN1	-0.5215	7.57554	-13.9905	2.26416e-41	1.67874e-38	83.1166		SUV39H2	-0.656598	4.72965	-19.3472	5.56395e-73	4.27239e-70	155.373		DBF4	-0.738061	6.50921	-15.7514	4.81109e-51	3.69429e-48	105.195
CDC45	-0.650579	5.88419	-13.9899	2.28128e-41	1.67874e-38	83.1092		CDK1	-0.940148	6.79976	-19.307	1.0102e-72	7.43381e-70	154.78		DIAPH2	-0.707625	5.5349	-15.6845	1.15918e-50	8.53013e-48	104.324
ORC1	-0.609919	4.92397	-13.9617	3.21044e-41	2.26798e-38	82.7715		FBXO5	-0.806745	5.43697	-19.2601	2.02588e-72	1.43116e-69	154.089		NUFIP2	-0.647411	6.69885	-15.6359	2.18951e-50	1.54676e-47	103.693
PSMC3	-0.40794	8.36233	-13.9225	5.15997e-41	3.50501e-38	82.3026		RFC4	-0.707855	6.97132	-19.225	3.41065e-72	2.31675e-69	153.571		STK4	-0.613279	5.30023	-15.6258	2.50081e-50	1.69872e-47	103.562
PSMB8	-0.577888	8.80481	-13.8265	1.64047e-40	1.07305e-37	81.1597		MRPL32	-0.577886	8.15089	-18.9942	1.02891e-70	6.73021e-68	150.186		ATRX	-0.698621	5.0655	-15.5966	3.66125e-50	2.39486e-47	103.184
ACOT7	-0.515652	7.19341	-13.7061	6.9483e-40	4.38264e-37	79.7334		MTFR2	-0.716883	4.62977	-18.9086	3.61984e-70	2.28322e-67	148.936		TOPBP1	-0.610838	6.89118	-15.5733	4.96538e-50	3.13191e-47	102.882
PGAM5	-0.398242	5.69561	-13.6832	9.12987e-40	5.56009e-37	79.4636		PSMC6	-0.695481	7.37954	-18.831	1.12856e-69	6.87291e-67	147.806		FPGT	-0.712602	5.17335	-15.5327	8.42756e-50	5.13238e-47	102.358
C12orf43	-0.342426	5.3703	-13.6749	1.00774e-39	5.93255e-37	79.3661		NEK2	-0.867262	6.15098	-18.8266	1.20412e-69	6.9036e-67	147.742		FMR1	-0.76218	6.96974	-15.5238	9.46151e-50	5.56999e-47	102.243
PCNA	-0.564747	9.95062	-13.6382	1.55975e-39	8.88605e-37	78.9345		KIF15	-0.918515	5.4209	-18.8262	1.21178e-69	6.9036e-67	147.736		LSM8	-0.568227	5.12355	-15.5179	1.02222e-49	5.82367e-47	102.167
GLRX5	-0.364608	7.96521	-13.6253	1.81979e-39	1.00435e-36	78.7821		HSPA14	-0.626518	6.25597	-18.8052	1.64632e-69	9.08614e-67	147.431		PUS10	-0.498539	3.61001	-15.463	2.08789e-49	1.15232e-46	101.459
GINS3	-0.472234	4.83709	-13.616	2.03194e-39	1.08746e-36	78.6732		RAD51AP1	-0.99692	6.24162	-18.7569	3.33603e-69	1.78538e-66	146.729		DNAJC2	-0.669484	5.26449	-15.4547	2.32652e-49	1.24511e-46	101.352
PARP2	-0.402892	5.96233	-13.5596	3.97051e-39	2.06245e-36	78.0113		CDKN3	-0.893981	7.04208	-18.7444	4.00507e-69	2.0804e-66	146.548		HMGB1	-0.740331	9.43227	-15.45	2.47149e-49	1.2838e-46	101.292
IMP3	-0.411823	7.08967	-13.4727	1.10988e-38	5.60047e-36	76.9958		CEP55	-0.987221	6.83196	-18.7179	5.9014e-69	2.97785e-66	146.163		TAB3	-0.589635	4.22049	-15.4043	4.46889e-49	2.255e-46	100.705
RAD51	-0.479357	4.96599	-13.4153	2.18027e-38	1.0696e-35	76.3288		HPRT1	-0.640127	6.43058	-18.7038	7.2483e-69	3.55589e-66	145.958		TMEM123	-0.701967	9.65941	-15.3866	5.62237e-49	2.75824e-46	100.478
ILF2	-0.373258	9.30904	-13.3893	2.96151e-38	1.38584e-35	76.0263		CENPK	-1.01728	5.31591	-18.7006	7.58903e-69	3.62243e-66	145.913		PIGA	-0.660135	5.03587	-15.3776	6.31961e-49	3.01651e-46	100.362
C14orf119	-0.375939	7.98767	-13.3887	2.98183e-38	1.38584e-35	76.0195		DEPDC1	-0.948901	4.67666	-18.567	5.31423e-68	2.46986e-65	143.979		TMF1	-0.605532	5.41669	-15.3659	7.35244e-49	3.41714e-46	100.212
PSMD8	-0.354937	9.02075	-13.3781	3.37726e-38	1.52938e-35	75.8965		AMD1	-0.651015	7.30739	-18.564	5.54661e-68	2.51176e-65	143.936		STXBP3	-0.595678	5.4875	-15.2962	1.80842e-48	8.18936e-46	99.3201
RFC2	-0.421144	6.98996	-13.3409	5.22268e-38	2.30594e-35	75.4659		UCHL5	-0.596504	5.11494	-18.5619	5.71834e-68	2.52479e-65	143.906		UFM1	-0.75734	7.1017	-15.2773	2.30775e-48	1.01893e-45	99.0785
WRAP53	-0.375304	5.33985	-13.3254	6.26503e-38	2.6987e-35	75.2861		WDR43	-0.695588	7.15955	-18.4845	1.75938e-67	7.57862e-65	142.79		IFT74	-0.739868	4.31215	-15.1981	6.39015e-48	2.69898e-45	98.0695
OIP5	-0.641402	5.21688	-13.2972	8.70872e-38	3.66202e-35	74.9608		ITGB3BP	-0.747299	6.12098	-18.4581	2.57856e-67	1.0621e-64	142.41		RB1CC1	-0.846955	6.56695	-15.1978	6.4185e-48	2.69898e-45	98.0651
POLE2	-0.55972	5.39168	-13.2764	1.11092e-37	4.56279e-35	74.7203		SRSF10	-0.542857	6.72492	-18.4579	2.58594e-67	1.0621e-64	142.407		PPP4R2	-0.662616	6.1695	-15.1921	6.90579e-48	2.83635e-45	97.9926
CCNB1	-0.618745	7.78219	-13.2339	1.8227e-37	7.27137e-35	74.2313		EIF2S1	-0.593196	7.39498	-18.4257	4.12343e-67	1.63235e-64	141.943		PPP1R2	-0.525296	5.93123	-15.1634	9.98155e-48	3.97709e-45	97.6277
SRA1	-0.349494	6.83456	-13.2325	1.85274e-37	7.27137e-35	74.2151		DCLRE1A	-0.635342	5.28855	-18.4251	4.15922e-67	1.63235e-64	141.935		FAM122B	-0.727153	6.75911	-15.1608	1.03112e-47	3.97709e-45	97.5955
LSM2	-0.434339	7.77718	-13.2299	1.90957e-37	7.3315e-35	74.1853		ANLN	-0.993902	6.73276	-18.3845	7.47302e-67	2.86915e-64	141.353		ZNF326	-0.522896	4.64068	-15.1605	1.03588e-47	3.97709e-45	97.5909
BIRC5	-0.558493	6.77567	-13.2273	1.96829e-37	7.39615e-35	74.1554		SASS6	-0.704148	4.24748	-18.344	1.34213e-66	5.04328e-64	140.771		DEK	-0.702928	9.0061	-15.1503	1.18073e-47	4.43679e-45	97.4613
MRPS2	-0.499604	7.32884	-13.2191	2.166e-37	7.96953e-35	74.0608		DDX20	-0.539193	5.3302	-18.3054	2.34234e-66	8.61833e-64	140.218		C12orf57	0.969787	7.66147	15.1301	1.52841e-47	5.62358e-45	97.2056
TIPIN	-0.578795	5.08555	-13.1514	4.75042e-37	1.71219e-34	73.2851		MPHOSPH6	-0.649419	5.54588	-18.2623	4.35847e-66	1.57092e-63	139.601		LTV1	-0.595813	5.8435	-15.0912	2.5145e-47	9.06299e-45	96.7124
POLR2L	-0.526906	8.16812	-13.139	5.48341e-37	1.93685e-34	73.1434		TIPIN	-0.846706	5.08555	-18.1596	1.9082e-65	6.74013e-63	138.134		ZRANB2	-0.687007	7.38332	-15.0839	2.76096e-47	9.75226e-45	96.6198
PLEK2	-0.525679	8.40842	-13.0672	1.2577e-36	4.35534e-34	72.3235		CEP78	-0.611882	4.90892	-18.0138	1.53757e-64	5.32452e-62	136.061		EEA1	-0.762099	4.81876	-15.0768	3.02115e-47	1.04621e-44	96.5306
SHMT2	-0.540496	7.93765	-13.0635	1.31229e-36	4.45698e-34	72.2815		PSMA5	-0.55327	7.32241	-17.9964	1.97142e-64	6.63783e-62	135.814		OFD1	-0.752097	5.98844	-15.0441	4.59003e-47	1.55893e-44	96.1162
STOML2	-0.397936	8.96491	-13.0324	1.87945e-36	6.23202e-34	71.9268		MELK	-0.793985	7.1298	-17.9957	1.99199e-64	6.63783e-62	135.803		PIBF1	-0.84293	5.84192	-15.0343	5.20112e-47	1.73315e-44	95.9924
PSMG3	-0.40351	7.33151	-13.0305	1.91961e-36	6.23202e-34	71.9059		ERI2	-0.553604	3.99744	-17.9928	2.07752e-64	6.79465e-62	135.762		MPHOSPH10	-0.613236	6.75622	-15.0245	5.88878e-47	1.92596e-44	95.8694
RAN	-0.346182	9.65159	-13.0296	1.94078e-36	6.23202e-34	71.8951		CHEK1	-0.747847	5.38284	-17.9641	3.12913e-64	1.00479e-61	135.355		UBR3	-0.52627	4.90426	-15.0036	7.6867e-47	2.46827e-44	95.6055
ERH	-0.345532	9.82656	-13.0083	2.47872e-36	7.81725e-34	71.6535		SHCBP1	-0.783648	5.05732	-17.9576	3.4319e-64	1.08234e-61	135.263		DNAJB14	-0.693741	5.49666	-14.9922	8.89152e-47	2.80416e-44	95.4612
PPIL1	-0.450657	7.57554	-12.9924	2.97598e-36	9.22083e-34	71.4729		NUP37	-0.540917	6.44078	-17.9248	5.47808e-64	1.69734e-61	134.798		NAPEPLD	-0.571856	5.04712	-14.9752	1.10345e-46	3.41895e-44	95.2473
RCC1	-0.458889	7.07605	-12.9807	3.40467e-36	1.03672e-33	71.34		PRIM1	-0.728431	5.67533	-17.8928	8.63737e-64	2.63008e-61	134.346		SRSF1	-0.557658	6.58313	-14.9642	1.26862e-46	3.86294e-44	95.1091
KNSTRN	-0.492118	6.17095	-12.9518	4.74254e-36	1.41963e-33	71.0127		SKA2	-0.729785	6.71516	-17.8376	1.89202e-63	5.66354e-61	133.567		HERC4	-0.506046	4.37881	-14.888	3.33519e-46	9.98352e-44	94.1516
MCM5	-0.515559	6.62255	-12.9233	6.5684e-36	1.93341e-33	70.6911		UTP15	-0.605614	4.56116	-17.8064	2.94807e-63	8.67764e-61	133.127		CTDNEP1	0.512491	7.44415	14.8841	3.50447e-46	1.03154e-43	94.1026
MTX1	-0.31827	6.84181	-12.9156	7.17435e-36	2.07715e-33	70.6039		TPRKB	-0.639147	7.34769	-17.8023	3.12573e-63	9.04977e-61	133.068		NOL8	-0.645894	6.58174	-14.8737	3.99668e-46	1.15714e-43	93.9724
EMC8	-0.364409	6.99753	-12.8533	1.46176e-35	4.09826e-33	69.9011		USP1	-0.769967	7.34713	-17.7965	3.39175e-63	9.65857e-61	132.987		MTIF2	-0.534662	7.63144	-14.8619	4.64447e-46	1.323e-43	93.8236
TIMM50	-0.358284	6.29104	-12.8533	1.46193e-35	4.09826e-33	69.901		PARPBP	-0.753581	4.05203	-17.7954	3.44539e-63	9.65857e-61	132.972		IQCB1	-0.556482	6.34779	-14.8591	4.81161e-46	1.34885e-43	93.7886
SNRNP25	-0.474896	7.4011	-12.8457	1.59326e-35	4.39664e-33	69.8161		PTGES3	-0.539495	10.5669	-17.7875	3.85283e-63	1.05191e-60	132.861		STRN	-0.550049	4.85412	-14.8536	5.15609e-46	1.42284e-43	93.7201
SNRPF	-0.412052	8.45567	-12.7843	3.20079e-35	8.6968e-33	69.1272		LIN9	-0.580465	3.34171	-17.7864	3.91257e-63	1.05191e-60	132.845		UFL1	-0.63457	5.59221	-14.8437	5.84146e-46	1.58717e-43	93.5965
PSMD13	-0.321748	7.7529	-12.7826	3.26368e-35	8.73331e-33	69.108		CMC2	-0.458149	6.18102	-17.7861	3.93105e-63	1.05191e-60	132.841		PRKAA1	-0.614226	5.49622	-14.8424	5.93747e-46	1.58881e-43	93.5803
MRTO4	-0.436452	6.8691	-12.7465	4.91302e-35	1.29506e-32	68.7041		DDIAS	-0.834769	5.05667	-17.779	4.34442e-63	1.1354e-60	132.741		ZNF277	-0.5676	5.16597	-14.8282	7.1061e-46	1.87315e-43	93.4024
AP2S1	-0.344972	8.91555	-12.7383	5.39215e-35	1.40045e-32	68.6123		PLK4	-0.756589	4.47335	-17.7786	4.37163e-63	1.1354e-60	132.735		RHOT1	-0.533852	5.60632	-14.8221	7.67564e-46	1.97632e-43	93.326
OSGEP	-0.349658	5.88801	-12.7324	5.76229e-35	1.4749e-32	68.5467		BUB1	-0.647486	4.63567	-17.774	4.66757e-63	1.19469e-60	132.67		ITGB3BP	-0.649623	6.12098	-14.8216	7.72131e-46	1.97632e-43	93.3201
HMBS	-0.410891	6.85131	-12.7308	5.87277e-35	1.4817e-32	68.5279		BCCIP	-0.553349	6.35348	-17.7651	5.29597e-63	1.33617e-60	132.545		RBM39	-0.673567	7.29767	-14.7826	1.26391e-45	3.18884e-43	92.832
DLST	-0.402943	7.67245	-12.7089	7.5171e-35	1.86985e-32	68.2842		CCT6A	-0.560575	9.18341	-17.726	9.2144e-63	2.29205e-60	131.994		MFSD8	-0.499136	4.54654	-14.7737	1.4124e-45	3.51329e-43	92.722
UBE2S	-0.633597	7.60471	-12.6965	8.65264e-35	2.12242e-32	68.1453		STIL	-0.814341	5.86411	-17.6837	1.6748e-62	4.10816e-60	131.401		FBXL4	-0.617729	4.80005	-14.7657	1.56302e-45	3.83395e-43	92.6216
MRPS26	-0.478781	7.02355	-12.6357	1.71642e-34	4.15256e-32	67.469		MTIF2	-0.587142	7.63144	-17.6683	2.08227e-62	5.03768e-60	131.185		CHM	-0.585602	4.15763	-14.7564	1.75759e-45	4.25216e-43	92.5054
LRR1	-0.437314	5.799	-12.6262	1.91021e-34	4.55894e-32	67.3634		RPF2	-0.675741	7.38334	-17.6512	2.65111e-62	6.32719e-60	130.945		MBTD1	-0.696691	4.80458	-14.7423	2.0971e-45	5.00498e-43	92.3305
CCNB2	-0.416666	5.91481	-12.6204	2.03879e-34	4.80093e-32	67.2991		KIF11	-0.929879	6.25464	-17.6328	3.43518e-62	8.08916e-60	130.687		NAE1	-0.508929	8.04306	-14.7311	2.41508e-45	5.68702e-43	92.1906
CDT1	-0.61947	6.6313	-12.6087	2.32384e-34	5.40017e-32	67.1699		CCDC59	-0.583243	6.96746	-17.5943	5.91501e-62	1.37454e-59	130.147		LAMP2	-0.66424	7.53053	-14.7286	2.49285e-45	5.79293e-43	92.1592
WDR54	-0.559451	5.88055	-12.6065	2.38163e-34	5.4626e-32	67.1457		EEF1E1	-0.603932	5.25873	-17.577	7.5463e-62	1.73085e-59	129.906		THOC7	-0.530497	8.30605	-14.7256	2.5876e-45	5.93502e-43	92.1223
DLGAP5	-0.644945	6.26749	-12.5924	2.79154e-34	6.32068e-32	66.9889		NDC80	-0.941985	5.58139	-17.5598	9.61106e-62	2.15355e-59	129.665		HAUS3	-0.594199	4.9648	-14.7211	2.73912e-45	6.202e-43	92.0659
DTYMK	-0.369026	5.91242	-12.5679	3.67231e-34	8.20972e-32	66.7181		SMC2	-0.804094	5.89265	-17.5597	9.6331e-62	2.15355e-59	129.663		LMBRD2	-0.60716	4.37758	-14.7164	2.90491e-45	6.49412e-43	92.0077
SNRPB	-0.545648	10.0809	-12.5662	3.74409e-34	8.26555e-32	66.699		MASTL	-0.708164	5.01414	-17.529	1.48211e-61	3.27194e-59	129.235		CSE1L	-0.663318	8.08913	-14.7084	3.21182e-45	7.02457e-43	91.9082
AUNIP	-0.496109	4.68797	-12.5648	3.80488e-34	8.29605e-32	66.6831		TFAM	-0.682759	6.16647	-17.4448	4.83801e-61	1.05486e-58	128.06		TAF9B	-0.62851	5.30009	-14.7082	3.22173e-45	7.02457e-43	91.9052
POC1A	-0.464054	5.70785	-12.5612	3.96082e-34	8.53073e-32	66.6435		MRPL3	-0.51498	9.40927	-17.4421	5.0233e-61	1.08191e-58	128.023		FBXW5	0.61454	7.57934	14.7058	3.31741e-45	7.14497e-43	91.8762
PSMD9	-0.365761	4.63069	-12.5534	4.31996e-34	9.19215e-32	66.5578		NUP54	-0.588982	4.95366	-17.4212	6.73427e-61	1.43294e-58	127.731		RLIM	-0.582468	5.93481	-14.6958	3.76549e-45	8.01233e-43	91.7507
CDCA5	-0.538125	6.82029	-12.531	5.54944e-34	1.16677e-31	66.3106		NIFK	-0.509774	6.5342	-17.4101	7.86112e-61	1.6528e-58	127.578		PEX1	-0.576561	5.24994	-14.6922	3.93654e-45	8.27658e-43	91.7067
MRPL44	-0.373783	6.6502	-12.5275	5.77084e-34	1.19904e-31	66.2719		GLMN	-0.699753	5.31604	-17.3994	9.14047e-61	1.89917e-58	127.428		NOP58	-0.619309	8.53939	-14.6881	4.14458e-45	8.60659e-43	91.6557
CENPM	-0.628058	6.48633	-12.4822	9.5716e-34	1.96563e-31	65.7724		CPSF3	-0.478492	7.38872	-17.3918	1.01583e-60	2.08611e-58	127.323		HOOK1	-0.79221	6.156	-14.6872	4.19097e-45	8.60659e-43	91.6447
POP7	-0.354792	8.08252	-12.4806	9.73763e-34	1.97674e-31	65.7555		WDHD1	-0.730625	3.95668	-17.3682	1.41391e-60	2.87024e-58	126.995		ITCH	-0.599454	5.31841	-14.6793	4.63124e-45	9.40141e-43	91.5457
MCM6	-0.410145	6.54982	-12.4591	1.23817e-33	2.48493e-31	65.5183		CMSS1	-0.651541	6.45395	-17.3575	1.64079e-60	3.29296e-58	126.847		SENP6	-0.594369	5.59335	-14.6745	4.91303e-45	9.86012e-43	91.4872
CKS1B	-0.441487	7.90554	-12.454	1.31049e-33	2.60051e-31	65.4623		NOC3L	-0.673796	6.55656	-17.3538	1.72859e-60	3.43018e-58	126.795		ERI2	-0.488492	3.99744	-14.6655	5.50144e-45	1.0917e-42	91.3752
SLC25A11	-0.41988	7.13973	-12.4409	1.51474e-33	2.97242e-31	65.3193		PAK1IP1	-0.664779	6.79896	-17.3269	2.51667e-60	4.93854e-58	126.422		DDX18	-0.522448	7.55291	-14.6611	5.81851e-45	1.14179e-42	91.3197
CHAC2	-0.705292	5.23574	-12.4266	1.77581e-33	3.44644e-31	65.1623		WDR75	-0.563721	6.6944	-17.3155	2.95238e-60	5.72989e-58	126.263		RAB22A	-0.572721	6.81179	-14.6525	6.47744e-45	1.25712e-42	91.2134
MRPL54	-0.436729	7.86255	-12.411	2.1128e-33	4.05589e-31	64.9908		ATAD2	-0.888318	5.86925	-17.3145	2.99422e-60	5.74792e-58	126.249		XPO1	-0.580571	6.97775	-14.6355	8.01637e-45	1.53888e-42	91.0023
MTHFD2	-0.503704	6.26013	-12.4025	2.32003e-33	4.40582e-31	64.8985		MITD1	-0.601864	6.26517	-17.3125	3.07524e-60	5.83998e-58	126.223		ZNF138	-0.542598	3.93295	-14.616	1.02268e-44	1.9421e-42	90.7611
PTTG1	-0.511122	8.48889	-12.3918	2.61323e-33	4.90982e-31	64.781		RPA3	-0.640534	7.5604	-17.2846	4.54056e-60	8.53093e-58	125.836		STAG2	-0.709193	7.61055	-14.6071	1.1426e-44	2.14675e-42	90.6513
BCL2L12	-0.46861	6.27167	-12.3897	2.67613e-33	4.97507e-31	64.7575		MAGOHB	-0.562909	4.54325	-17.2743	5.23948e-60	9.74046e-58	125.694		UGGT2	-0.647755	4.23734	-14.6011	1.23122e-44	2.28891e-42	90.5773
GEMIN4	-0.44933	6.16847	-12.3756	3.12647e-33	5.75174e-31	64.604		BRIX1	-0.70682	6.23886	-17.264	6.0551e-60	1.11395e-57	125.55		SUB1	-0.56405	7.60155	-14.5994	1.2591e-44	2.31635e-42	90.5552
ELP5	-0.380978	6.2643	-12.3491	4.19446e-33	7.63694e-31	64.3139		CENPE	-0.936479	4.99329	-17.2616	6.25554e-60	1.13896e-57	125.518		KIAA1143	-0.556899	6.60375	-14.5877	1.45586e-44	2.65072e-42	90.4113
AHSA1	-0.350224	8.72121	-12.3315	5.09382e-33	9.1798e-31	64.1222		NUDT21	-0.590888	7.31393	-17.2504	7.31312e-60	1.31793e-57	125.362		KIN	-0.500728	3.73886	-14.5798	1.607e-44	2.89604e-42	90.3135
BNIP1	-0.310934	5.13556	-12.3223	5.63824e-33	1.00583e-30	64.022		ABCE1	-0.689503	7.33956	-17.2344	9.14369e-60	1.63118e-57	125.141		GPS2	0.479723	4.8461	14.5725	1.75997e-44	3.13968e-42	90.2235
RPL36AL	-0.380702	10.4098	-12.3209	5.7244e-33	1.01099e-30	64.007		LRR1	-0.632309	5.799	-17.2318	9.47112e-60	1.6727e-57	125.106		SRSF10	-0.463567	6.72492	-14.5597	2.06654e-44	3.64971e-42	90.0644
EXOSC2	-0.327962	5.48076	-12.3025	7.01481e-33	1.22662e-30	63.8064		ORC4	-0.586547	5.68572	-17.226	1.0269e-59	1.79565e-57	125.025		AVL9	-0.492453	5.17379	-14.5425	2.55999e-44	4.47644e-42	89.8524
EIF3I	-0.343521	8.78431	-12.2956	7.56801e-33	1.31038e-30	63.7314		ZNF367	-0.800598	5.82324	-17.2181	1.14726e-59	1.98644e-57	124.915		RMI1	-0.633263	6.14481	-14.5395	2.65585e-44	4.59852e-42	89.8159
RRM2	-0.541543	8.1969	-12.2612	1.10427e-32	1.89344e-30	63.3585		ASNSD1	-0.544666	7.09295	-17.1956	1.56846e-59	2.68937e-57	124.605		UBE2V2	-0.661928	5.84423	-14.5293	3.01509e-44	5.16985e-42	89.6903
MRPL17	-0.336509	7.97269	-12.2597	1.12263e-32	1.90641e-30	63.3422		BARD1	-0.60068	5.06293	-17.175	2.087e-59	3.54409e-57	124.321		RPS6KA3	-0.648619	7.42938	-14.5266	3.12027e-44	5.29875e-42	89.6563
CINP	-0.312244	4.82548	-12.2557	1.17332e-32	1.97352e-30	63.2987		RPE	-0.591167	6.0556	-17.1566	2.69392e-59	4.53117e-57	124.067		DLG1	-0.497533	5.20299	-14.5239	3.22753e-44	5.42871e-42	89.6229
FANCE	-0.402215	5.39205	-12.2496	1.25554e-32	2.09189e-30	63.2318		PNPT1	-0.641322	7.32898	-17.148	3.03504e-59	5.05677e-57	123.949		SLC25A36	-0.608474	5.53179	-14.5216	3.3212e-44	5.53356e-42	89.5945
MCM10	-0.508201	4.8519	-12.2454	1.31359e-32	2.16815e-30	63.1872		YEATS4	-0.758443	6.12998	-17.1381	3.48159e-59	5.74658e-57	123.813		RICTOR	-0.595147	4.81514	-14.5157	3.57167e-44	5.89526e-42	89.5225
RUVBL2	-0.397837	7.63983	-12.233	1.50647e-32	2.46349e-30	63.052		CBX3	-0.694636	7.66406	-17.1342	3.67641e-59	6.01195e-57	123.759		TRMT11	-0.593868	6.02647	-14.4793	5.61585e-44	9.18347e-42	89.0743
NDUFS3	-0.3223	8.18873	-12.224	1.66158e-32	2.69222e-30	62.9553		MRPL19	-0.582305	5.28884	-17.1078	5.29815e-59	8.58447e-57	123.396		PHF14	-0.567184	5.12947	-14.472	6.15101e-44	9.96633e-42	88.9842
DDRGK1	-0.454281	8.00482	-12.2148	1.83752e-32	2.95022e-30	62.8559		NIP7	-0.553573	6.77297	-17.0776	8.05066e-59	1.29257e-56	122.98		PHPT1	0.570436	7.80456	14.4561	7.49094e-44	1.2027e-41	88.789
MRPS12	-0.429797	6.60079	-12.207	2.00297e-32	3.18689e-30	62.7708		ZWILCH	-0.74168	6.1713	-17.0764	8.19015e-59	1.30312e-56	122.963		CEP63	-0.446481	4.38543	-14.449	8.18514e-44	1.30232e-41	88.7012
GADD45GIP1	-0.388135	6.12489	-12.1858	2.52492e-32	3.98148e-30	62.5423		TRMT10C	-0.64004	7.47387	-17.0557	1.09041e-58	1.71944e-56	122.679		ZNF182	-0.565332	4.71283	-14.442	8.93088e-44	1.40829e-41	88.6149
GINS2	-0.427923	5.70269	-12.1736	2.88573e-32	4.51017e-30	62.4105		NAA50	-0.573585	6.98879	-17.0437	1.28708e-58	2.0116e-56	122.514		ZNF92	-0.61528	4.28932	-14.4191	1.18518e-43	1.85234e-41	88.3347
NAA38	-0.492734	7.44234	-12.1661	3.13276e-32	4.8533e-30	62.3294		RSRC1	-0.63953	4.65191	-17.0045	2.21364e-58	3.42939e-56	121.975		FOXN2	-0.564411	5.40115	-14.3933	1.63105e-43	2.52684e-41	88.0184
ENO1	-0.445813	9.02708	-12.122	5.06942e-32	7.78531e-30	61.8544		CCNB1	-0.842229	7.78219	-17.0032	2.25334e-58	3.46054e-56	121.958		SREK1	-0.546562	4.43044	-14.3769	1.99797e-43	3.06837e-41	87.8175
CHAF1B	-0.451745	4.99978	-12.1123	5.6367e-32	8.58187e-30	61.7498		RAD18	-0.552591	4.54618	-16.975	3.32348e-58	5.05999e-56	121.572		KLHL8	-0.570141	5.39421	-14.3729	2.10047e-43	3.19796e-41	87.7679
KIF2C	-0.483158	6.49031	-12.0968	6.6668e-32	1.00635e-29	61.5841		FANCB	-0.584291	2.67287	-16.9732	3.40845e-58	5.14501e-56	121.547		PRPF38B	-0.639814	6.06149	-14.3706	2.15926e-43	3.25938e-41	87.7406
NUDC	-0.342489	7.27523	-12.08	8.00403e-32	1.19796e-29	61.4037		TSN	-0.518667	7.5292	-16.9551	4.37287e-58	6.54485e-56	121.299		LUC7L3	-0.648641	6.52555	-14.3682	2.22445e-43	3.32932e-41	87.7111
RRP36	-0.303049	6.53979	-12.046	1.15836e-31	1.71915e-29	61.039		HELLS	-0.734083	4.58661	-16.9489	4.76196e-58	7.06731e-56	121.215		CHD1	-0.685582	6.33983	-14.3657	2.29429e-43	3.40499e-41	87.6805
MRPL22	-0.341439	6.82054	-12.0213	1.51381e-31	2.22795e-29	60.7749		FASTKD3	-0.597985	6.03072	-16.928	6.3525e-58	9.34928e-56	120.928		TM2D1	-0.466285	5.15193	-14.3634	2.35959e-43	3.47272e-41	87.6527
ATPAF2	-0.346868	4.33392	-12.0179	1.56975e-31	2.29118e-29	60.7391		MCM10	-0.744049	4.8519	-16.9225	6.84902e-58	9.99674e-56	120.854		ARHGAP12	-0.617175	6.41918	-14.3598	2.46894e-43	3.60364e-41	87.6079
MRPL27	-0.34263	7.72454	-12.0113	1.68576e-31	2.44034e-29	60.6687		DDX18	-0.556581	7.55291	-16.9086	8.29078e-58	1.20019e-55	120.664		TTC14	-0.717407	4.3949	-14.3486	2.83394e-43	4.10247e-41	87.4713
MED27	-0.305291	5.43495	-12.0085	1.73762e-31	2.49497e-29	60.6388		DNA2	-0.764206	5.05005	-16.8796	1.2357e-57	1.77428e-55	120.268		BET1	-0.553724	6.44798	-14.3318	3.48707e-43	5.00692e-41	87.266
MCAT	-0.386898	6.50882	-12.0047	1.81035e-31	2.57844e-29	60.5984		ECT2	-0.861373	6.07682	-16.8738	1.33844e-57	1.90631e-55	120.188		TAX1BP1	-0.60328	7.89827	-14.331	3.52381e-43	5.01888e-41	87.2556
ATG101	-0.377933	6.71334	-12.0029	1.8469e-31	2.60945e-29	60.5787		NPM1	-0.654089	10.1924	-16.872	1.37271e-57	1.93947e-55	120.163		DCUN1D1	-0.548789	4.84752	-14.3234	3.86938e-43	5.46697e-41	87.1629
MPI	-0.387701	4.9182	-12.0004	1.89764e-31	2.65985e-29	60.5519		SPDL1	-0.659604	5.46915	-16.8626	1.56172e-57	2.18901e-55	120.035		LSM5	-0.5683	6.58423	-14.3	5.16153e-43	7.23474e-41	86.8776
MRPS15	-0.347266	6.86638	-11.9931	2.05359e-31	2.84621e-29	60.474		NOP58	-0.656312	8.53939	-16.8511	1.8288e-57	2.54318e-55	119.878		ZDHHC21	-0.521563	3.91477	-14.2896	5.86687e-43	8.15865e-41	86.7508
NEDD8	-0.361607	7.74268	-11.9927	2.06282e-31	2.84621e-29	60.4696		LYAR	-0.681617	6.74888	-16.8308	2.41648e-57	3.33418e-55	119.602		RAP2C	-0.617336	6.52765	-14.2858	6.14216e-43	8.47474e-41	86.7054
MTHFD1	-0.373069	7.53671	-11.9917	2.08388e-31	2.85298e-29	60.4595		MIOS	-0.469028	5.57155	-16.8285	2.49162e-57	3.4112e-55	119.571		ORC3	-0.546799	6.34204	-14.2794	6.65036e-43	9.10079e-41	86.6266
SKA1	-0.581864	4.4539	-11.9888	2.15066e-31	2.92176e-29	60.4284		AIMP1	-0.528755	6.73681	-16.8253	2.60575e-57	3.54001e-55	119.527		RBAK	-0.561306	4.4481	-14.2788	6.69896e-43	9.10079e-41	86.6194
RPUSD2	-0.377805	5.62768	-11.9867	2.20106e-31	2.9674e-29	60.4056		CACYBP	-0.541651	7.39312	-16.8226	2.70276e-57	3.64377e-55	119.49		CASP8AP2	-0.584218	4.1938	-14.2698	7.48662e-43	1.00932e-40	86.5093
PIH1D1	-0.308443	7.73043	-11.9823	2.30647e-31	3.08595e-29	60.3594		ASPM	-0.746867	4.53107	-16.8136	3.0572e-57	4.0904e-55	119.368		LBR	-0.700468	8.85684	-14.269	7.5539e-43	1.01068e-40	86.5005
OXA1L	-0.34155	8.27301	-11.9756	2.47961e-31	3.2836e-29	60.288		KIF4A	-0.760088	6.54819	-16.8114	3.15092e-57	4.1841e-55	119.338		FAR1	-0.688602	6.34725	-14.2636	8.07309e-43	1.07202e-40	86.4347
PDCD2L	-0.415393	6.19571	-11.9752	2.49138e-31	3.2836e-29	60.2833		NDC1	-0.691479	7.04354	-16.8095	3.23225e-57	4.26006e-55	119.313		LCORL	-0.552326	4.21735	-14.2592	8.52704e-43	1.12385e-40	86.3805
PSRC1	-0.484999	5.68875	-11.9664	2.73985e-31	3.58433e-29	60.1895		NAA15	-0.60001	4.78998	-16.8049	3.44427e-57	4.50587e-55	119.25		SUMO1	-0.548629	7.83686	-14.2412	1.06317e-42	1.39087e-40	86.162
HJURP	-0.471846	6.19243	-11.9651	2.77742e-31	3.60677e-29	60.1761		C17orf75	-0.678689	4.8521	-16.799	3.73238e-57	4.84689e-55	119.17		RSF1	-0.537374	5.14848	-14.2376	1.11188e-42	1.4439e-40	86.1177
ELP6	-0.270152	5.56034	-11.9499	3.27262e-31	4.21882e-29	60.0142		NOL11	-0.58916	7.42713	-16.7941	3.99214e-57	5.14637e-55	119.103		ZBTB11	-0.517564	4.97092	-14.207	1.61804e-42	2.08586e-40	85.7462
DAD1	-0.36617	9.6892	-11.9418	3.5698e-31	4.56856e-29	59.9284		MCM6	-0.585344	6.54982	-16.7835	4.61704e-57	5.9088e-55	118.959		SUGT1	-0.584796	5.978	-14.1872	2.06136e-42	2.63809e-40	85.5064
NCAPH	-0.506263	5.53802	-11.9277	4.15647e-31	5.2811e-29	59.7783		MRPL50	-0.61194	6.12173	-16.7735	5.2939e-57	6.7263e-55	118.823		ZNF91	-0.57504	4.44012	-14.1866	2.07673e-42	2.63864e-40	85.4991
PSMB4	-0.285151	9.48648	-11.9239	4.33141e-31	5.46407e-29	59.7376		TBCA	-0.62823	9.00339	-16.7728	5.34777e-57	6.74621e-55	118.813		DNAJC21	-0.446574	4.69706	-14.176	2.36442e-42	2.98272e-40	85.3706
TAP1	-0.664307	8.23205	-11.9148	4.77582e-31	5.97537e-29	59.6413		KIF23	-0.709971	4.89194	-16.762	6.19811e-57	7.76346e-55	118.666		SRSF11	-0.550332	6.26322	-14.1727	2.46344e-42	3.08182e-40	85.33
ANKRD39	-0.374491	4.7218	-11.9142	4.80438e-31	5.97537e-29	59.6354		ZWINT	-0.668574	8.14969	-16.7563	6.69725e-57	8.32958e-55	118.589		MKLN1	-0.523845	4.95109	-14.1722	2.47788e-42	3.08182e-40	85.3242
TARBP2	-0.362122	6.28152	-11.9119	4.92425e-31	6.08162e-29	59.6111		SNRPG	-0.561382	9.23085	-16.745	7.82608e-57	9.66548e-55	118.435		SMC6	-0.608841	5.47367	-14.1638	2.74557e-42	3.39088e-40	85.2226
VRK1	-0.460265	6.57018	-11.9082	5.12428e-31	6.28471e-29	59.5718		GMNN	-0.718078	7.57493	-16.7148	1.18124e-56	1.44874e-54	118.026		KIF5B	-0.704054	8.82458	-14.158	2.9487e-42	3.61646e-40	85.1519
AK2	-0.294516	6.673	-11.9031	5.41336e-31	6.59347e-29	59.5176		MRS2	-0.531262	5.28164	-16.7072	1.3117e-56	1.59766e-54	117.922		CREBZF	-0.537688	5.63643	-14.1555	3.03963e-42	3.70227e-40	85.1219
TPI1	-0.349108	9.55438	-11.8963	5.82362e-31	7.04458e-29	59.4456		NOL10	-0.441556	5.64794	-16.7053	1.34612e-56	1.62834e-54	117.896		ZBTB41	-0.754873	5.36231	-14.1531	3.12779e-42	3.78356e-40	85.0935
CDCA2	-0.594762	5.11284	-11.8879	6.37295e-31	7.65126e-29	59.3566		TRMT11	-0.632858	6.02647	-16.7041	1.3681e-56	1.64367e-54	117.88		CUL5	-0.621433	5.43712	-14.1522	3.16504e-42	3.80257e-40	85.0818
DDX28	-0.339618	5.47656	-11.8872	6.42457e-31	7.65126e-29	59.3487		XRCC4	-0.676768	4.66523	-16.6988	1.47087e-56	1.7552e-54	117.808		CXXC1	0.4867	6.8034	14.149	3.29016e-42	3.90111e-40	85.0434
ASF1B	-0.490911	7.18503	-11.8867	6.45511e-31	7.65126e-29	59.344		SSB	-0.688189	7.76931	-16.6727	2.09894e-56	2.48788e-54	117.455		PRMT3	-0.643368	6.10534	-14.149	3.29124e-42	3.90111e-40	85.0431
SDF2L1	-0.548849	7.79857	-11.885	6.57749e-31	7.74434e-29	59.3254		ORC5	-0.536604	5.28043	-16.6706	2.15923e-56	2.54227e-54	117.427		RPE	-0.527175	6.0556	-14.1325	4.02556e-42	4.73969e-40	84.8437
RFC5	-0.367101	6.21154	-11.8616	8.44734e-31	9.88003e-29	59.0786		DPH6	-0.535951	3.453	-16.67	2.1773e-56	2.54657e-54	117.418		ZBTB33	-0.576442	5.56512	-14.1286	4.2224e-42	4.93853e-40	84.7964
PPP1CA	-0.360409	9.01644	-11.8544	9.1275e-31	1.06053e-28	59.0022		CSTF3	-0.544537	5.8667	-16.6309	3.70915e-56	4.30969e-54	116.889		AKAP11	-0.746838	6.36792	-14.1224	4.55121e-42	5.27475e-40	84.7222
PSMA4	-0.360311	8.33226	-11.824	1.26322e-30	1.45816e-28	58.6816		MZT1	-0.819028	6.19445	-16.6225	4.16232e-56	4.80462e-54	116.775		HS2ST1	-0.588024	5.38801	-14.1221	4.56959e-42	5.27475e-40	84.7182
WDR25	-0.425065	4.40382	-11.8071	1.51309e-30	1.73524e-28	58.5036		ERCC6L	-0.776125	4.53527	-16.6188	4.37721e-56	5.01987e-54	116.725		ZNF680	-0.627582	4.69912	-14.116	4.91964e-42	5.64194e-40	84.6451
TXNL4B	-0.311804	5.33359	-11.8048	1.55101e-30	1.76725e-28	58.4791		FIGNL1	-0.725829	5.62393	-16.6157	4.56191e-56	5.19793e-54	116.684		FASTKD3	-0.539428	6.03072	-14.1055	5.59286e-42	6.37262e-40	84.5181
TIMM22	-0.373213	5.23071	-11.7838	1.94179e-30	2.19833e-28	58.2575		TRA2B	-0.396833	6.5629	-16.5999	5.65802e-56	6.40553e-54	116.47		ASNSD1	-0.483422	7.09295	-14.0979	6.13847e-42	6.94946e-40	84.4259
B9D1	-0.399027	4.29494	-11.7639	2.39952e-30	2.69923e-28	58.0487		RPAP3	-0.691144	5.51454	-16.5893	6.53761e-56	7.35418e-54	116.327		DLD	-0.507419	7.65935	-14.0853	7.15831e-42	8.00852e-40	84.2737
USP39	-0.267286	7.02273	-11.7538	2.67047e-30	2.98501e-28	57.9431		CKS2	-0.732523	9.50245	-16.5793	7.48597e-56	8.36771e-54	116.192		RRP15	-0.630094	5.29092	-14.0852	7.16463e-42	8.00852e-40	84.2729
TOE1	-0.307067	6.22533	-11.74	3.09237e-30	3.43487e-28	57.7984		CENPQ	-0.786471	4.21653	-16.5494	1.12424e-55	1.24875e-53	115.788		CUL4B	-0.62054	6.22075	-14.079	7.72446e-42	8.57998e-40	84.1984
MRPL16	-0.360357	8.30936	-11.7235	3.68423e-30	4.0667e-28	57.6257		SNRPD1	-0.559888	7.31575	-16.5285	1.49199e-55	1.64687e-53	115.507		CCAR1	-0.614993	6.253	-14.0748	8.13054e-42	8.96102e-40	84.1477
CIAPIN1	-0.269661	6.56285	-11.7205	3.80482e-30	4.17372e-28	57.5939		HAUS6	-0.726897	5.00814	-16.5107	1.89875e-55	2.08285e-53	115.268		PHF20L1	-0.538791	4.75926	-14.0744	8.16899e-42	8.96102e-40	84.143
COQ3	-0.422725	6.29022	-11.6921	5.14303e-30	5.60686e-28	57.2966		DEK	-0.70624	9.0061	-16.4786	2.93469e-55	3.19935e-53	114.835		SNX13	-0.56037	4.94025	-14.0676	8.87908e-42	9.67985e-40	84.0605
PRIM1	-0.449036	5.67533	-11.6855	5.5169e-30	5.97755e-28	57.2274		TOP2A	-0.84736	6.80684	-16.4778	2.96676e-55	3.21447e-53	114.825		RPAP3	-0.633602	5.51454	-14.0481	1.12565e-41	1.21964e-39	83.8255
YIF1B	-0.367409	5.80633	-11.6533	7.75093e-30	8.3469e-28	56.892		CENPL	-0.556459	4.61446	-16.468	3.38805e-55	3.64369e-53	114.693		PAXBP1	-0.564898	5.36803	-14.0444	1.17682e-41	1.26731e-39	83.7815
SNRNP40	-0.421777	6.54072	-11.6383	9.08226e-30	9.72132e-28	56.7357		CENPI	-0.590594	3.61825	-16.4676	3.40465e-55	3.64369e-53	114.688		CWC27	-0.536861	6.05802	-14.0323	1.36386e-41	1.45982e-39	83.6355
IFT43	-0.270763	5.37209	-11.6376	9.15316e-30	9.73819e-28	56.728		NUP107	-0.551816	6.96713	-16.4672	3.42479e-55	3.64369e-53	114.682		NIPBL	-0.598197	5.81805	-14.0295	1.41057e-41	1.50073e-39	83.6021
PSMF1	-0.366148	6.63437	-11.6183	1.12153e-29	1.18607e-27	56.5276		EZH2	-0.671076	6.5585	-16.4619	3.67685e-55	3.88844e-53	114.612		COMMD8	-0.66318	7.38727	-14.0274	1.44813e-41	1.53146e-39	83.5761
FKBPL	-0.314667	5.25841	-11.6075	1.25682e-29	1.32124e-27	56.4153		MRPS22	-0.448678	6.87276	-16.4516	4.23004e-55	4.44683e-53	114.472		BCLAF1	-0.575209	6.45974	-14.0218	1.54899e-41	1.62837e-39	83.5095
SMIM12	-0.257069	5.4853	-11.597	1.40419e-29	1.46742e-27	56.3059		EIF1AX	-0.727093	8.09432	-16.4211	6.3886e-55	6.67628e-53	114.063		RHOG	0.5198	7.73184	14.0183	1.61675e-41	1.68955e-39	83.4671
TACC3	-0.471932	6.39383	-11.5815	1.6522e-29	1.71644e-27	56.1455		CHAC2	-0.987125	5.23574	-16.4165	6.79406e-55	7.05822e-53	114.002		C1GALT1C1	-0.533403	6.72192	-14.0063	1.8704e-41	1.94312e-39	83.3228
ALYREF	-0.531129	8.3413	-11.5764	1.74333e-29	1.80052e-27	56.0926		PSMD6	-0.478481	5.63997	-16.4135	7.07424e-55	7.30632e-53	113.962		PUS7L	-0.583263	4.65319	-13.976	2.69903e-41	2.78757e-39	82.9597
POLR1C	-0.325923	6.52718	-11.5535	2.21852e-29	2.27798e-27	55.8548		CCNA2	-0.789326	6.92554	-16.3716	1.24588e-54	1.27927e-52	113.4		LARP7	-0.579696	5.28897	-13.9656	3.06151e-41	3.14357e-39	82.8349
NUBP1	-0.302913	6.24209	-11.5305	2.8224e-29	2.88129e-27	55.6174		SSX2IP	-0.664092	5.29212	-16.3494	1.67962e-54	1.71467e-52	113.103		ABCE1	-0.604513	7.33956	-13.9575	3.37958e-41	3.4501e-39	82.737
UBE2T	-0.478462	7.45442	-11.5144	3.34097e-29	3.39109e-27	55.451		CENPU	-0.855285	5.75057	-16.3375	1.97186e-54	2.00144e-52	112.944		RPF2	-0.578202	7.38334	-13.9513	3.64014e-41	3.69475e-39	82.6635
CENPO	-0.290024	4.75749	-11.5136	3.36783e-29	3.39882e-27	55.4431		MTX2	-0.450103	7.63437	-16.3331	2.09259e-54	2.11184e-52	112.885		TMEM87B	-0.535774	7.18671	-13.9502	3.68846e-41	3.72239e-39	82.6505
TK1	-0.559554	7.79985	-11.5027	3.77769e-29	3.79078e-27	55.3299		C12orf29	-0.610787	5.64777	-16.3253	2.32371e-54	2.33177e-52	112.781		DNTTIP2	-0.535886	7.22929	-13.9492	3.73563e-41	3.74585e-39	82.6379
CLN6	-0.344622	4.76362	-11.4889	4.35984e-29	4.35024e-27	55.1885		PRIM2	-0.573347	4.90963	-16.3161	2.62852e-54	2.62272e-52	112.658		RPGR	-0.573594	4.50129	-13.9483	3.77447e-41	3.74585e-39	82.6276
PPIB	-0.423703	9.92178	-11.4862	4.48818e-29	4.45313e-27	55.1599		FANCI	-0.670072	5.63339	-16.3152	2.66362e-54	2.64282e-52	112.645		DSN1	-0.643557	6.05804	-13.9483	3.77533e-41	3.74585e-39	82.6274
METTL17	-0.325756	6.21074	-11.4789	4.8404e-29	4.77577e-27	55.0854		TOPBP1	-0.590846	6.89118	-16.3075	2.95394e-54	2.9145e-52	112.543		FNIP1	-0.499609	4.42255	-13.9371	4.32351e-41	4.26578e-39	82.4932
CKS2	-0.478335	9.50245	-11.4697	5.32819e-29	5.22785e-27	54.9907		MCMBP	-0.419742	6.00994	-16.2891	3.77892e-54	3.70775e-52	112.298		SMC5	-0.64314	5.05862	-13.9323	4.58221e-41	4.49591e-39	82.4356
GAPDH	-0.349923	12.577	-11.4644	5.63308e-29	5.49646e-27	54.9359		NUDCD2	-0.470056	4.96942	-16.2869	3.89403e-54	3.79959e-52	112.268		SMC3	-0.633309	5.77051	-13.9214	5.22539e-41	5.09865e-39	82.3056
FASTKD5	-0.418197	6.41981	-11.4636	5.68079e-29	5.51255e-27	54.9275		GSTCD	-0.520355	4.62844	-16.2804	4.2509e-54	4.12501e-52	112.181		NDUFA5	-0.604529	5.38194	-13.919	5.38237e-41	5.22297e-39	82.2763
MRPL20	-0.267397	6.03519	-11.4595	5.93044e-29	5.72336e-27	54.8851		BUB1B	-0.76795	6.50339	-16.2566	5.84801e-54	5.64381e-52	111.864		EXOC1	-0.52109	7.14973	-13.9073	6.19754e-41	5.98114e-39	82.1367
ATP9A	0.675392	7.28886	11.4578	6.0344e-29	5.79204e-27	54.868		NUDCD1	-0.704836	5.31155	-16.2434	6.98422e-54	6.70371e-52	111.688		EMC2	-0.665855	7.03296	-13.9028	6.54503e-41	6.28216e-39	82.0827
MANF	-0.372395	8.47298	-11.4567	6.10242e-29	5.82566e-27	54.8569		GINS3	-0.595565	4.83709	-16.2086	1.11295e-53	1.05737e-51	111.225		DYNC2LI1	-0.583868	4.61777	-13.8995	6.81015e-41	6.5013e-39	82.0434
HAUS8	-0.363113	4.65342	-11.4561	6.14144e-29	5.83139e-27	54.8506		LTV1	-0.591116	5.8435	-16.2086	1.11359e-53	1.05737e-51	111.225		BRWD1	-0.49945	4.3176	-13.8925	7.40822e-41	7.03422e-39	81.96
PPCDC	-0.347434	4.81467	-11.4442	6.95422e-29	6.56783e-27	54.7281		NDUFB3	-0.479134	8.70918	-16.1825	1.5804e-53	1.49259e-51	110.877		LY75	-0.935065	6.64008	-13.8825	8.35878e-41	7.89435e-39	81.8405
MRPS11	-0.274827	5.15404	-11.4406	7.21823e-29	6.78091e-27	54.6913		MTPAP	-0.496793	6.00798	-16.1787	1.66101e-53	1.56038e-51	110.828		TPRKB	-0.539424	7.34769	-13.8786	8.75833e-41	8.22771e-39	81.7943
PSMC1	-0.287655	7.25039	-11.4215	8.80879e-29	8.23133e-27	54.495		DDX1	-0.433238	8.25434	-16.1753	1.73871e-53	1.62473e-51	110.783		SRP9	-0.553353	10.0748	-13.8711	9.5866e-41	8.95815e-39	81.7048
PSMB9	-0.688401	8.08739	-11.4137	9.54816e-29	8.87526e-27	54.4155		NCAPG2	-0.674668	6.19783	-16.1731	1.79001e-53	1.66387e-51	110.754		FAM217B	-0.842396	5.87184	-13.8678	9.98401e-41	9.2804e-39	81.6646
MRPL11	-0.369294	7.71689	-11.4104	9.8814e-29	9.13693e-27	54.3817		NT5DC1	-0.558235	5.28553	-16.1575	2.20609e-53	2.03988e-51	110.546		SCML1	-0.833141	6.07402	-13.8592	1.10646e-40	1.0231e-38	81.5629
PHB2	-0.338876	10.009	-11.3998	1.10375e-28	1.01527e-26	54.2726		ZC3H15	-0.538839	7.19195	-16.1533	2.33479e-53	2.14764e-51	110.49		OTUD6B-AS1	-0.654637	5.0875	-13.8478	1.26906e-40	1.16734e-38	81.4271
USP18	-0.682651	4.88371	-11.3886	1.23975e-28	1.13447e-26	54.158		RRM1	-0.572971	7.61917	-16.1291	3.22337e-53	2.94126e-51	110.17		TBC1D8B	-0.576714	4.28023	-13.8444	1.32283e-40	1.21049e-38	81.3861
CCT7	-0.302279	9.60418	-11.3857	1.27729e-28	1.16279e-26	54.1286		PIGA	-0.639576	5.03587	-16.129	3.23087e-53	2.94126e-51	110.167		NHLRC3	-0.650409	5.59424	-13.8413	1.37234e-40	1.24932e-38	81.3497
TUBB4B	-0.384041	10.6713	-11.3845	1.29384e-28	1.17182e-26	54.1159		BUB3	-0.411407	6.87386	-16.1283	3.25864e-53	2.95133e-51	110.159		AK9	-0.480825	3.12933	-13.8405	1.38694e-40	1.25614e-38	81.3392
BOLA3	-0.375325	7.07838	-11.3819	1.32823e-28	1.19683e-26	54.09		PSMD12	-0.488924	7.33884	-16.1168	3.79956e-53	3.4065e-51	110.006		WDR75	-0.487748	6.6944	-13.8391	1.40994e-40	1.27046e-38	81.3229
ECI1	-0.423646	7.3108	-11.3808	1.34341e-28	1.20436e-26	54.0788		SRSF3	-0.441188	7.55991	-16.1168	3.79979e-53	3.4065e-51	110.006		C2orf69	-0.560634	6.61696	-13.8361	1.46213e-40	1.3108e-38	81.2869
HRAS	-0.420861	6.73596	-11.3632	1.6122e-28	1.43803e-26	53.8989		TTC26	-0.523376	3.91852	-16.1163	3.82668e-53	3.41329e-51	109.999		PIK3CB	-0.509552	5.87051	-13.8353	1.47661e-40	1.31709e-38	81.2772
MRPL21	-0.341923	7.50277	-11.3409	2.03068e-28	1.80221e-26	53.6714		COMMD8	-0.70348	7.38727	-16.1085	4.24662e-53	3.76882e-51	109.896		ATP11C	-0.629066	4.53152	-13.828	1.61151e-40	1.4302e-38	81.1906
PHF5A	-0.338346	7.69936	-11.3341	2.18063e-28	1.9256e-26	53.6012		GABPB1	-0.485573	5.38738	-16.1045	4.47582e-53	3.95237e-51	109.844		AGAP2-AS1	0.845585	4.07616	13.8275	1.62008e-40	1.43061e-38	81.1854
BAK1	-0.397303	6.54796	-11.3332	2.20015e-28	1.93318e-26	53.5924		RACGAP1	-0.619913	7.86512	-16.1022	4.62005e-53	4.05944e-51	109.812		AHI1	-0.463889	4.15444	-13.827	1.63085e-40	1.4321e-38	81.1788
TSR1	-0.33776	6.03577	-11.3271	2.3424e-28	2.04798e-26	53.5306		FANCM	-0.456056	3.21794	-16.0949	5.08808e-53	4.44854e-51	109.716		ZMPSTE24	-0.540751	8.16076	-13.8266	1.63798e-40	1.4321e-38	81.1745
MCM2	-0.526989	7.34014	-11.3088	2.83104e-28	2.463e-26	53.3438		OTUD6B	-0.832064	5.58388	-16.0697	7.12142e-53	6.19564e-51	109.383		MAP3K2	-0.49257	4.88084	-13.8256	1.65779e-40	1.44228e-38	81.1626
FIBP	-0.301612	7.7703	-11.3066	2.89492e-28	2.50624e-26	53.3218		DTL	-0.735574	6.13026	-16.0607	8.02945e-53	6.95138e-51	109.263		GK5	-0.544725	4.048	-13.8224	1.72283e-40	1.49151e-38	81.1245
DTL	-0.487506	6.13026	-11.277	3.9281e-28	3.3841e-26	53.0209		DHFR	-0.721765	6.13383	-16.0563	8.51105e-53	7.33237e-51	109.206		NOL11	-0.524714	7.42713	-13.8162	1.85636e-40	1.59928e-38	81.0506
MAD2L2	-0.408861	6.27768	-11.2647	4.45902e-28	3.82285e-26	52.8959		ACTR6	-0.555788	5.17828	-16.0227	1.33214e-52	1.14208e-50	108.761		ZNF644	-0.666709	5.96139	-13.8151	1.88116e-40	1.61277e-38	81.0375
PHF19	-0.376776	6.32079	-11.2573	4.80913e-28	4.1031e-26	52.8214		CKAP2L	-0.687153	5.33832	-16.0187	1.40394e-52	1.19783e-50	108.709		ANAPC4	-0.460446	6.13874	-13.8112	1.97169e-40	1.68223e-38	80.9909
UBE2M	-0.354726	7.77745	-11.2535	5.0008e-28	4.24611e-26	52.7828		HAUS3	-0.596819	4.9648	-16.0069	1.64162e-52	1.39388e-50	108.553		ZCCHC7	-0.550683	5.76383	-13.8106	1.98518e-40	1.68559e-38	80.9842
PPM1G	-0.293062	8.15716	-11.2503	5.17113e-28	4.36973e-26	52.7498		CDC7	-0.821298	5.16077	-16.0044	1.69912e-52	1.4358e-50	108.519		GPBP1	-0.519791	7.10852	-13.8081	2.04655e-40	1.72938e-38	80.954
SEMA5A	0.678754	5.83335	11.2334	6.15003e-28	5.17217e-26	52.5789		RFC5	-0.524528	6.21154	-15.9975	1.86071e-52	1.56486e-50	108.429		NT5DC1	-0.515877	5.28553	-13.7926	2.46542e-40	2.07342e-38	80.7697
PEMT	-0.448095	6.17603	-11.2314	6.27965e-28	5.25616e-26	52.5583		PHF6	-0.640436	5.40583	-15.9853	2.18946e-52	1.83261e-50	108.268		SRFBP1	-0.69493	5.31597	-13.7917	2.49295e-40	2.08663e-38	80.7587
ECHS1	-0.354615	9.82617	-11.2294	6.40453e-28	5.33539e-26	52.5389		PALB2	-0.515502	5.78108	-15.9842	2.22013e-52	1.84951e-50	108.254		PIK3CA	-0.484911	3.97697	-13.7892	2.56859e-40	2.1398e-38	80.7291
PRPF4	-0.299003	7.14425	-11.2127	7.60243e-28	6.30359e-26	52.3699		MPHOSPH10	-0.602058	6.75622	-15.9687	2.72777e-52	2.26174e-50	108.049		TMEM161B	-0.481961	4.37838	-13.7881	2.60062e-40	2.15632e-38	80.7168
PUSL1	-0.435545	5.65664	-11.2059	8.15195e-28	6.72764e-26	52.3011		FARSB	-0.490029	5.9118	-15.9682	2.74647e-52	2.26661e-50	108.043		RBBP6	-0.496268	5.48809	-13.7733	3.10816e-40	2.5651e-38	80.5404
APEX1	-0.344205	9.72256	-11.2041	8.30301e-28	6.82044e-26	52.283		TBC1D31	-0.668165	4.03737	-15.9654	2.84866e-52	2.34001e-50	108.006		FKTN	-0.582708	4.7457	-13.7659	3.39407e-40	2.78803e-38	80.4532
MRPL14	-0.328849	8.81052	-11.1998	8.67895e-28	7.09625e-26	52.2393		LRRC8B	-0.560666	4.21098	-15.9594	3.08647e-52	2.52362e-50	107.927		RBM12B	-0.578027	4.3682	-13.7648	3.44135e-40	2.81378e-38	80.4395
RPS6KB2	-0.333053	5.91278	-11.1982	8.82025e-28	7.17854e-26	52.2234		MRPL1	-0.645726	7.4132	-15.9584	3.12617e-52	2.5443e-50	107.914		MITD1	-0.517966	6.26517	-13.7628	3.52495e-40	2.86885e-38	80.4158
ICMT	-0.286769	6.51228	-11.1954	9.07998e-28	7.35603e-26	52.1948		AASDHPPT	-0.515433	5.32984	-15.9522	3.3938e-52	2.74944e-50	107.832		VCPIP1	-0.493067	4.63368	-13.7559	3.82685e-40	3.10028e-38	80.3344
COQ6	-0.266455	4.43639	-11.1938	9.23282e-28	7.4457e-26	52.1783		CDC23	-0.468418	5.69949	-15.9507	3.46427e-52	2.79372e-50	107.812		MOSPD2	-0.543834	5.32543	-13.7488	4.16611e-40	3.35971e-38	80.2504
ZNF232	-0.467156	5.63198	-11.178	1.08467e-27	8.70744e-26	52.0195		SMC4	-0.745619	6.07244	-15.9341	4.31401e-52	3.46317e-50	107.594		ARFGEF2	-0.596137	6.48604	-13.7435	4.4425e-40	3.56632e-38	80.1868
TMSB10	-0.317161	13.4599	-11.1732	1.13913e-27	9.10322e-26	51.9712		MTF2	-0.529372	5.60563	-15.9293	4.59755e-52	3.67409e-50	107.531		ORC2	-0.479609	5.90085	-13.736	4.85872e-40	3.8828e-38	80.0981
CCNF	-0.406456	5.23092	-11.1585	1.32398e-27	1.05328e-25	51.823		KIF14	-0.835204	4.77298	-15.9197	5.22357e-52	4.15556e-50	107.404		OMA1	-0.603199	5.89056	-13.7348	4.93017e-40	3.92215e-38	80.0837
PA2G4	-0.337566	8.1385	-11.1519	1.4156e-27	1.12112e-25	51.757		CWC27	-0.561396	6.05802	-15.8853	8.23518e-52	6.52204e-50	106.952		POLA1	-0.592476	5.53319	-13.7339	4.97876e-40	3.94304e-38	80.0739
CDCA3	-0.448052	6.44906	-11.1456	1.50995e-27	1.1905e-25	51.6934		COQ3	-0.608431	6.29022	-15.8844	8.33534e-52	6.57189e-50	106.94		PPIP5K2	-0.664411	5.70578	-13.7283	5.32685e-40	4.19989e-38	80.007
RANBP1	-0.316175	6.61372	-11.134	1.70053e-27	1.3348e-25	51.5762		ARL6IP1	-0.580292	9.69126	-15.8836	8.42126e-52	6.61013e-50	106.93		MYSM1	-0.543484	4.1457	-13.7197	5.90189e-40	4.63259e-38	79.9056
TTI2	-0.377282	5.08936	-11.1151	2.06142e-27	1.61092e-25	51.3865		PRMT3	-0.666776	6.10534	-15.8746	9.48143e-52	7.40936e-50	106.812		IPO7	-0.573376	8.29584	-13.7184	5.99264e-40	4.68301e-38	79.8905
TPM3	-0.253062	6.28184	-11.0967	2.48487e-27	1.93327e-25	51.2024		SNRPA1	-0.500814	6.87047	-15.873	9.69198e-52	7.54053e-50	106.791		C16orf87	-0.475457	3.68555	-13.718	6.02603e-40	4.68836e-38	79.885
RNF34	-0.247958	5.53169	-11.0766	3.04796e-27	2.36097e-25	51.001		MRPS10	-0.546941	7.36859	-15.8612	1.13236e-51	8.7713e-50	106.636		ZC3H15	-0.495082	7.19195	-13.7095	6.67003e-40	5.16664e-38	79.7845
RPS19BP1	-0.303789	7.4324	-11.0615	3.55193e-27	2.73933e-25	50.8502		GTF2H1	-0.448309	5.48752	-15.8599	1.15231e-51	8.88686e-50	106.619		CEP290	-0.519699	3.53127	-13.7067	6.89644e-40	5.31869e-38	79.7514
MRPL37	-0.325826	8.36984	-11.0592	3.63651e-27	2.79237e-25	50.827		ALG6	-0.550226	6.07662	-15.853	1.26193e-51	9.68997e-50	106.529		MTF2	-0.493101	5.60563	-13.7061	6.94212e-40	5.33064e-38	79.7449
POP5	-0.316981	7.51223	-11.0565	3.73786e-27	2.85776e-25	50.7999		PEX3	-0.489444	5.20764	-15.8524	1.27249e-51	9.72874e-50	106.52		PTOV1	0.559007	6.53919	13.7016	7.32698e-40	5.60181e-38	79.6915
RABGGTA	-0.308976	6.15498	-11.056	3.75653e-27	2.85966e-25	50.795		WDR36	-0.597999	5.43027	-15.8385	1.52787e-51	1.16309e-49	106.339		API5	-0.489278	6.49649	-13.6897	8.44251e-40	6.42686e-38	79.5512
COQ4	-0.320483	6.56537	-11.054	3.83094e-27	2.90378e-25	50.7757		DIAPH3	-0.638159	4.47602	-15.8329	1.6457e-51	1.24741e-49	106.265		ATG5	-0.463182	6.59379	-13.6849	8.94715e-40	6.78178e-38	79.4937
SNRPA	-0.343438	8.15506	-11.0338	4.69931e-27	3.54678e-25	50.5743		PMS1	-0.474092	4.0529	-15.8301	1.70766e-51	1.28885e-49	106.228		XRCC4	-0.600154	4.66523	-13.6788	9.61488e-40	7.25677e-38	79.4225
SZRD1	-0.284364	7.04275	-11.0236	5.21486e-27	3.9138e-25	50.4717		EIF3M	-0.442794	6.47873	-15.7999	2.54117e-51	1.90977e-49	105.834		LRRCC1	-0.778416	5.16386	-13.6742	1.01681e-39	7.64166e-38	79.3671
ILKAP	-0.243379	6.15304	-11.0233	5.22992e-27	3.9138e-25	50.4689		AUNIP	-0.660591	4.68797	-15.7919	2.82564e-51	2.11456e-49	105.728		CWC22	-0.618213	6.17359	-13.6664	1.11576e-39	8.34979e-38	79.2752
THOC6	-0.422369	6.45146	-11.0071	6.1559e-27	4.58731e-25	50.3082		PRPF40A	-0.522188	6.9495	-15.7586	4.37886e-51	3.26308e-49	105.293		ANKRD49	-0.530335	6.37681	-13.651	1.34021e-39	9.98708e-38	79.0937
CENPA	-0.402238	5.86288	-11.0055	6.26057e-27	4.64571e-25	50.2916		GMFB	-0.717644	7.07181	-15.7574	4.44961e-51	3.28879e-49	105.278		ATP13A3	-0.653427	6.46916	-13.6498	1.35923e-39	1.00863e-37	79.0798
NDC80	-0.556503	5.58139	-10.9906	7.2773e-27	5.37759e-25	50.1432		GCFC2	-0.597501	4.76925	-15.7574	4.4506e-51	3.28879e-49	105.277		CEBPZ	-0.587939	7.1013	-13.6431	1.47187e-39	1.08765e-37	79.001
YRDC	-0.331681	6.82468	-10.9889	7.39705e-27	5.44331e-25	50.1272		RRP15	-0.651008	5.29092	-15.7544	4.62606e-51	3.3966e-49	105.239		XIAP	-0.523733	6.411	-13.636	1.60166e-39	1.17862e-37	78.9173
EXO1	-0.47859	5.3024	-10.9859	7.62749e-27	5.58959e-25	50.0969		U2SURP	-0.64383	5.93952	-15.7543	4.63497e-51	3.3966e-49	105.237		FAM135A	-0.588195	4.35398	-13.626	1.80372e-39	1.31706e-37	78.7997
TRIP13	-0.481621	6.76384	-10.9806	8.04474e-27	5.871e-25	50.0444		GPN3	-0.529362	6.62472	-15.7522	4.76125e-51	3.47473e-49	105.21		ANKIB1	-0.490524	5.96298	-13.626	1.8047e-39	1.31706e-37	78.7992
SARS2	-0.348182	4.67128	-10.9763	8.39924e-27	6.10449e-25	50.0019		FBXO45	-0.519436	5.49107	-15.7348	5.98416e-51	4.34923e-49	104.983		DUS4L	-0.505282	4.1719	-13.6252	1.82061e-39	1.3232e-37	78.7905
PLK1	-0.53611	6.4763	-10.9733	8.65905e-27	6.26752e-25	49.9719		RRM2	-0.735375	8.1969	-15.7157	7.69441e-51	5.5693e-49	104.734		ARMC1	-0.617586	7.38365	-13.6197	1.9446e-39	1.40752e-37	78.7253
EMC6	-0.440084	5.88616	-10.9678	9.15089e-27	6.59648e-25	49.9175		NDUFAF4	-0.576141	6.49348	-15.7052	8.82764e-51	6.36347e-49	104.597		MORF4L2	-0.613863	7.70378	-13.6191	1.9579e-39	1.41136e-37	78.7185
SORL1	0.528078	6.82275	10.9599	9.9101e-27	7.11473e-25	49.8389		MRPL42	-0.541357	6.21919	-15.6999	9.46432e-51	6.79469e-49	104.528		AP1AR	-0.529947	4.58089	-13.6074	2.25088e-39	1.61597e-37	78.5805
ZNHIT2	-0.398493	5.09922	-10.945	1.1518e-26	8.2356e-25	49.6907		SYNCRIP	-0.540116	7.25325	-15.6961	9.95258e-51	7.1163e-49	104.478		EFCAB7	-0.583193	3.88822	-13.6069	2.2645e-39	1.61917e-37	78.5745
GEMIN2	-0.380163	5.07483	-10.9419	1.1882e-26	8.46158e-25	49.6601		NMI	-0.651774	7.37646	-15.6757	1.30007e-50	9.25825e-49	104.213		HSPB11	-0.524072	5.66049	-13.6031	2.36942e-39	1.68735e-37	78.5297
EIF2S1	-0.331975	7.39498	-10.9246	1.41303e-26	1.00223e-24	49.4893		API5	-0.517472	6.49649	-15.6741	1.32746e-50	9.41537e-49	104.192		JADE3	-0.687853	5.98519	-13.5981	2.51279e-39	1.78227e-37	78.4715
IDH3B	-0.406942	8.13698	-10.9107	1.62444e-26	1.14352e-24	49.3519		VRK2	-0.556376	6.08659	-15.6389	2.10593e-50	1.48771e-48	103.734		PNPT1	-0.550494	7.32898	-13.5967	2.5576e-39	1.80015e-37	78.454
PCCB	-0.357989	5.48879	-10.9107	1.62518e-26	1.14352e-24	49.3514		CEP83	-0.631121	4.07138	-15.6103	3.0632e-50	2.15534e-48	103.362		SSX2IP	-0.597882	5.29212	-13.5966	2.55839e-39	1.80015e-37	78.4537
PHF23	-0.309556	6.75001	-10.9094	1.64659e-26	1.15398e-24	49.3385		DCK	-0.655082	6.70067	-15.601	3.45577e-50	2.42083e-48	103.243		ORMDL1	-0.478371	6.075	-13.5851	2.93301e-39	2.05555e-37	78.3185
PSMA3	-0.276964	6.44531	-10.8938	1.92444e-26	1.34338e-24	49.1849		C2orf69	-0.583921	6.61696	-15.6008	3.46792e-50	2.42083e-48	103.239		HAUS6	-0.647421	5.00814	-13.5838	2.97831e-39	2.07905e-37	78.3033
NOP9	-0.294129	5.38458	-10.8862	2.07585e-26	1.44337e-24	49.1102		DCUN1D1	-0.551788	4.84752	-15.5909	3.94757e-50	2.74481e-48	103.111		VPS26A	-0.558155	6.24594	-13.5792	3.14628e-39	2.18765e-37	78.249
TRMT5	-0.29294	6.6579	-10.8832	2.13884e-26	1.48133e-24	49.0808		FASTKD2	-0.444085	5.26794	-15.5883	4.0841e-50	2.8286e-48	103.077		ZNF292	-0.59841	4.70722	-13.5718	3.43519e-39	2.37917e-37	78.162
ZWINT	-0.409716	8.14969	-10.879	2.23156e-26	1.53951e-24	49.039		OIP5	-0.796464	5.21688	-15.5855	4.234e-50	2.92096e-48	103.041		PMS1	-0.439975	4.0529	-13.5703	3.49619e-39	2.41196e-37	78.1446
SEH1L	-0.382987	6.15625	-10.8698	2.44737e-26	1.68183e-24	48.948		NEDD1	-0.598033	5.88246	-15.5812	4.47921e-50	3.07811e-48	102.985		SVIP	-0.592408	6.1876	-13.5611	3.89808e-39	2.67876e-37	78.0369
PAK6	-0.490565	4.39829	-10.8676	2.50037e-26	1.71159e-24	48.9269		ARHGAP11A	-0.767975	4.19987	-15.5709	5.11987e-50	3.50473e-48	102.853		SPAST	-0.593969	4.91842	-13.5599	3.95374e-39	2.70647e-37	78.0229
MAD2L1BP	-0.285044	7.23455	-10.8523	2.91515e-26	1.98782e-24	48.7756		CCDC138	-0.524323	3.6874	-15.5405	7.61796e-50	5.19463e-48	102.458		ZNF41	-0.45076	3.82624	-13.5432	4.8238e-39	3.28931e-37	77.826
GMEB1	-0.258477	4.87071	-10.8476	3.05282e-26	2.07369e-24	48.7302		BRCA1	-0.618656	5.34747	-15.5353	8.14743e-50	5.5343e-48	102.391		NKAP	-0.543873	5.4099	-13.5423	4.87074e-39	3.30854e-37	77.8164
DDOST	-0.302483	9.81316	-10.8403	3.28517e-26	2.22297e-24	48.6579		CENPH	-0.726449	6.076	-15.5337	8.32573e-50	5.63041e-48	102.37		TXLNG	-0.639391	6.13007	-13.5236	6.07869e-39	4.11325e-37	77.5971
KPTN	-0.360448	4.77284	-10.8337	3.50769e-26	2.36448e-24	48.5933		THOC7	-0.516914	8.30605	-15.5334	8.35268e-50	5.63041e-48	102.367		EIF2S2	-0.593778	8.45635	-13.5185	6.45749e-39	4.35289e-37	77.5373
SPC25	-0.486852	5.54428	-10.8291	3.67097e-26	2.46513e-24	48.5485		MRPL13	-0.63621	7.79236	-15.5299	8.746e-50	5.87312e-48	102.321		RP2	-0.520575	4.98537	-13.5105	7.09837e-39	4.7667e-37	77.4436
FOXM1	-0.551178	6.63075	-10.7864	5.6165e-26	3.75731e-24	48.1295		PIGW	-0.704565	5.60671	-15.5204	9.8957e-50	6.62e-48	102.198		PRRG1	-0.688718	5.59868	-13.5043	7.64158e-39	5.11204e-37	77.3707
PKM	-0.485441	8.67576	-10.7687	6.69726e-26	4.4522e-24	47.9561		UBE2T	-0.683097	7.45442	-15.5167	1.03792e-49	6.91725e-48	102.151		HAT1	-0.527799	6.98122	-13.4977	8.25686e-39	5.50281e-37	77.294
IMP4	-0.289012	7.99898	-10.7685	6.70566e-26	4.4522e-24	47.9548		SFR1	-0.700051	5.50255	-15.502	1.2577e-49	8.35007e-48	101.96		VPS54	-0.535033	6.44286	-13.4966	8.36925e-39	5.55562e-37	77.2806
DCPS	-0.327826	6.1001	-10.7553	7.64406e-26	5.05624e-24	47.8258		HMGB1	-0.686149	9.43227	-15.5017	1.26237e-49	8.35007e-48	101.957		SMIM15	-0.583723	8.51533	-13.4963	8.39902e-39	5.55562e-37	77.2771
RPP25	-0.46124	6.69356	-10.7478	8.24055e-26	5.42477e-24	47.7518		CEP57	-0.555621	5.88567	-15.5004	1.28354e-49	8.45846e-48	101.94		TOP2A	-0.750832	6.80684	-13.487	9.36989e-39	6.17469e-37	77.1688
ABT1	-0.291907	7.00254	-10.7475	8.26263e-26	5.42477e-24	47.7491		CSE1L	-0.645668	8.08913	-15.4993	1.30228e-49	8.55003e-48	101.926		CENPE	-0.791945	4.99329	-13.484	9.70329e-39	6.37062e-37	77.1342
UBR7	-0.305665	6.69743	-10.7457	8.40689e-26	5.49904e-24	47.7321		TMPO	-0.629255	6.51332	-15.4935	1.40417e-49	9.18481e-48	101.851		TFAM	-0.570427	6.16647	-13.4629	1.24479e-38	8.13008e-37	76.8877
TACO1	-0.296525	5.47926	-10.7337	9.46848e-26	6.17058e-24	47.6149		NT5C3A	-0.635975	7.92024	-15.4907	1.4569e-49	9.49459e-48	101.814		GPALPP1	-0.716427	5.21571	-13.4627	1.24752e-38	8.13008e-37	76.8855
MRPS34	-0.360818	8.3472	-10.7133	1.15895e-25	7.52507e-24	47.4158		SUMO1	-0.551007	7.83686	-15.484	1.58898e-49	1.03173e-47	101.728		SEC63	-0.569907	5.94929	-13.4541	1.38063e-38	8.96446e-37	76.7852
NEK2	-0.46579	6.15098	-10.7124	1.16901e-25	7.56263e-24	47.4072		CHCHD3	-0.429054	6.26052	-15.4825	1.62133e-49	1.04887e-47	101.708		NSRP1	-0.606723	6.13094	-13.4515	1.42399e-38	9.21215e-37	76.7546
CLPP	-0.350362	7.61216	-10.7105	1.19177e-25	7.68168e-24	47.3882		GTPBP4	-0.45106	6.66657	-15.4766	1.75063e-49	1.12839e-47	101.632		TRIM33	-0.539961	5.4758	-13.451	1.43232e-38	9.23221e-37	76.7488
PRMT1	-0.381948	7.26846	-10.7084	1.21604e-25	7.80964e-24	47.3684		VTA1	-0.442863	6.28187	-15.4668	1.98773e-49	1.27655e-47	101.506		CMTR2	-0.586657	6.08388	-13.4444	1.54872e-38	9.94614e-37	76.6715
KDF1	-0.35036	5.99535	-10.6979	1.34898e-25	8.63201e-24	47.2662		TRNT1	-0.524019	5.1346	-15.4619	2.11747e-49	1.35495e-47	101.443		PHKB	-0.459171	5.59928	-13.4411	1.61022e-38	1.03037e-36	76.6329
NUP37	-0.304478	6.44078	-10.6894	1.46652e-25	9.35028e-24	47.1839		PPHLN1	-0.379513	5.04217	-15.4603	2.16149e-49	1.37812e-47	101.423		HMMR	-0.789535	6.46542	-13.4388	1.65337e-38	1.05383e-36	76.6068
COMMD4	-0.283733	6.32245	-10.6877	1.49243e-25	9.4812e-24	47.1666		CCNC	-0.589922	5.91278	-15.4549	2.32099e-49	1.4745e-47	101.352		PEMT	0.614929	6.17603	13.4386	1.65883e-38	1.05383e-36	76.6035
KIF20A	-0.453953	6.24609	-10.6792	1.62239e-25	1.02699e-23	47.0844		DENR	-0.4963	6.6475	-15.4511	2.43803e-49	1.5433e-47	101.303		SASS6	-0.558095	4.24748	-13.4301	1.83234e-38	1.15989e-36	76.505
JAGN1	-0.268586	8.07189	-10.6696	1.78338e-25	1.12486e-23	46.9912		PDIK1L	-0.639311	5.50491	-15.45	2.47308e-49	1.5599e-47	101.289		RALGAPB	-0.555247	6.07811	-13.4278	1.88266e-38	1.18749e-36	76.4782
SRM	-0.422607	7.98805	-10.6527	2.10641e-25	1.32389e-23	46.8272		ZBTB8OS	-0.45946	6.4618	-15.4484	2.5237e-49	1.58616e-47	101.269		RBM12	-0.411549	6.91533	-13.4263	1.91562e-38	1.20398e-36	76.4611
MRPS7	-0.319615	7.60347	-10.6468	2.23146e-25	1.39751e-23	46.7703		MIS18A	-0.610721	6.18147	-15.4417	2.75364e-49	1.72454e-47	101.183		CCDC66	-0.456272	3.50003	-13.4257	1.93069e-38	1.20914e-36	76.4533
EIF5A	-0.609601	9.05801	-10.6426	2.32491e-25	1.45089e-23	46.7299		RAN	-0.434583	9.65159	-15.4391	2.84653e-49	1.77642e-47	101.15		MED4	-0.594159	6.40641	-13.4244	1.95928e-38	1.22271e-36	76.4387
RACGAP1	-0.386425	7.86512	-10.634	2.53162e-25	1.57433e-23	46.646		EXO1	-0.711997	5.3024	-15.4267	3.34368e-49	2.07932e-47	100.99		RASA2	-0.614693	5.80302	-13.4237	1.97623e-38	1.22895e-36	76.4302
PSMB10	-0.477344	7.90613	-10.6311	2.6026e-25	1.61279e-23	46.6188		TMEM126A	-0.49608	7.81331	-15.4127	4.01171e-49	2.48599e-47	100.809		PHOSPHO2	-0.678434	5.08447	-13.4124	2.25723e-38	1.39877e-36	76.2986
CTPS1	-0.365252	5.95481	-10.6111	3.16759e-25	1.95604e-23	46.4253		CETN3	-0.738841	6.37262	-15.4096	4.17531e-49	2.57832e-47	100.769		LTN1	-0.607561	4.50182	-13.4017	2.55893e-38	1.58018e-36	76.1745
EXOSC3	-0.24706	4.86109	-10.6053	3.35404e-25	2.06396e-23	46.3689		SUB1	-0.549836	7.60155	-15.4066	4.3398e-49	2.67056e-47	100.731		WBP4	-0.596125	5.71704	-13.4005	2.5961e-38	1.59755e-36	76.1602
CENPV	-0.377843	6.16831	-10.5907	3.86862e-25	2.37235e-23	46.2283		WDR3	-0.479434	5.15946	-15.3894	5.42494e-49	3.32673e-47	100.509		ZZZ3	-0.46043	5.85119	-13.3862	3.06902e-38	1.88201e-36	75.9946
MCM7	-0.407635	8.44402	-10.5875	3.99315e-25	2.44025e-23	46.1971		BCAS2	-0.517492	7.62382	-15.388	5.52615e-49	3.37707e-47	100.491		AFTPH	-0.464602	7.23573	-13.3831	3.18398e-38	1.94575e-36	75.9582
ODC1	-0.434928	9.94802	-10.5806	4.26929e-25	2.6e-23	46.1312		RPF1	-0.488405	5.49892	-15.3873	5.5706e-49	3.3925e-47	100.483		LYRM7	-0.5543	5.15404	-13.3801	3.29777e-38	2.00834e-36	75.9234
C1orf174	-0.32761	5.98415	-10.5594	5.2544e-25	3.18894e-23	45.9267		C1GALT1	-0.643533	5.73512	-15.3761	6.44389e-49	3.91084e-47	100.339		CBR4	-0.602047	5.46339	-13.3788	3.34816e-38	2.03203e-36	75.9084
TRUB2	-0.298653	6.52751	-10.5529	5.59761e-25	3.3856e-23	45.8644		MRPL39	-0.546678	6.0874	-15.3659	7.35678e-49	4.44959e-47	100.207		ZCRB1	-0.468356	6.92539	-13.3775	3.40183e-38	2.05752e-36	75.8927
NCAPG	-0.471815	5.6287	-10.5503	5.73942e-25	3.45952e-23	45.8398		SKA3	-0.705543	6.27576	-15.3618	7.75242e-49	4.67289e-47	100.155		PCMTD1	-0.670444	5.63583	-13.3643	3.96903e-38	2.39239e-36	75.7401
WDR76	-0.424272	4.17284	-10.5467	5.94849e-25	3.57334e-23	45.8045		CUL2	-0.471983	5.6474	-15.3606	7.87425e-49	4.73017e-47	100.14		PDIK1L	-0.598449	5.50491	-13.3593	4.20889e-38	2.52834e-36	75.682
AURKAIP1	-0.324694	7.73975	-10.5455	6.01485e-25	3.60096e-23	45.7936		ERCC8	-0.388802	3.60003	-15.3565	8.30432e-49	4.97162e-47	100.087		LACC1	-0.655226	4.44652	-13.3549	4.43107e-38	2.65279e-36	75.6311
TXNL4A	-0.295856	6.29479	-10.5435	6.13788e-25	3.6622e-23	45.7737		BRIP1	-0.681881	4.12742	-15.3503	8.99891e-49	5.36925e-47	100.007		PDS5B	-0.513771	4.23719	-13.3523	4.56902e-38	2.72613e-36	75.6007
CBFA2T2	0.388161	5.62158	10.5425	6.19802e-25	3.68563e-23	45.7641		MRPL47	-0.499538	7.14751	-15.3314	1.14807e-48	6.82695e-47	99.7654		SUZ12	-0.584413	5.2002	-13.3501	4.69239e-38	2.79031e-36	75.5744
REEP4	-0.389669	6.60617	-10.5208	7.65689e-25	4.53787e-23	45.5559		DSN1	-0.653312	6.05804	-15.329	1.18456e-48	7.01592e-47	99.7343		IFT80	-0.459704	3.9167	-13.345	4.97985e-38	2.95131e-36	75.5155
POLR3K	-0.351589	5.79291	-10.5198	7.72834e-25	4.56489e-23	45.5467		KIF20B	-0.701881	5.60688	-15.3288	1.18779e-48	7.01592e-47	99.7316		ZNF451	-0.416681	4.61057	-13.3427	5.11673e-38	3.02229e-36	75.4887
BUB1	-0.361689	4.63567	-10.5188	7.80553e-25	4.59512e-23	45.5369		MSH2	-0.676774	5.86184	-15.3232	1.27646e-48	7.5145e-47	99.6602		FNBP1L	-0.630557	7.1927	-13.3356	5.5609e-38	3.2737e-36	75.4063
SEMA3C	0.64039	6.46247	10.5131	8.24714e-25	4.83896e-23	45.4827		LSM6	-0.48832	6.60855	-15.3176	1.37212e-48	8.05083e-47	99.5884		RNPC3	-0.546423	4.25786	-13.3304	5.90458e-38	3.46448e-36	75.347
MRPS16	-0.271157	7.63677	-10.5077	8.68999e-25	5.08192e-23	45.4312		RBM45	-0.317656	4.42831	-15.3079	1.55617e-48	9.1005e-47	99.4635		RNF6	-0.565389	5.67278	-13.3181	6.82089e-38	3.98887e-36	75.2042
TIMM21	-0.361039	5.73768	-10.502	9.18918e-25	5.35611e-23	45.3762		ZCCHC10	-0.53479	5.86782	-15.2897	1.96601e-48	1.14593e-46	99.2315		BRD7	-0.473222	5.65159	-13.315	7.06934e-38	4.12051e-36	75.1688
PGP	-0.405943	5.86742	-10.4991	9.44922e-25	5.48956e-23	45.3487		SVIP	-0.61649	6.1876	-15.2778	2.29449e-48	1.33299e-46	99.0781		ZMYM2	-0.614358	4.96964	-13.312	7.32277e-38	4.25419e-36	75.1339
FTX	0.629813	4.35336	10.4893	1.03975e-24	6.02068e-23	45.2545		TIMM8A	-0.506331	4.39886	-15.2585	2.939e-48	1.70182e-46	98.8324		DIS3	-0.541804	5.57339	-13.3099	7.50699e-38	4.34692e-36	75.1093
LSM4	-0.291819	7.77245	-10.4858	1.07527e-24	6.20601e-23	45.2215		MNAT1	-0.609972	4.93547	-15.258	2.95817e-48	1.70733e-46	98.826		PLEKHA8	-0.423375	4.02248	-13.3013	8.29947e-38	4.79009e-36	75.01
SLC25A22	-0.392645	5.89495	-10.4809	1.12791e-24	6.4886e-23	45.1744		GMPS	-0.454442	6.19376	-15.2512	3.23043e-48	1.85839e-46	98.7386		LRRC58	-0.579099	5.47463	-13.2935	9.09973e-38	5.23486e-36	74.9189
CCNA2	-0.476734	6.92554	-10.4758	1.18544e-24	6.79742e-23	45.1254		PPIG	-0.628277	6.10281	-15.2364	3.90994e-48	2.242e-46	98.5491		EIF2A	-0.518291	8.62259	-13.2857	9.95854e-38	5.71032e-36	74.8297
CHCHD1	-0.294586	8.1403	-10.4746	1.19866e-24	6.85098e-23	45.1145		DBR1	-0.455875	5.77779	-15.2329	4.08946e-48	2.33734e-46	98.5046		NAA16	-0.596202	5.10153	-13.2792	1.07497e-37	6.14403e-36	74.754
PSMD2	-0.268748	8.59374	-10.4741	1.20481e-24	6.86392e-23	45.1094		CDC6	-0.842405	5.77697	-15.212	5.34979e-48	3.04783e-46	98.2379		GOLGA4	-0.745623	6.46936	-13.2724	1.16381e-37	6.621e-36	74.6754
CDK4	-0.37774	8.67559	-10.4701	1.25216e-24	7.11074e-23	45.0715		PPIL1	-0.558676	7.57554	-15.2029	6.00869e-48	3.4122e-46	98.1227		PDCD10	-0.53514	8.24036	-13.2722	1.16592e-37	6.621e-36	74.6737
MECR	-0.283357	5.78549	-10.4667	1.29414e-24	7.32558e-23	45.039		G2E3	-0.619507	4.81326	-15.1989	6.32657e-48	3.5812e-46	98.0715		ZHX1	-0.656769	5.56787	-13.2664	1.24853e-37	7.0674e-36	74.6059
ELAC2	-0.289414	5.56722	-10.4655	1.31023e-24	7.39298e-23	45.0268		BRCA2	-0.708345	4.19827	-15.1928	6.8401e-48	3.85952e-46	97.994		HNMT	-0.57679	5.66495	-13.2638	1.28682e-37	7.2609e-36	74.576
ARHGEF39	-0.36916	4.28938	-10.4623	1.35125e-24	7.60011e-23	44.9965		PIGX	-0.489708	5.18326	-15.1627	1.00717e-47	5.66487e-46	97.61		ZNF217	-0.607546	7.11639	-13.2604	1.33848e-37	7.52829e-36	74.5371
MTA2	-0.467011	5.61446	-10.4516	1.49874e-24	8.40292e-23	44.8944		RAD54B	-0.680939	4.34563	-15.1526	1.14616e-47	6.42616e-46	97.4817		RBL1	-0.569163	4.07183	-13.2446	1.60987e-37	9.02602e-36	74.3544
SSU72	-0.244407	7.18643	-10.4494	1.5302e-24	8.55219e-23	44.874		NBN	-0.642276	6.24244	-15.1505	1.17735e-47	6.58011e-46	97.4551		CENPK	-0.779914	5.31591	-13.2436	1.62822e-37	9.09999e-36	74.3432
PBK	-0.69226	6.86344	-10.4484	1.54593e-24	8.61282e-23	44.8639		SSBP1	-0.438677	6.56059	-15.1492	1.19752e-47	6.67173e-46	97.4382		KRIT1	-0.404372	4.63131	-13.2353	1.79367e-37	9.99306e-36	74.2474
ORMDL2	-0.377688	7.28697	-10.4368	1.72943e-24	9.60486e-23	44.7534		C5orf34	-0.564255	4.35542	-15.1465	1.23872e-47	6.87959e-46	97.4046		PIK3C2A	-0.595182	5.45089	-13.2308	1.89053e-37	1.04995e-35	74.1953
TIMM44	-0.315945	6.36875	-10.4344	1.76958e-24	9.79706e-23	44.7308		ZNF92	-0.596797	4.28932	-15.1409	1.33199e-47	7.37439e-46	97.3326		RAB11FIP2	-0.68631	5.22204	-13.2223	2.08482e-37	1.15423e-35	74.0985
CTDNEP1	-0.313233	7.44415	-10.4337	1.78205e-24	9.83524e-23	44.7239		PEX13	-0.531449	4.98754	-15.1387	1.36931e-47	7.55733e-46	97.3052		BRWD3	-0.520329	3.99766	-13.2177	2.19965e-37	1.214e-35	74.0455
PGAM1	-0.342394	8.81151	-10.4324	1.80415e-24	9.9262e-23	44.7118		GCLM	-0.629547	5.52543	-15.1289	1.55347e-47	8.54701e-46	97.1799		GCLM	-0.595385	5.52543	-13.2165	2.23096e-37	1.22744e-35	74.0315
TUBB	-0.295701	10.3833	-10.4296	1.85292e-24	1.01629e-22	44.6855		TMA16	-0.607615	4.77629	-15.1147	1.86167e-47	1.02108e-45	97.0003		ANKRD26	-0.449216	3.39194	-13.2006	2.68589e-37	1.47315e-35	73.8478
TRA2B	-0.23517	6.5629	-10.4221	1.99277e-24	1.08961e-22	44.6139		CMTR2	-0.608855	6.08388	-15.1053	2.10064e-47	1.14859e-45	96.8805		MTERF3	-0.593573	7.01936	-13.1998	2.70888e-37	1.48116e-35	73.8394
ALKBH2	-0.346812	6.12489	-10.417	2.09338e-24	1.14109e-22	44.5654		PBK	-1.06001	6.86344	-15.1013	2.21159e-47	1.20552e-45	96.8294		PPM1B	-0.489715	6.21828	-13.1971	2.79579e-37	1.52397e-35	73.8082
PRPSAP2	-0.338765	6.26469	-10.4138	2.15963e-24	1.17358e-22	44.5347		GNAI3	-0.442197	7.07423	-15.0892	2.58109e-47	1.4026e-45	96.6761		TIMM8A	-0.474033	4.39886	-13.1956	2.84568e-37	1.54638e-35	73.7907
MTFR2	-0.371833	4.62977	-10.3905	2.70485e-24	1.46535e-22	44.313		NCAPH	-0.678495	5.53802	-15.0887	2.59784e-47	1.40738e-45	96.6696		TPGS1	0.731535	3.90023	13.1892	3.06461e-37	1.66025e-35	73.7173
SHCBP1	-0.427922	5.05732	-10.3888	2.74718e-24	1.48373e-22	44.2977		GEMIN2	-0.554983	5.07483	-15.0773	3.00173e-47	1.62121e-45	96.5262		PHC3	-0.434398	4.42319	-13.1791	3.44557e-37	1.86093e-35	73.6014
HSPBP1	-0.393319	7.55393	-10.3793	3.01083e-24	1.62117e-22	44.2075		CCNE2	-0.737747	4.28351	-15.0712	3.24538e-47	1.7451e-45	96.4488		FSD1L	-0.688951	3.34455	-13.168	3.92125e-37	2.11138e-35	73.4734
MREG	-0.411535	4.93184	-10.3587	3.67157e-24	1.97093e-22	44.0121		EXOSC8	-0.571613	7.29527	-15.0711	3.25089e-47	1.7451e-45	96.4471		LRPPRC	-0.512458	7.60878	-13.1669	3.97225e-37	2.1312e-35	73.4606
KIF22	-0.350558	6.31689	-10.3539	3.84635e-24	2.0585e-22	43.9663		TMEM33	-0.536709	6.54465	-15.0532	4.08573e-47	2.18661e-45	96.2202		TMEM168	-0.595278	6.53318	-13.1666	3.98219e-37	2.1312e-35	73.4581
PREB	-0.261363	7.59416	-10.3436	4.24528e-24	2.26513e-22	43.8692		ASF1A	-0.605783	6.26779	-15.0385	4.92805e-47	2.62944e-45	96.0342		INTS6	-0.451546	4.27933	-13.1545	4.58641e-37	2.44715e-35	73.3184
SRPRB	-0.280706	7.31131	-10.3429	4.27497e-24	2.26972e-22	43.8623		AK6	-0.580971	6.78836	-15.0307	5.44118e-47	2.89448e-45	95.9359		MIOS	-0.396732	5.57155	-13.1488	4.89661e-37	2.60479e-35	73.2536
SAP30	-0.335995	5.2754	-10.3427	4.27958e-24	2.26972e-22	43.8612		DNTTIP2	-0.533308	7.22929	-15.0284	5.60515e-47	2.97275e-45	95.9065		SCP2	-0.54515	8.31314	-13.1399	5.43059e-37	2.88017e-35	73.1512
SNRPC	-0.278774	8.65448	-10.3367	4.53313e-24	2.39699e-22	43.8046		TIMM17A	-0.460041	6.33904	-15.0275	5.66657e-47	2.99633e-45	95.8956		CCNT2	-0.443219	4.87922	-13.1381	5.54605e-37	2.9326e-35	73.1304
DEPDC1B	-0.478229	5.30254	-10.3342	4.64329e-24	2.44791e-22	43.7809		CPSF2	-0.516478	5.86084	-15.0269	5.7133e-47	3.01202e-45	95.8875		PRPF4B	-0.508504	6.68436	-13.1324	5.91937e-37	3.12066e-35	73.0659
MRPL28	-0.332606	7.20632	-10.3324	4.72538e-24	2.48378e-22	43.7637		GFM1	-0.440324	5.57909	-15.0241	5.91844e-47	3.11088e-45	95.8525		ZDHHC23	-0.636551	5.314	-13.1269	6.30946e-37	3.31641e-35	73.0027
RPN1	-0.285038	9.44611	-10.3296	4.85655e-24	2.54515e-22	43.7367		APOO	-0.532319	6.54455	-15.0237	5.95001e-47	3.11819e-45	95.8472		PCMTD2	-0.703362	6.10317	-13.1249	6.45832e-37	3.38458e-35	72.9797
CENPB	-0.427686	7.16059	-10.322	5.22398e-24	2.7296e-22	43.6649		CKAP2	-0.620772	5.48004	-15.0227	6.03046e-47	3.151e-45	95.8339		CEP57	-0.509308	5.88567	-13.1246	6.47822e-37	3.38496e-35	72.9766
C20orf27	-0.477611	6.8862	-10.3154	5.56363e-24	2.8985e-22	43.6029		MRPS9	-0.451894	6.81448	-15.0207	6.18607e-47	3.22278e-45	95.8086		MOB4	-0.51137	6.93887	-13.1236	6.55382e-37	3.41437e-35	72.9651
NOP10	-0.300031	9.96955	-10.3133	5.67814e-24	2.94946e-22	43.5828		PTTG1	-0.65624	8.48889	-15.0175	6.44259e-47	3.34655e-45	95.7683		PTER	-0.606892	6.20836	-13.1189	6.92648e-37	3.5979e-35	72.9104
ALKBH1	-0.249216	5.03798	-10.3109	5.80761e-24	3.00786e-22	43.5606		GTPBP8	-0.442657	4.92487	-15.0118	6.9234e-47	3.58575e-45	95.6968		ZNF273	-0.481991	3.53812	-13.1155	7.20328e-37	3.73071e-35	72.8716
IDH2	-0.454568	8.28203	-10.3047	6.16088e-24	3.17747e-22	43.5025		SLIRP	-0.504651	8.27083	-15.0097	7.11361e-47	3.67349e-45	95.6699		UBA3	-0.473834	7.44084	-13.1121	7.49383e-37	3.86984e-35	72.8325
APRT	-0.365678	8.51094	-10.3046	6.17107e-24	3.17747e-22	43.5008		LLPH	-0.414612	4.62941	-15.0073	7.33354e-47	3.77602e-45	95.6397		PCNP	-0.579795	7.07925	-13.1057	8.06287e-37	4.15155e-35	72.7601
AEN	-0.35545	6.12089	-10.3015	6.35701e-24	3.2637e-22	43.4716		RIOK2	-0.528251	5.53381	-15.0015	7.89948e-47	4.0556e-45	95.566		CEP162	-0.495786	4.10805	-13.0856	1.01765e-36	5.21255e-35	72.5297
AKR7A2	-0.358845	7.85727	-10.2955	6.72872e-24	3.44452e-22	43.4157		BZW2	-0.51663	9.26336	-14.9962	8.44318e-47	4.32217e-45	95.4999		MAP4K3	-0.632032	6.08721	-13.0855	1.01825e-36	5.21255e-35	72.5292
NDUFA9	-0.349643	7.15743	-10.29	7.09121e-24	3.61959e-22	43.364		COA7	-0.45317	6.11598	-14.9944	8.6404e-47	4.41035e-45	95.477		ZNF782	-0.602989	3.13055	-13.0822	1.05816e-36	5.40119e-35	72.4911
TROAP	-0.388974	5.94812	-10.2722	8.40687e-24	4.27878e-22	43.1964		ZCCHC9	-0.503993	6.22329	-14.9929	8.81271e-47	4.48534e-45	95.4574		MCTS1	-0.411843	5.41671	-13.0804	1.08045e-36	5.49908e-35	72.4705
GMNN	-0.416111	7.57493	-10.2616	9.3005e-24	4.72e-22	43.097		XPO1	-0.549117	6.97775	-14.9856	9.66492e-47	4.90495e-45	95.3658		RRN3	-0.47593	6.92189	-13.0751	1.14863e-36	5.82931e-35	72.4099
MRPL9	-0.277041	7.5999	-10.2557	9.84338e-24	4.9812e-22	43.0411		TXNDC9	-0.615972	6.27614	-14.9734	1.12886e-46	5.71253e-45	95.2117		COX17	-0.582589	4.86255	-13.0725	1.18399e-36	5.99154e-35	72.3799
FXN	-0.295987	4.21628	-10.2537	1.0032e-23	5.06212e-22	43.0225		ZMYM1	-0.598218	4.51745	-14.9709	1.16601e-46	5.88366e-45	95.1796		DCAF17	-0.496657	4.45341	-13.0705	1.2114e-36	6.11273e-35	72.3573
PTRHD1	-0.353716	7.12019	-10.252	1.01916e-23	5.12801e-22	43.0069		KRR1	-0.496029	4.49131	-14.956	1.40816e-46	7.08532e-45	94.9923		USP53	-0.657884	5.0413	-13.069	1.2322e-36	6.19997e-35	72.3404
DPCD	-0.351469	6.76354	-10.2509	1.02984e-23	5.16706e-22	42.9966		RTCA	-0.405571	6.38436	-14.952	1.48245e-46	7.43792e-45	94.9413		ZBTB44	-0.504533	5.11997	-13.0663	1.27193e-36	6.38169e-35	72.309
PMF1	-0.280265	6.36035	-10.2451	1.08903e-23	5.44857e-22	42.9416		DDX21	-0.626563	8.77821	-14.9469	1.58038e-46	7.90682e-45	94.8778		DCAF13	-0.515548	5.45577	-13.0597	1.37207e-36	6.86464e-35	72.2341
FARS2	-0.219397	5.06912	-10.2357	1.19089e-23	5.94131e-22	42.8536		SMC3	-0.627799	5.77051	-14.9399	1.72801e-46	8.621e-45	94.7892		FAM91A1	-0.545641	6.27322	-13.0446	1.63206e-36	8.14231e-35	72.0624
CLSPN	-0.321969	3.22144	-10.2189	1.39694e-23	6.94968e-22	42.6965		ORC6	-0.620585	6.30493	-14.9391	1.74494e-46	8.68095e-45	94.7795		CEP83	-0.570927	4.07138	-13.0443	1.63852e-36	8.15152e-35	72.0585
UNG	-0.354256	7.69995	-10.2184	1.40359e-23	6.96315e-22	42.6918		MTERF3	-0.619967	7.01936	-14.9252	2.08163e-46	1.03269e-44	94.6044		ZNF580	0.554419	6.09902	13.0422	1.67747e-36	8.32187e-35	72.0352
POLE3	-0.338186	7.94764	-10.2077	1.55358e-23	7.68565e-22	42.5919		ERH	-0.419943	9.82656	-14.9227	2.1494e-46	1.06332e-44	94.5726		SMC4	-0.660246	6.07244	-13.0334	1.85641e-36	9.18378e-35	71.9349
WDHD1	-0.405137	3.95668	-10.2032	1.62114e-23	7.99748e-22	42.55		EIF3J	-0.545055	7.54935	-14.9214	2.18446e-46	1.07765e-44	94.5566		EIF3E	-0.622163	7.3162	-13.0256	2.03242e-36	1.00264e-34	71.8453
GNLY	-0.81795	4.25836	-10.2018	1.64281e-23	8.0818e-22	42.5369		TRMT5	-0.425278	6.6579	-14.9134	2.41781e-46	1.18944e-44	94.4558		OXR1	-0.612796	5.2028	-13.0165	2.25702e-36	1.11034e-34	71.7416
SAC3D1	-0.463255	6.55277	-10.1987	1.69244e-23	8.30281e-22	42.5076		C4orf46	-0.650137	4.95125	-14.9101	2.51973e-46	1.23371e-44	94.4149		TIA1	-0.562759	6.07792	-13.0135	2.33549e-36	1.14575e-34	71.7078
GRPEL1	-0.297834	7.23507	-10.1966	1.72631e-23	8.44555e-22	42.4881		CHEK2	-0.546899	5.73084	-14.9101	2.52176e-46	1.23371e-44	94.4141		PHF3	-0.516649	5.12407	-13.0107	2.41205e-36	1.18003e-34	71.6759
CEP76	-0.424337	4.65131	-10.195	1.75227e-23	8.54885e-22	42.4734		DCAF13	-0.543373	5.45577	-14.9012	2.82383e-46	1.37767e-44	94.3018		BDP1	-0.55343	4.36348	-13.0063	2.53733e-36	1.2379e-34	71.6258
TOR1A	-0.212747	6.03056	-10.1908	1.82413e-23	8.87492e-22	42.4338		DSCC1	-0.615847	5.39658	-14.897	2.97501e-46	1.44743e-44	94.25		PBDC1	-0.531557	7.46567	-13.0049	2.57748e-36	1.25402e-34	71.6102
PRPF31	-0.269609	6.30426	-10.1902	1.83454e-23	8.90107e-22	42.4282		ATG5	-0.465457	6.59379	-14.8877	3.34871e-46	1.62477e-44	94.1326		KIF15	-0.686866	5.4209	-13.0044	2.5934e-36	1.2583e-34	71.6041
PMPCA	-0.284342	7.65922	-10.189	1.85518e-23	8.97652e-22	42.4172		SAAL1	-0.491885	6.22183	-14.877	3.83422e-46	1.85524e-44	93.9983		RAD18	-0.45822	4.54618	-13.0023	2.65458e-36	1.28446e-34	71.5811
HNRNPL	-0.457912	7.69663	-10.1882	1.86929e-23	9.02009e-22	42.4098		LRRC40	-0.561617	5.91517	-14.8738	3.99466e-46	1.92759e-44	93.9576		FIGNL1	-0.61478	5.62393	-13.0001	2.72382e-36	1.31436e-34	71.5556
BUB1B	-0.453834	6.50339	-10.1782	2.05552e-23	9.8917e-22	42.3163		GEN1	-0.578209	3.78282	-14.8723	4.07041e-46	1.95879e-44	93.939		JMJD1C	-0.557586	4.9905	-12.9997	2.7357e-36	1.31649e-34	71.5513
GSTZ1	-0.451019	5.20809	-10.1748	2.12238e-23	1.01857e-21	42.2848		FAM204A	-0.445716	4.71011	-14.8629	4.58541e-46	2.20062e-44	93.8207		IKZF5	-0.474532	4.95883	-12.9954	2.87518e-36	1.37985e-34	71.5021
FANCI	-0.394397	5.63339	-10.1737	2.14497e-23	1.02451e-21	42.2743		PSMD1	-0.380861	7.466	-14.862	4.63685e-46	2.21928e-44	93.8097		ERGIC2	-0.45941	5.72413	-12.9896	3.07222e-36	1.47042e-34	71.4365
BCAT2	-0.321412	5.80561	-10.1736	2.14635e-23	1.02451e-21	42.2737		PRPF38A	-0.422767	6.35757	-14.8518	5.27349e-46	2.51716e-44	93.682		RAB18	-0.432169	6.05651	-12.9877	3.14278e-36	1.50012e-34	71.414
MELK	-0.423649	7.1298	-10.1728	2.16414e-23	1.03021e-21	42.2656		LARP4	-0.590204	5.78084	-14.8463	5.6574e-46	2.69313e-44	93.6123		RPL39	-0.780503	10.9147	-12.9826	3.33007e-36	1.58524e-34	71.3568
ARPC5L	-0.252856	7.36032	-10.1597	2.44881e-23	1.16259e-21	42.1439		PUS7L	-0.572303	4.65319	-14.8458	5.68984e-46	2.7013e-44	93.6066		PLS1	-0.707625	9.00982	-12.9819	3.35633e-36	1.59344e-34	71.349
TUBA1B	-0.31696	9.57205	-10.1376	3.01816e-23	1.42905e-21	41.9382		AGPS	-0.536724	6.22158	-14.843	5.89152e-46	2.78955e-44	93.572		BRCA2	-0.653464	4.19827	-12.9466	5.02976e-36	2.38152e-34	70.9488
RER1	-0.240121	7.50538	-10.1361	3.06122e-23	1.44557e-21	41.9242		HJURP	-0.620059	6.19243	-14.8413	6.01899e-46	2.84228e-44	93.5508		ORC4	-0.477114	5.68572	-12.9433	5.2242e-36	2.46697e-34	70.9112
NFASC	0.344418	3.04783	10.1293	3.26353e-23	1.53699e-21	41.8612		BRCC3	-0.591602	7.01141	-14.84	6.12366e-46	2.884e-44	93.5337		TMED5	-0.534602	5.43399	-12.9417	5.32526e-36	2.50798e-34	70.8923
PCMTD1	0.443007	5.63583	10.1281	3.2997e-23	1.54989e-21	41.8504		PDCD10	-0.552106	8.24036	-14.8237	7.5197e-46	3.53206e-44	93.3299		USP12	-0.637362	5.72954	-12.9394	5.46525e-36	2.56707e-34	70.8666
TUBA1C	-0.272882	10.0946	-10.1247	3.40937e-23	1.59716e-21	41.8182		CENPW	-0.657714	8.09681	-14.8149	8.40806e-46	3.93885e-44	93.2191		NT5C3A	-0.575017	7.92024	-12.9376	5.58094e-36	2.61446e-34	70.8459
BUD13	-0.258289	6.32863	-10.1176	3.64502e-23	1.70303e-21	41.7524		TRUB1	-0.556772	4.79941	-14.8147	8.43062e-46	3.93897e-44	93.2164		OLA1	-0.473673	6.96576	-12.9293	6.13532e-36	2.86656e-34	70.7522
SF3B5	-0.323679	9.84809	-10.1054	4.08719e-23	1.90459e-21	41.6397		KPNA2	-0.542393	8.58008	-14.8055	9.46308e-46	4.4097e-44	93.1018		ZMYM1	-0.558943	4.51745	-12.921	6.7449e-36	3.14121e-34	70.6585
MTFP1	-0.46317	5.13541	-10.1041	4.13934e-23	1.92381e-21	41.6273		OLA1	-0.501004	6.96576	-14.8046	9.57372e-46	4.44951e-44	93.0903		USP45	-0.492948	3.88343	-12.9208	6.75873e-36	3.14121e-34	70.6564
ZMYND19	-0.321874	6.84607	-10.0673	5.84925e-23	2.71138e-21	41.2869		MTHFD2L	-0.442122	3.38688	-14.7928	1.11053e-45	5.14777e-44	92.943		THUMPD1	-0.511525	6.62838	-12.9155	7.18673e-36	3.33136e-34	70.5957
MCM3	-0.335592	8.49681	-10.0629	6.09834e-23	2.81944e-21	41.2459		NUDT5	-0.451384	7.21356	-14.7892	1.16301e-45	5.37697e-44	92.8972		DGKH	-0.570971	4.50286	-12.9142	7.29451e-36	3.37247e-34	70.581
NPM3	-0.484358	7.27637	-10.0608	6.21791e-23	2.86722e-21	41.2268		NOL7	-0.408543	8.09925	-14.7727	1.43095e-45	6.59844e-44	92.6915		EVI5	-0.459542	4.31438	-12.9079	7.83292e-36	3.61194e-34	70.5105
IRF1	-0.508451	6.73247	-10.057	6.44586e-23	2.96459e-21	41.1913		HAUS2	-0.46686	5.41035	-14.7709	1.4643e-45	6.73466e-44	92.6686		RSBN1L	-0.439801	5.53246	-12.9053	8.0738e-36	3.71332e-34	70.4805
ISOC2	-0.330317	6.96306	-10.0435	7.31212e-23	3.35427e-21	41.0673		TAF5	-0.489173	4.9298	-14.7593	1.69355e-45	7.76878e-44	92.5243		RBM26	-0.467214	5.00901	-12.8995	8.6286e-36	3.95817e-34	70.4148
C12orf57	-0.56053	7.66147	-10.03	8.30072e-23	3.7979e-21	40.9425		TIGD2	-0.597682	5.30817	-14.7357	2.27919e-45	1.04282e-43	92.2296		TMEM41B	-0.483468	7.23325	-12.8982	8.75401e-36	4.0053e-34	70.4005
SAAL1	-0.312791	6.22183	-10.0226	8.88946e-23	4.05676e-21	40.875		RALA	-0.42847	8.33316	-14.7335	2.34339e-45	1.06942e-43	92.202		USP1	-0.603793	7.34713	-12.8912	9.48678e-36	4.32936e-34	70.321
TIMM10	-0.36899	8.13643	-10.022	8.94162e-23	4.07005e-21	40.8693		CCNH	-0.498173	6.5266	-14.7296	2.46158e-45	1.12046e-43	92.1532		AASDHPPT	-0.450771	5.32984	-12.8869	9.96305e-36	4.53498e-34	70.2725
PFN1	-0.36029	11.0721	-10.0215	8.98467e-23	4.07913e-21	40.8645		NR2C1	-0.458584	4.54168	-14.7293	2.47019e-45	1.12149e-43	92.1497		AHCTF1	-0.577667	5.65505	-12.8852	1.01527e-35	4.60945e-34	70.2539
TUFM	-0.31789	8.42097	-10.0212	9.01146e-23	4.0808e-21	40.8616		HAUS1	-0.635872	6.6262	-14.7267	2.55129e-45	1.15286e-43	92.1177		SETDB2	-0.556032	4.11296	-12.8836	1.03461e-35	4.6852e-34	70.2352
ISCA2	-0.31352	6.41422	-10.0167	9.40006e-23	4.2459e-21	40.8201		TAF1A	-0.709753	4.47924	-14.7267	2.55234e-45	1.15286e-43	92.1173		NXT2	-0.687241	5.85835	-12.882	1.05309e-35	4.7567e-34	70.2177
EIF4EBP1	-0.46015	8.32021	-10.009	1.00963e-22	4.54876e-21	40.7497		TTF2	-0.499015	4.41699	-14.7177	2.85988e-45	1.28848e-43	92.0044		DYNLT3	-0.728487	7.64753	-12.8677	1.23959e-35	5.58481e-34	70.0564
XRCC3	-0.440618	4.25527	-10.0076	1.02327e-22	4.59848e-21	40.7365		NKAP	-0.545903	5.4099	-14.7153	2.94501e-45	1.32345e-43	91.9753		HES4	0.961867	5.69887	12.8672	1.24649e-35	5.60159e-34	70.0509
MRPL46	-0.274707	5.08298	-9.98754	1.23374e-22	5.53023e-21	40.5525		NUS1	-0.513921	6.62443	-14.7151	2.95267e-45	1.32353e-43	91.9727		CYB5R4	-0.485606	4.66837	-12.8541	1.44759e-35	6.4888e-34	69.9029
GRWD1	-0.269527	6.27983	-9.98636	1.24742e-22	5.57737e-21	40.5416		SMNDC1	-0.508514	7.1631	-14.7148	2.96412e-45	1.3253e-43	91.9688		ICE1	-0.530942	6.46959	-12.8501	1.5149e-35	6.77331e-34	69.858
PPP1R8	-0.236579	7.5742	-9.9747	1.39067e-22	6.20217e-21	40.4346		TRAPPC13	-0.46971	3.90146	-14.7132	3.02382e-45	1.34858e-43	91.9491		ZNF518A	-0.561176	4.95107	-12.8393	1.71376e-35	7.64311e-34	69.7359
ESCO2	-0.389328	3.29591	-9.96649	1.50113e-22	6.67793e-21	40.3594		UBQLN1	-0.399602	7.59805	-14.69	4.04653e-45	1.80015e-43	91.66		PDS5A	-0.488717	6.20451	-12.8349	1.80126e-35	8.01313e-34	69.6867
FOXRED1	-0.307904	6.10946	-9.96151	1.57238e-22	6.97733e-21	40.3138		MRPL35	-0.430679	6.33835	-14.6846	4.33232e-45	1.92244e-43	91.5923		PFN1	0.529206	11.0721	12.8343	1.81453e-35	8.05187e-34	69.6794
COX5A	-0.304931	8.82162	-9.95774	1.62847e-22	7.20811e-21	40.2793		GPR180	-0.521711	3.9507	-14.6778	4.7167e-45	2.08776e-43	91.5079		DPH6	-0.446677	3.453	-12.8336	1.82969e-35	8.09877e-34	69.6712
ITPA	-0.372873	8.11927	-9.94013	1.91811e-22	8.46895e-21	40.1182		SRSF1	-0.505161	6.58313	-14.6749	4.89332e-45	2.16053e-43	91.4714		MACC1	-0.887212	5.89693	-12.8247	2.02311e-35	8.93253e-34	69.5718
PCGF1	-0.301386	6.28024	-9.93584	1.99605e-22	8.79109e-21	40.079		TRMT61B	-0.441296	6.18777	-14.6692	5.2543e-45	2.31412e-43	91.4008		DPY19L4	-0.616322	5.61454	-12.8219	2.08841e-35	9.19787e-34	69.5403
FBXO22	-0.256462	4.65618	-9.93192	2.07015e-22	9.09475e-21	40.0432		UMPS	-0.365162	5.5179	-14.6688	5.27725e-45	2.31844e-43	91.3965		LRRC40	-0.524085	5.91517	-12.8211	2.10882e-35	9.26465e-34	69.5307
PSMB2	-0.22924	6.73515	-9.92704	2.16596e-22	9.49206e-21	39.9987		CCDC34	-0.562895	5.32438	-14.6659	5.4726e-45	2.3983e-43	91.3604		NUDCD1	-0.60221	5.31155	-12.8197	2.1413e-35	9.38399e-34	69.5156
SERINC3	0.367299	8.75981	9.92619	2.18311e-22	9.54355e-21	39.9909		PPA1	-0.463438	10.4202	-14.6652	5.52389e-45	2.41016e-43	91.3512		PSMD12	-0.420958	7.33884	-12.818	2.18466e-35	9.5503e-34	69.4958
BUB3	-0.238445	6.87386	-9.90332	2.69866e-22	1.17681e-20	39.7823		KATNA1	-0.404528	6.05853	-14.6652	5.52695e-45	2.41016e-43	91.3506		TOP2B	-0.605708	7.92317	-12.8043	2.55038e-35	1.11215e-33	69.3426
MRPL2	-0.526272	5.35117	-9.90048	2.77061e-22	1.20521e-20	39.7564		UBA6	-0.530687	5.00387	-14.66	5.89451e-45	2.56411e-43	91.2867		TRNT1	-0.46961	5.1346	-12.7996	2.69216e-35	1.17109e-33	69.2891
DNAJC8	-0.244825	7.14733	-9.89825	2.82837e-22	1.22732e-20	39.7361		EIF4E	-0.506577	5.21612	-14.658	6.04618e-45	2.62363e-43	91.2615		POT1	-0.556727	5.45796	-12.7989	2.71231e-35	1.17696e-33	69.2817
MOCOS	-0.454923	5.03743	-9.89708	2.85906e-22	1.23759e-20	39.7255		RAP2C	-0.585043	6.52765	-14.6565	6.15923e-45	2.66613e-43	91.2432		NSUN3	-0.34422	4.00663	-12.7922	2.92885e-35	1.2678e-33	69.2058
NME1	-0.432749	8.39157	-9.89657	2.87279e-22	1.2405e-20	39.7208		CWC22	-0.612343	6.17359	-14.6544	6.32573e-45	2.73151e-43	91.2167		ARMC10	-0.43722	7.3186	-12.7884	3.05505e-35	1.3192e-33	69.164
FPGS	-0.317803	6.80967	-9.89408	2.9397e-22	1.2663e-20	39.6981		DNAJC2	-0.586299	5.26449	-14.652	6.51621e-45	2.8069e-43	91.1873		NAA50	-0.465732	6.98879	-12.7833	3.23696e-35	1.39434e-33	69.1068
SLC31A1	-0.295545	6.25376	-9.88994	3.05441e-22	1.3125e-20	39.6605		UBE2V2	-0.615775	5.84423	-14.6324	8.32882e-45	3.57896e-43	90.9437		UBXN4	-0.479554	7.19659	-12.7814	3.30837e-35	1.42163e-33	69.0852
UBE2L6	-0.578615	8.06105	-9.88705	3.1372e-22	1.34481e-20	39.6342		PDHX	-0.467539	7.04602	-14.6299	8.59653e-45	3.68503e-43	90.9123		POLR2K	-0.594351	7.93023	-12.7704	3.74856e-35	1.60688e-33	68.9617
POLA2	-0.254413	4.44809	-9.88606	3.16597e-22	1.35385e-20	39.6252		RIOK1	-0.498142	6.72643	-14.6141	1.04766e-44	4.48007e-43	90.7161		MTM1	-0.58074	4.9417	-12.7662	3.93291e-35	1.68182e-33	68.9142
ZNF514	0.465464	5.08569	9.88161	3.29908e-22	1.40737e-20	39.5847		PIR	-0.815506	5.52922	-14.612	1.07557e-44	4.58834e-43	90.69		ABCB10	-0.566007	6.39305	-12.762	4.12163e-35	1.75826e-33	68.8678
KIFC1	-0.428897	6.92198	-9.87989	3.35177e-22	1.4264e-20	39.5691		SMS	-0.51813	8.37668	-14.6115	1.08159e-44	4.60288e-43	90.6845		CSPP1	-0.413971	3.86823	-12.7611	4.16671e-35	1.77321e-33	68.857
SURF2	-0.484074	5.98155	-9.87832	3.40076e-22	1.44377e-20	39.5548		CASP8AP2	-0.552554	4.1938	-14.6108	1.09078e-44	4.63085e-43	90.6761		EBAG9	-0.565824	6.9968	-12.76	4.21821e-35	1.79081e-33	68.8449
PRC1	-0.36847	5.303	-9.87741	3.42977e-22	1.45259e-20	39.5464		EED	-0.462824	5.10725	-14.608	1.12968e-44	4.78449e-43	90.6413		WDR43	-0.519646	7.15955	-12.7557	4.42933e-35	1.87593e-33	68.7966
CENPL	-0.314762	4.61446	-9.86883	3.71243e-22	1.56854e-20	39.4685		HSPB11	-0.519204	5.66049	-14.5896	1.42257e-44	6.01053e-43	90.4126		RABAC1	0.72416	7.53944	12.7521	4.61478e-35	1.9498e-33	68.756
HNRNPC	-0.272383	7.9295	-9.86472	3.85608e-22	1.62535e-20	39.4312		ANAPC10	-0.446633	4.12845	-14.5823	1.55773e-44	6.56589e-43	90.3225		PRPF38A	-0.392527	6.35757	-12.7377	5.43188e-35	2.28956e-33	68.5947
MED19	-0.242023	6.52147	-9.8603	4.01667e-22	1.68901e-20	39.391		SOCS4	-0.553364	4.76375	-14.5798	1.60693e-44	6.75712e-43	90.2917		CKAP2	-0.569328	5.48004	-12.7268	6.14143e-35	2.58247e-33	68.4733
CDC42EP1	-0.545471	7.18616	-9.85092	4.37965e-22	1.83727e-20	39.3059		GIN1	-0.493565	4.04459	-14.5774	1.65563e-44	6.9454e-43	90.2621		GLS	-0.559904	5.56517	-12.7265	6.16048e-35	2.58433e-33	68.4702
HES4	-0.641508	5.69887	-9.84252	4.73209e-22	1.98041e-20	39.2298		THOC2	-0.617366	6.39291	-14.572	1.77196e-44	7.41578e-43	90.1947		NUP54	-0.465722	4.95366	-12.7246	6.29699e-35	2.63533e-33	68.4486
KPNA2	-0.34001	8.58008	-9.83278	5.17635e-22	2.16122e-20	39.1415		ZNF138	-0.499502	3.93295	-14.5662	1.9051e-44	7.95413e-43	90.1228		TRAPPC1	0.649919	7.99117	12.7206	6.58934e-35	2.75117e-33	68.4037
ZFYVE19	-0.278513	5.43442	-9.83123	5.25086e-22	2.18716e-20	39.1274		NUP62CL	-0.688415	4.03139	-14.5649	1.93577e-44	8.0631e-43	90.107		CCDC90B	-0.416727	5.29197	-12.7184	6.75089e-35	2.81197e-33	68.3797
MCM4	-0.412019	6.59749	-9.82961	5.32927e-22	2.21459e-20	39.1129		HNRNPLL	-0.37303	5.64994	-14.5555	2.17585e-44	9.04182e-43	89.991		RC3H1	-0.453355	4.98703	-12.7169	6.86986e-35	2.85479e-33	68.3624
MPDU1	-0.308992	6.35005	-9.82603	5.50795e-22	2.28347e-20	39.0804		DDX52	-0.493939	5.0198	-14.5537	2.22659e-44	9.23093e-43	89.9681		TUBB3	0.415793	6.0049	12.7017	8.15558e-35	3.38112e-33	68.1927
HDDC3	-0.288121	5.40297	-9.8178	5.94119e-22	2.45731e-20	39.0059		HBS1L	-0.484995	4.73585	-14.5459	2.45309e-44	1.01461e-42	89.872		PUS7	-0.596149	7.03943	-12.7	8.31364e-35	3.43858e-33	68.1737
NCAPH2	-0.275759	5.55286	-9.81641	6.01748e-22	2.48305e-20	38.9934		RABL3	-0.433811	5.17756	-14.545	2.48093e-44	1.02373e-42	89.8608		YIF1B	0.459208	5.80633	12.6992	8.39272e-35	3.46317e-33	68.1644
WDR18	-0.391235	7.15404	-9.81592	6.04458e-22	2.48842e-20	38.989		PNO1	-0.466624	6.4855	-14.5362	2.76687e-44	1.13906e-42	89.7526		SACM1L	-0.478517	7.04127	-12.6906	9.24604e-35	3.8064e-33	68.0686
PSMC3IP	-0.292777	4.68386	-9.78894	7.74378e-22	3.18053e-20	38.7453		FAR1	-0.647617	6.34725	-14.5224	3.28788e-44	1.3504e-42	89.5814		TOP1	-0.559791	7.98091	-12.6895	9.36364e-35	3.84584e-33	68.0561
UQCRFS1	-0.282834	9.3232	-9.78849	7.77627e-22	3.18647e-20	38.7411		HSPD1	-0.566556	7.9639	-14.5216	3.32049e-44	1.36063e-42	89.5716		ST13	-0.52065	8.68803	-12.6877	9.55142e-35	3.91387e-33	68.0364
SSRP1	-0.277525	7.99124	-9.78649	7.91965e-22	3.23771e-20	38.7232		CUL5	-0.588822	5.43712	-14.5168	3.52526e-44	1.4412e-42	89.5122		YWHAB	-0.514087	9.72944	-12.6861	9.72723e-35	3.97668e-33	68.0184
PPP2R3A	0.380621	4.0483	9.7838	8.11792e-22	3.3111e-20	38.6989		DDX10	-0.453378	4.85452	-14.5092	3.87424e-44	1.58021e-42	89.4186		CAPZA2	-0.574454	6.72473	-12.6855	9.79312e-35	3.99437e-33	68.0117
COMMD1	-0.268233	6.82278	-9.78016	8.39339e-22	3.41557e-20	38.666		KNSTRN	-0.584027	6.17095	-14.5083	3.91656e-44	1.59379e-42	89.4078		NAA38	0.589072	7.44234	12.6816	1.02371e-34	4.16585e-33	67.9679
ADCY10P1	0.343629	3.17497	9.77809	8.55351e-22	3.47273e-20	38.6474		LBR	-0.657622	8.85684	-14.5024	4.21498e-44	1.71128e-42	89.3349		TRIM2	-0.695022	5.91899	-12.6802	1.03987e-34	4.22189e-33	67.9524
NMI	-0.383532	7.37646	-9.77255	8.99873e-22	3.6451e-20	38.5975		USP45	-0.511063	3.88343	-14.5018	4.24596e-44	1.7199e-42	89.3277		CEP44	-0.450561	4.41721	-12.6782	1.0628e-34	4.30507e-33	67.9308
AGTRAP	-0.309896	6.2969	-9.77048	9.17161e-22	3.70663e-20	38.5788		TMEM126B	-0.501676	6.2744	-14.4966	4.53294e-44	1.83195e-42	89.2628		ZYG11B	-0.508085	5.67397	-12.6724	1.13485e-34	4.58639e-33	67.8659
POLR2G	-0.304176	8.50548	-9.76593	9.56128e-22	3.85529e-20	38.5379		MIS18BP1	-0.644525	4.35452	-14.4944	4.65611e-44	1.87743e-42	89.2362		PRKCI	-0.534146	6.25846	-12.6706	1.15898e-34	4.67322e-33	67.8451
THOP1	-0.377116	6.31996	-9.76325	9.79889e-22	3.9421e-20	38.5137		WDR12	-0.423048	5.47083	-14.4939	4.68803e-44	1.886e-42	89.2294		SCAF11	-0.500951	6.27222	-12.6697	1.16966e-34	4.70556e-33	67.836
TMEM11	-0.337521	6.59535	-9.74969	1.10924e-21	4.45235e-20	38.3918		CCDC43	-0.507529	6.06738	-14.4909	4.86348e-44	1.95213e-42	89.193		NNT-AS1	-0.67497	4.97785	-12.6588	1.32316e-34	5.311e-33	67.7141
CDC6	-0.509526	5.77697	-9.74781	1.12846e-21	4.51921e-20	38.3749		C1orf131	-0.500114	6.47848	-14.4885	5.00881e-44	2.00591e-42	89.1637		CHD9	-0.523921	4.50306	-12.6579	1.33664e-34	5.35293e-33	67.704
TDP1	-0.249447	4.85414	-9.74318	1.17726e-21	4.704e-20	38.3332		NCBP1	-0.471915	5.70156	-14.4856	5.19685e-44	2.07651e-42	89.1272		ABHD13	-0.612911	4.95481	-12.6573	1.3463e-34	5.37942e-33	67.6969
FKBP3	-0.312532	6.64079	-9.73795	1.23484e-21	4.92291e-20	38.2863		KIF2C	-0.612757	6.49031	-14.4809	5.51091e-44	2.19702e-42	89.069		ZNF800	-0.491212	4.80074	-12.6514	1.43754e-34	5.73101e-33	67.6321
NDUFAF5	-0.301807	4.74584	-9.73375	1.28312e-21	5.10385e-20	38.2485		SRP9	-0.533442	10.0748	-14.4762	5.83669e-44	2.32166e-42	89.012		MOSPD1	-0.657324	5.8282	-12.6495	1.46878e-34	5.83618e-33	67.6108
MRPL4	-0.370664	6.73238	-9.71988	1.45616e-21	5.77914e-20	38.1241		ACP1	-0.369536	7.32216	-14.4688	6.40248e-44	2.54099e-42	88.9202		PAIP1	-0.452915	7.49418	-12.6494	1.47053e-34	5.83618e-33	67.6096
DRG2	-0.239737	5.41873	-9.71128	1.57502e-21	6.23687e-20	38.0469		NQO1	-1.05261	8.70492	-14.4606	7.08972e-44	2.80246e-42	88.819		SAMD12	-0.649348	4.11727	-12.6482	1.49055e-34	5.89469e-33	67.5962
UBL3	0.433369	7.35862	9.70541	1.6615e-21	6.5646e-20	37.9944		GINS1	-0.83961	6.81686	-14.4605	7.09303e-44	2.80246e-42	88.8186		NUF2	-0.749988	5.77586	-12.6481	1.49195e-34	5.89469e-33	67.5953
HMGA1	-0.425983	8.71428	-9.70476	1.67124e-21	6.58835e-20	37.9886		WDR89	-0.46062	4.81309	-14.458	7.32135e-44	2.88621e-42	88.7871		TTC37	-0.605323	5.77012	-12.6472	1.50811e-34	5.94526e-33	67.5847
AP5S1	-0.296976	5.40037	-9.70415	1.68061e-21	6.61051e-20	37.9831		ETF1	-0.408263	8.05298	-14.4463	8.45919e-44	3.32734e-42	88.6438		FAM126B	-0.522966	4.35538	-12.6467	1.51576e-34	5.96209e-33	67.5796
HNRNPF	-0.251141	8.97875	-9.69406	1.84218e-21	7.22996e-20	37.8928		TRIP13	-0.671064	6.76384	-14.4414	8.99258e-44	3.52929e-42	88.5832		SRSF3	-0.37462	7.55991	-12.6412	1.61303e-34	6.33059e-33	67.5181
CCDC51	-0.296575	6.92439	-9.69161	1.88373e-21	7.37662e-20	37.8709		CDC27	-0.53898	6.10966	-14.4308	1.02537e-43	4.01531e-42	88.453		GTF2F2	-0.613982	6.73303	-12.6375	1.68206e-34	6.58691e-33	67.4767
RBM6	0.43818	5.94519	9.68409	2.01709e-21	7.88138e-20	37.8036		NUP205	-0.450841	6.06578	-14.4303	1.03178e-43	4.03128e-42	88.4468		MRPL19	-0.465588	5.28884	-12.6354	1.72273e-34	6.73124e-33	67.453
CSK	-0.314338	7.63907	-9.67837	2.12475e-21	8.28373e-20	37.7525		ARL6IP6	-0.463428	5.8061	-14.4301	1.03401e-43	4.03128e-42	88.4446		DDX52	-0.463837	5.0198	-12.6243	1.95134e-34	7.60765e-33	67.3298
CALR	-0.310043	9.51061	-9.67691	2.15299e-21	8.37533e-20	37.7395		NIF3L1	-0.382782	7.29691	-14.4227	1.13384e-43	4.41076e-42	88.3532		PAPOLA	-0.455547	7.0375	-12.6202	2.0427e-34	7.9463e-33	67.2845
HTRA2	-0.259265	6.34515	-9.67386	2.21347e-21	8.59166e-20	37.7123		PPP1CC	-0.429933	9.24123	-14.4171	1.21468e-43	4.71483e-42	88.2849		INO80D	-0.443387	4.56938	-12.62	2.04853e-34	7.95145e-33	67.2817
RBX1	-0.25652	7.96689	-9.67169	2.25766e-21	8.74397e-20	37.6928		GTF2H3	-0.514951	6.6298	-14.3958	1.58193e-43	6.12687e-42	88.0228		TBK1	-0.427401	5.98376	-12.6186	2.08071e-34	8.05864e-33	67.2663
TIMM8B	-0.315898	7.99491	-9.6676	2.34301e-21	9.05469e-20	37.6563		PSMC2	-0.420398	7.01911	-14.3944	1.6096e-43	6.22039e-42	88.0056		NCOA3	-0.544934	5.80782	-12.6125	2.22746e-34	8.60813e-33	67.1989
GPI	-0.317345	9.29499	-9.66473	2.40476e-21	9.27301e-20	37.6307		CISD2	-0.39252	5.16201	-14.3877	1.74883e-43	6.74369e-42	87.9233		PTPN4	-0.404912	3.65572	-12.6106	2.27443e-34	8.76923e-33	67.1783
MED11	-0.301835	5.96697	-9.66437	2.41266e-21	9.28324e-20	37.6275		HOOK1	-0.716728	6.156	-14.3851	1.80623e-43	6.94986e-42	87.8912		PDK3	-0.551703	5.57271	-12.6105	2.27908e-34	8.76923e-33	67.1762
SFXN1	-0.317055	5.44053	-9.66412	2.41816e-21	9.28416e-20	37.6253		BLM	-0.579471	4.9844	-14.3844	1.82118e-43	6.99216e-42	87.8831		NAA15	-0.487154	4.78998	-12.6033	2.46921e-34	9.48014e-33	67.097
FANCD2	-0.301004	4.26785	-9.65692	2.58142e-21	9.88946e-20	37.561		AURKA	-0.623689	6.69434	-14.3802	1.9181e-43	7.34828e-42	87.8316		USP9X	-0.564912	7.29021	-12.5972	2.64491e-34	1.01327e-32	67.029
POLR2D	-0.248014	5.968	-9.64669	2.83206e-21	1.08262e-19	37.4699		PPP4R2	-0.57861	6.1695	-14.3615	2.41673e-43	9.23848e-42	87.6024		C1D	-0.560575	6.27714	-12.5921	2.80122e-34	1.07083e-32	66.9722
COQ5	-0.284907	7.15213	-9.63864	3.04649e-21	1.16207e-19	37.3981		PAICS	-0.529458	7.2461	-14.3551	2.61615e-43	9.97925e-42	87.5237		PTBP3	-0.568163	7.44096	-12.5895	2.88401e-34	1.1001e-32	66.9434
SPC24	-0.309974	5.21572	-9.62927	3.31597e-21	1.26214e-19	37.3148		CHUK	-0.514975	5.84551	-14.35	2.78594e-43	1.0604e-41	87.4614		GCA	-0.503541	6.09446	-12.5841	3.06242e-34	1.16563e-32	66.884
PSMD4	-0.227512	8.11527	-9.62559	3.42827e-21	1.30208e-19	37.282		POC5	-0.42362	5.46777	-14.3449	2.96858e-43	1.12749e-41	87.3984		PIGX	-0.439953	5.18326	-12.5831	3.09859e-34	1.17687e-32	66.8724
TIMELESS	-0.341989	5.61031	-9.6218	3.54768e-21	1.34454e-19	37.2484		VTI1A	-0.364444	4.48218	-14.3427	3.04991e-43	1.15589e-41	87.3715		CETN3	-0.653114	6.37262	-12.5826	3.11476e-34	1.18047e-32	66.8673
CCDC124	-0.337508	6.20739	-9.61126	3.90221e-21	1.47574e-19	37.1547		SLBP	-0.463822	8.41888	-14.3417	3.08786e-43	1.16777e-41	87.3593		SHPRH	-0.621508	4.30759	-12.5818	3.14399e-34	1.189e-32	66.858
CNDP2	-0.302903	6.2448	-9.61002	3.94612e-21	1.48916e-19	37.1437		MYNN	-0.408817	4.15827	-14.3203	4.01738e-43	1.51605e-41	87.0982		LYSMD3	-0.631325	5.99932	-12.5814	3.15884e-34	1.19206e-32	66.8534
TRIAP1	-0.292623	7.84389	-9.60703	4.05416e-21	1.52666e-19	37.1171		THAP5	-0.592287	4.44256	-14.3196	4.05408e-43	1.52663e-41	87.0892		ZNF12	-0.560976	6.51403	-12.5811	3.16867e-34	1.19322e-32	66.8503
PANK2	-0.270637	4.3763	-9.59665	4.45238e-21	1.67305e-19	37.025		AMMECR1	-0.531587	5.33202	-14.3174	4.16544e-43	1.56523e-41	87.0623		NUP107	-0.456045	6.96713	-12.5711	3.54226e-34	1.33106e-32	66.7401
RNF181	-0.253319	8.74477	-9.5934	4.58468e-21	1.71911e-19	36.9962		ZMPSTE24	-0.51711	8.16076	-14.314	4.34513e-43	1.62929e-41	87.0204		LIG4	-0.595877	4.69128	-12.5688	3.63727e-34	1.36386e-32	66.7139
CDC25A	-0.414327	5.22233	-9.58627	4.88888e-21	1.82929e-19	36.933		NEIL3	-0.615468	4.24198	-14.3065	4.76064e-43	1.78131e-41	86.9298		ZMYM6	-0.346496	3.64966	-12.5629	3.88356e-34	1.45313e-32	66.6491
PAQR4	-0.39656	6.0767	-9.57648	5.33998e-21	1.99385e-19	36.8463		BRD7	-0.469649	5.65159	-14.3057	4.80953e-43	1.79579e-41	86.9197		USP16	-0.522479	6.54341	-12.5593	4.04289e-34	1.50702e-32	66.6093
GSTO1	-0.321838	9.26128	-9.57182	5.56845e-21	2.07478e-19	36.8051		ACTL6A	-0.4905	7.75989	-14.3054	4.82817e-43	1.79895e-41	86.9158		ZNF254	-0.536737	3.48552	-12.5592	4.04752e-34	1.50702e-32	66.6082
TEAD4	-0.377684	6.52032	-9.56743	5.7932e-21	2.15397e-19	36.7662		PPIL4	-0.643368	6.05898	-14.2954	5.45811e-43	2.02938e-41	86.7942		TMEM106B	-0.609314	6.13342	-12.5591	4.05318e-34	1.50702e-32	66.6068
L2HGDH	-0.301301	4.23358	-9.56216	6.07416e-21	2.25369e-19	36.7196		ZNF670	-0.534408	3.44863	-14.2934	5.5983e-43	2.07713e-41	86.769		TBCA	-0.50923	9.00339	-12.5587	4.07443e-34	1.51173e-32	66.6016
PPP5C	-0.27293	5.83138	-9.55857	6.27378e-21	2.32288e-19	36.6878		COMMD2	-0.501736	5.83292	-14.2924	5.66525e-43	2.09757e-41	86.7572		ARMCX5	-0.456906	5.04747	-12.5569	4.15412e-34	1.53807e-32	66.5825
UROS	-0.230907	4.87666	-9.55724	6.34895e-21	2.34579e-19	36.6761		PPAT	-0.615509	5.89006	-14.266	7.8375e-43	2.89578e-41	86.4353		FASTKD1	-0.512007	6.70175	-12.5553	4.23045e-34	1.56306e-32	66.5645
ZBTB38	0.39844	6.1221	9.54526	7.07032e-21	2.60687e-19	36.5703		RFC3	-0.649742	6.28034	-14.2653	7.90375e-43	2.91416e-41	86.4269		RWDD4	-0.576653	6.02869	-12.5501	4.48522e-34	1.65373e-32	66.5066
LMNB2	-0.383248	7.46485	-9.54288	7.22317e-21	2.65768e-19	36.5492		ARL5B	-0.627392	5.7085	-14.2507	9.46784e-43	3.48357e-41	86.2478		PRLR	-0.671228	3.57526	-12.5496	4.508e-34	1.65866e-32	66.5016
SEC13	-0.244736	8.6269	-9.53582	7.69601e-21	2.82576e-19	36.4869		CKS1B	-0.535055	7.90554	-14.2466	9.94891e-43	3.65297e-41	86.1986		ZC3H8	-0.524069	4.90322	-12.5483	4.57532e-34	1.67993e-32	66.4869
NQO2	-0.316093	5.47261	-9.51931	8.92355e-21	3.26969e-19	36.3414		NUP43	-0.496815	6.04275	-14.2462	1.0003e-42	3.66521e-41	86.1933		FBXO3	-0.369886	4.19512	-12.5402	5.00931e-34	1.83546e-32	66.3973
RAD54L	-0.381568	5.19382	-9.51816	9.01622e-21	3.2968e-19	36.3312		EXOC6	-0.470416	4.94717	-14.2456	1.00756e-42	3.68415e-41	86.1861		COPE	0.500959	7.01841	12.5375	5.15986e-34	1.88671e-32	66.368
HHIP	0.385466	2.61583	9.5127	9.46815e-21	3.4549e-19	36.2832		UBE2N	-0.444358	8.07249	-14.2452	1.01189e-42	3.69234e-41	86.1818		TXNDC9	-0.558111	6.27614	-12.532	5.48777e-34	2.00247e-32	66.3071
COTL1	-0.434678	6.76453	-9.50527	1.01188e-20	3.68471e-19	36.2178		UBA5	-0.419749	6.07257	-14.2416	1.05864e-42	3.85498e-41	86.137		ZNF107	-0.502324	3.91697	-12.5262	5.8558e-34	2.13236e-32	66.2429
RFC4	-0.330207	6.97132	-9.50132	1.04827e-20	3.80936e-19	36.1831		LRPPRC	-0.511766	7.60878	-14.2349	1.14924e-42	4.17628e-41	86.0556		NGLY1	-0.457337	5.51014	-12.526	5.86866e-34	2.13264e-32	66.2407
SCO1	-0.328599	6.13582	-9.49833	1.07669e-20	3.90461e-19	36.1568		TAF1B	-0.529162	4.10372	-14.232	1.18986e-42	4.31503e-41	86.0211		TCERG1	-0.485092	5.27697	-12.5235	6.03349e-34	2.18804e-32	66.2133
MCRS1	-0.275796	7.21618	-9.49304	1.1288e-20	4.0852e-19	36.1103		CENPA	-0.55093	5.86288	-14.2281	1.24933e-42	4.5214e-41	85.9727		HNRNPA3	-0.51962	8.2819	-12.5228	6.08221e-34	2.20119e-32	66.2054
ZNF511	-0.38619	6.99344	-9.49083	1.1514e-20	4.15845e-19	36.0908		BORA	-0.627497	6.02787	-14.2229	1.33099e-42	4.80707e-41	85.9099		TAF1D	-0.721794	5.95253	-12.5214	6.17674e-34	2.23083e-32	66.1901
TRNAU1AP	-0.233129	4.59628	-9.49005	1.15939e-20	4.17876e-19	36.084		PDS5A	-0.500195	6.20451	-14.2211	1.3606e-42	4.904e-41	85.8881		CXorf38	-0.472946	5.94731	-12.5195	6.31582e-34	2.2764e-32	66.1681
STMN1	-0.376643	6.08166	-9.4881	1.17978e-20	4.24359e-19	36.0669		EXOSC9	-0.50137	5.98539	-14.2174	1.42435e-42	5.1233e-41	85.8427		TBC1D23	-0.475323	6.67557	-12.5189	6.35206e-34	2.2848e-32	66.1624
DAB2	0.494642	5.06349	9.48752	1.18589e-20	4.25692e-19	36.0618		ORC3	-0.502666	6.34204	-14.2108	1.5435e-42	5.54062e-41	85.763		SPOPL	-0.534027	5.9076	-12.5177	6.43929e-34	2.31147e-32	66.149
DNAJC9	-0.274105	5.68961	-9.48167	1.24957e-20	4.4764e-19	36.0104		UTP6	-0.446726	5.43001	-14.2004	1.75295e-42	6.27967e-41	85.6368		ZNF267	-0.58064	5.29144	-12.5152	6.62137e-34	2.37201e-32	66.1214
POLD2	-0.342783	8.12816	-9.48008	1.26737e-20	4.53098e-19	35.9965		GGCT	-0.518094	8.93819	-14.1843	2.13637e-42	7.63772e-41	85.4405		TBL1XR1	-0.471417	6.24972	-12.5131	6.78247e-34	2.4248e-32	66.0976
DCLRE1B	-0.277305	5.28855	-9.47226	1.35904e-20	4.84889e-19	35.9278		PDE12	-0.368701	5.16436	-14.183	2.17036e-42	7.74359e-41	85.4249		BIVM	-0.479719	4.07183	-12.512	6.86466e-34	2.44923e-32	66.0857
NOP16	-0.269724	6.19201	-9.46998	1.38691e-20	4.93836e-19	35.9079		ARMC10	-0.447672	7.3186	-14.1754	2.38153e-42	8.47988e-41	85.3328		EIF5B	-0.540031	6.40632	-12.5087	7.11838e-34	2.5334e-32	66.0498
NABP2	-0.321009	6.91644	-9.46483	1.45208e-20	5.16001e-19	35.8627		RLIM	-0.518931	5.93481	-14.1738	2.42797e-42	8.62783e-41	85.3136		TRAPPC13	-0.432304	3.90146	-12.5086	7.12925e-34	2.5334e-32	66.0483
EXOSC4	-0.42009	7.29199	-9.46388	1.46451e-20	5.19371e-19	35.8544		LACTB2	-0.783559	6.95866	-14.1559	3.02424e-42	1.07251e-40	85.0958		PPA1	-0.427785	10.4202	-12.5044	7.47049e-34	2.64932e-32	66.002
FKBP4	-0.320895	6.52429	-9.46227	1.48564e-20	5.25809e-19	35.8403		GTF3C3	-0.442265	5.00051	-14.1549	3.06052e-42	1.0832e-40	85.084		MBD4	-0.43822	6.36517	-12.49	8.77247e-34	3.10482e-32	65.8432
FH	-0.300281	8.07866	-9.45525	1.5815e-20	5.58618e-19	35.7788		ADK	-0.568721	6.22474	-14.1519	3.17688e-42	1.12214e-40	85.047		MED13	-0.494495	5.85246	-12.4834	9.44619e-34	3.33658e-32	65.77
MPV17L2	-0.285389	6.0771	-9.45174	1.63183e-20	5.75243e-19	35.748		TPM3	-0.341174	6.28184	-14.121	4.6307e-42	1.63239e-40	84.6732		CRIPT	-0.476466	5.35231	-12.4813	9.66291e-34	3.40632e-32	65.7475
KRTCAP3	-0.397109	8.21869	-9.4497	1.66163e-20	5.84583e-19	35.7302		ZNF326	-0.449851	4.64068	-14.1197	4.70685e-42	1.65593e-40	84.657		PUM2	-0.399696	6.97358	-12.4805	9.75568e-34	3.43217e-32	65.7381
PLA2R1	0.343364	3.03392	9.43743	1.85344e-20	6.50767e-19	35.6228		RBBP8	-0.670644	6.57068	-14.1124	5.14041e-42	1.80487e-40	84.5696		QRSL1	-0.44121	5.4822	-12.4763	1.0222e-33	3.5891e-32	65.6919
MIS18A	-0.352072	6.18147	-9.43105	1.96165e-20	6.87396e-19	35.5671		ZNF639	-0.465661	5.3245	-14.1069	5.501e-42	1.92764e-40	84.5024		PPP1CB	-0.497494	8.30757	-12.4727	1.06385e-33	3.72793e-32	65.6524
S100A16	-0.485533	9.78424	-9.42765	2.02171e-20	7.07037e-19	35.5374		METAP2	-0.46367	7.00831	-14.1053	5.60851e-42	1.96142e-40	84.4832		TCAIM	-0.42785	4.91666	-12.4715	1.07857e-33	3.77202e-32	65.6388
NUP93	-0.241981	5.12636	-9.42343	2.09909e-20	7.3265e-19	35.5005		CEBPZ	-0.561467	7.1013	-14.1047	5.64956e-42	1.97188e-40	84.4759		TGDS	-0.544918	5.56264	-12.4708	1.08656e-33	3.79242e-32	65.6315
GNPNAT1	-0.383387	7.42636	-9.42111	2.14265e-20	7.46377e-19	35.4803		OGFOD1	-0.333684	6.00502	-14.0957	6.30745e-42	2.19716e-40	84.3667		STRBP	-0.492085	5.70643	-12.4685	1.11511e-33	3.88441e-32	65.6059
LMNB1	-0.404845	7.44506	-9.41567	2.24869e-20	7.81775e-19	35.4328		DPY30	-0.415239	8.0304	-14.0927	6.54052e-42	2.27386e-40	84.3307		MTMR6	-0.57626	5.65455	-12.4646	1.16395e-33	4.04657e-32	65.5635
TMEM147	-0.297031	8.84777	-9.41478	2.26664e-20	7.86468e-19	35.425		CNOT10	-0.377376	6.09608	-14.0918	6.61138e-42	2.29398e-40	84.32		PIKFYVE	-0.464224	4.52061	-12.4607	1.21644e-33	4.22075e-32	65.5199
CDC25B	-0.477592	8.34035	-9.41419	2.27847e-20	7.8902e-19	35.4199		NEK4	-0.445973	4.87598	-14.0915	6.63271e-42	2.29687e-40	84.3168		THAP6	-0.360754	4.19083	-12.4601	1.22423e-33	4.23944e-32	65.5135
PSMD1	-0.227652	7.466	-9.41149	2.33378e-20	8.06594e-19	35.3963		COPS2	-0.55863	6.67163	-14.0754	8.07259e-42	2.79002e-40	84.1219		CCT6A	-0.426572	9.18341	-12.4598	1.22857e-33	4.24615e-32	65.51
MTFMT	-0.331514	5.62494	-9.41048	2.35473e-20	8.12243e-19	35.3875		MPHOSPH9	-0.545252	4.12474	-14.0729	8.32758e-42	2.87253e-40	84.0911		MFN1	-0.465642	6.16167	-12.4564	1.2758e-33	4.40077e-32	65.4727
PEF1	-0.240709	7.73317	-9.40133	2.55374e-20	8.79174e-19	35.3078		KNTC1	-0.601107	5.18036	-14.07	8.62279e-42	2.96856e-40	84.0565		SMARCA5	-0.495126	6.71934	-12.4439	1.46575e-33	5.04612e-32	65.3355
CRELD2	-0.352295	7.31138	-9.39912	2.60434e-20	8.94848e-19	35.2885		CDCA5	-0.640001	6.82029	-14.0672	8.92005e-42	3.06492e-40	84.0229		GFM1	-0.394796	5.57909	-12.4432	1.47744e-33	5.07648e-32	65.3276
ETFA	-0.320949	8.46962	-9.38853	2.86049e-20	9.80955e-19	35.1963		C16orf87	-0.450076	3.68555	-14.058	9.98231e-42	3.42326e-40	83.9113		NR1D2	-0.695975	5.84077	-12.439	1.54819e-33	5.30924e-32	65.2814
MRPL55	-0.324501	6.02957	-9.38506	2.94982e-20	1.00963e-18	35.1661		FBXO22	-0.384563	4.65618	-14.0573	1.00629e-41	3.44421e-40	83.9033		LAMTOR3	-0.491974	6.62945	-12.4362	1.59681e-33	5.46535e-32	65.2508
ARFGEF2	0.354825	6.48604	9.38205	3.02954e-20	1.03491e-18	35.1399		PPP2CA	-0.396725	6.6975	-14.0504	1.09462e-41	3.7393e-40	83.8199		PFDN4	-0.672438	6.27497	-12.4344	1.62839e-33	5.56269e-32	65.2314
KLHL24	0.359041	5.30867	9.38008	3.08277e-20	1.05106e-18	35.1228		SLC25A33	-0.519425	6.15653	-14.0482	1.12359e-41	3.83084e-40	83.794		GEN1	-0.523235	3.78282	-12.4317	1.67838e-33	5.72237e-32	65.2015
CMC2	-0.228052	6.18102	-9.3796	3.09579e-20	1.05346e-18	35.1186		LSM3	-0.442451	6.37719	-14.0429	1.19846e-41	4.07822e-40	83.73		SLC35A3	-0.673045	6.55984	-12.4292	1.72586e-33	5.8729e-32	65.1739
UBL7	-0.283845	6.93044	-9.37861	3.12319e-20	1.05877e-18	35.11		KIN	-0.445482	3.73886	-14.0423	1.20763e-41	4.10152e-40	83.7224		C12orf66	-0.506612	4.32341	-12.4272	1.764e-33	5.99115e-32	65.1523
FARSA	-0.306881	7.53821	-9.3786	3.12336e-20	1.05877e-18	35.1099		GNL2	-0.484452	6.82667	-14.0396	1.24842e-41	4.23193e-40	83.6895		AGPS	-0.486304	6.22158	-12.4229	1.85183e-33	6.27738e-32	65.1043
CDK2	-0.297925	5.55084	-9.37606	3.19424e-20	1.08072e-18	35.0878		MRPS35	-0.497786	9.17316	-14.0302	1.39925e-41	4.73414e-40	83.5764		LYPLA1	-0.658328	8.43487	-12.4204	1.90368e-33	6.44077e-32	65.077
GMPR2	-0.252033	7.1522	-9.37078	3.34709e-20	1.13027e-18	35.0419		ZW10	-0.445194	6.53253	-14.0299	1.40486e-41	4.74403e-40	83.5724		KIAA1841	-0.490172	3.6928	-12.4191	1.9311e-33	6.52106e-32	65.0628
NMB	-0.371324	6.06429	-9.36996	3.3714e-20	1.13458e-18	35.0348		RAD51	-0.531097	4.96599	-14.0294	1.41225e-41	4.75989e-40	83.5672		LRRC8B	-0.472226	4.21098	-12.4166	1.98441e-33	6.68831e-32	65.0359
TYMSOS	-0.327916	3.23715	-9.36992	3.37271e-20	1.13458e-18	35.0344		PGM2	-0.532487	6.40857	-14.0291	1.41793e-41	4.76992e-40	83.5632		KRBOX4	-0.58395	4.74359	-12.4063	2.22534e-33	7.48604e-32	64.9226
LINC00894	0.25459	2.61008	9.35181	3.95776e-20	1.32886e-18	34.8772		MTFR1	-0.545892	5.89747	-14.0289	1.42219e-41	4.77514e-40	83.5602		DCUN1D4	-0.473371	5.14571	-12.4014	2.34842e-33	7.88506e-32	64.8693
CHAF1A	-0.312026	5.43014	-9.35088	3.99042e-20	1.33728e-18	34.8691		HSD17B12	-0.514421	5.24885	-14.0204	1.57653e-41	5.28331e-40	83.458		BRAF	-0.389301	4.18212	-12.3873	2.74719e-33	9.20646e-32	64.7142
TALDO1	-0.242746	9.68718	-9.33956	4.40933e-20	1.47487e-18	34.771		NARS2	-0.495667	6.9584	-14.017	1.64227e-41	5.49322e-40	83.4175		ALG13	-0.420708	5.45864	-12.3837	2.85839e-33	9.56098e-32	64.675
METTL1	-0.272488	6.29292	-9.32246	5.12628e-20	1.71144e-18	34.623		LYRM2	-0.391734	5.29503	-14.0152	1.67894e-41	5.60525e-40	83.3956		NIFK	-0.392389	6.5342	-12.3789	3.01508e-33	1.0066e-31	64.6222
UHRF1	-0.470702	6.58557	-9.31961	5.25638e-20	1.75156e-18	34.5983		DR1	-0.415253	5.50435	-14.0142	1.69852e-41	5.65991e-40	83.3841		LARP4	-0.532666	5.78084	-12.3769	3.08354e-33	1.02752e-31	64.6
TM9SF1	-0.225854	4.60447	-9.31298	5.57218e-20	1.8533e-18	34.541		KBTBD8	-0.551928	3.82367	-14.0116	1.7534e-41	5.83179e-40	83.3526		SLC25A46	-0.514451	6.75645	-12.3747	3.15839e-33	1.05048e-31	64.5763
BYSL	-0.305648	7.00894	-9.31107	5.66664e-20	1.88117e-18	34.5245		BCLAF1	-0.530889	6.45974	-14.0101	1.78617e-41	5.9296e-40	83.3342		ELMOD2	-0.469568	4.61938	-12.3731	3.21456e-33	1.06715e-31	64.5589
EXOSC7	-0.226927	6.40367	-9.30955	5.74276e-20	1.90287e-18	34.5114		VPS26A	-0.531838	6.24594	-14.0074	1.84585e-41	6.11623e-40	83.3016		UPF3B	-0.507419	5.42042	-12.3721	3.25159e-33	1.07742e-31	64.5475
MRPS9	-0.264317	6.81448	-9.30795	5.82429e-20	1.92627e-18	34.4975		RWDD4	-0.594017	6.02869	-13.9955	2.13204e-41	7.05131e-40	83.1586		ATG4C	-0.610939	4.72751	-12.3684	3.38845e-33	1.12066e-31	64.5068
NSFL1C	-0.295506	6.46041	-9.30457	5.99953e-20	1.98052e-18	34.4684		TMEM170A	-0.417415	5.51852	-13.9822	2.50616e-41	8.27314e-40	82.9983		ZMYM5	-0.529438	4.24449	-12.3659	3.48053e-33	1.14896e-31	64.4802
C1orf74	-0.21081	4.07466	-9.30061	6.21226e-20	2.04692e-18	34.4341		RRN3	-0.469906	6.92189	-13.9756	2.71368e-41	8.94148e-40	82.9194		COG6	-0.506273	4.82461	-12.3645	3.53485e-33	1.16472e-31	64.4649
CRIM1	0.410879	7.06884	9.29799	6.35701e-20	2.09071e-18	34.4115		THAP1	-0.574978	5.10847	-13.9716	2.84744e-41	9.36474e-40	82.8717		TAF1B	-0.497428	4.10372	-12.3581	3.7974e-33	1.2489e-31	64.3941
YPEL2	0.299282	4.69941	9.29481	6.53673e-20	2.14582e-18	34.3841		TXN	-0.491694	9.89428	-13.9661	3.04338e-41	9.99054e-40	82.8057		FBXO45	-0.441561	5.49107	-12.3556	3.90272e-33	1.28025e-31	64.367
GTF2E2	-0.344448	7.25602	-9.29276	6.65579e-20	2.18085e-18	34.3664		CXorf38	-0.486943	5.94731	-13.9544	3.50886e-41	1.14972e-39	82.6645		POC5	-0.395001	5.46777	-12.3555	3.90723e-33	1.28025e-31	64.3659
ARHGAP11A	-0.432589	4.19987	-9.29221	6.68753e-20	2.18719e-18	34.3617		METTL5	-0.381806	6.36051	-13.9484	3.76989e-41	1.23296e-39	82.5933		PSMD9	0.41279	4.63069	12.3526	4.03149e-33	1.31852e-31	64.3349
CREBRF	0.354164	4.58167	9.28723	6.98656e-20	2.28077e-18	34.3187		RPP30	-0.444367	4.56139	-13.9472	3.82635e-41	1.24912e-39	82.5786		PALB2	-0.431242	5.78108	-12.3516	4.07661e-33	1.33081e-31	64.3239
MRPL43	-0.296735	6.65813	-9.28457	7.1516e-20	2.33034e-18	34.2958		PDCD2	-0.360624	5.75063	-13.9454	3.91012e-41	1.27411e-39	82.5571		PKN2	-0.561842	5.82488	-12.3493	4.18546e-33	1.36383e-31	64.2979
SURF4	-0.246928	9.09984	-9.28427	7.17004e-20	2.33204e-18	34.2932		NSUN3	-0.346484	4.00663	-13.9396	4.19757e-41	1.36525e-39	82.4868		RNF128	-0.832953	8.26638	-12.3403	4.62307e-33	1.50365e-31	64.1995
PARL	-0.256562	5.51877	-9.28271	7.26941e-20	2.36002e-18	34.2797		CSTF2	-0.503364	6.35161	-13.9334	4.52224e-41	1.46815e-39	82.4129		ATAD2B	-0.445219	3.87972	-12.3359	4.84826e-33	1.57399e-31	64.1525
FAXDC2	0.454043	5.19277	9.28197	7.31615e-20	2.37084e-18	34.2734		GNPNAT1	-0.600631	7.42636	-13.9315	4.62905e-41	1.50007e-39	82.3897		PNPLA8	-0.501943	6.6671	-12.335	4.90091e-33	1.58816e-31	64.1418
WRAP73	-0.245091	5.16524	-9.2796	7.46994e-20	2.41624e-18	34.253		PAPOLA	-0.464327	7.0375	-13.9256	4.9663e-41	1.60641e-39	82.32		CDK13	-0.319592	4.89567	-12.3329	5.01364e-33	1.62172e-31	64.1193
NDUFAF1	-0.309112	5.76991	-9.27763	7.60057e-20	2.454e-18	34.2359		CDC25C	-0.488044	4.38779	-13.9255	4.97584e-41	1.60655e-39	82.3181		MRPL32	-0.406136	8.15089	-12.3308	5.13138e-33	1.65677e-31	64.0964
SLC25A27	0.444127	3.63963	9.27321	7.90063e-20	2.54622e-18	34.1979		PBDC1	-0.525329	7.46567	-13.9138	5.72706e-41	1.84572e-39	82.1786		USPL1	-0.573572	5.03375	-12.3294	5.21457e-33	1.68056e-31	64.0805
C1orf43	-0.235001	8.65677	-9.27274	7.93329e-20	2.55055e-18	34.1938		SERBP1	-0.425551	8.52822	-13.9089	6.07668e-41	1.95483e-39	82.1199		TYW5	-0.371529	4.06554	-12.3271	5.34771e-33	1.72032e-31	64.0555
KMT2E	0.330975	6.79006	9.2726	7.94294e-20	2.55055e-18	34.1926		TRMT10A	-0.516224	3.62013	-13.9013	6.66189e-41	2.13919e-39	82.0287		UPF2	-0.517507	6.50064	-12.3221	5.64757e-33	1.81349e-31	64.0016
YDJC	-0.374531	6.91466	-9.27222	7.96928e-20	2.55436e-18	34.1894		CENPF	-0.663595	5.07001	-13.8971	7.00579e-41	2.24554e-39	81.9787		FAM76B	-0.503425	4.38116	-12.3112	6.37195e-33	2.04238e-31	63.8823
TRAPPC3	-0.199173	7.32789	-9.2692	8.18279e-20	2.61805e-18	34.1634		ATAD5	-0.485864	4.33508	-13.896	7.10656e-41	2.27371e-39	81.9646		GPR180	-0.473432	3.9507	-12.3035	6.93259e-33	2.21805e-31	63.7989
MLST8	-0.33869	6.56144	-9.26876	8.21453e-20	2.62345e-18	34.1596		SEH1L	-0.518658	6.15625	-13.8944	7.23777e-41	2.31151e-39	81.9464		UTP23	-0.590714	5.30049	-12.3026	7.00401e-33	2.23685e-31	63.7887
PPP4C	-0.32178	8.49664	-9.26352	8.60008e-20	2.74163e-18	34.1145		ZNF184	-0.561311	5.3745	-13.8926	7.4008e-41	2.3593e-39	81.9243		ARL5B	-0.58609	5.7085	-12.2971	7.44324e-33	2.37283e-31	63.7286
RPA2	-0.311691	7.34382	-9.26313	8.63013e-20	2.74625e-18	34.1111		YAF2	-0.424536	3.66514	-13.892	7.45462e-41	2.37218e-39	81.9172		ZBTB38	-0.588428	6.1221	-12.2909	7.96692e-33	2.5352e-31	63.6614
TXNDC17	-0.289506	7.17361	-9.25726	9.08507e-20	2.88582e-18	34.0606		SMC6	-0.55152	5.47367	-13.8898	7.65823e-41	2.43259e-39	81.8904		VPS35	-0.436443	7.25401	-12.2892	8.11764e-33	2.57852e-31	63.6428
SF3A3	-0.244406	7.29754	-9.25357	9.3828e-20	2.97108e-18	34.0289		POLQ	-0.597801	4.51494	-13.8877	7.85164e-41	2.48955e-39	81.8657		CDK12	-0.478451	5.4247	-12.2883	8.20352e-33	2.60112e-31	63.6324
TOMM22	-0.288266	7.51682	-9.25352	9.38714e-20	2.97108e-18	34.0285		MRPL30	-0.394811	6.29263	-13.887	7.91915e-41	2.50645e-39	81.8572		CASK	-0.496867	5.69191	-12.2868	8.33696e-33	2.63869e-31	63.6165
SPIN3	0.427114	3.73645	9.25132	9.56957e-20	3.0234e-18	34.0096		FOXN2	-0.502277	5.40115	-13.8665	1.01363e-40	3.20246e-39	81.6124		NUP35	-0.449119	6.36728	-12.2862	8.3882e-33	2.65016e-31	63.6104
SPATA5L1	-0.293512	5.26479	-9.25016	9.66664e-20	3.04862e-18	33.9997		GLO1	-0.530456	9.4702	-13.8645	1.03888e-40	3.27638e-39	81.588		USP25	-0.445655	4.702	-12.2846	8.54042e-33	2.69343e-31	63.5926
CYB5D1	-0.234725	3.76226	-9.24918	9.7505e-20	3.06958e-18	33.9912		NUDT15	-0.621622	7.44945	-13.864	1.0445e-40	3.28822e-39	81.5827		ROCK2	-0.605647	6.79641	-12.2831	8.68607e-33	2.73448e-31	63.5759
NASP	-0.306	6.74836	-9.24531	1.00856e-19	3.16943e-18	33.958		FUNDC1	-0.558259	6.84105	-13.8616	1.0756e-40	3.3801e-39	81.5536		CLASP2	-0.414724	4.48867	-12.2806	8.9219e-33	2.80373e-31	63.5494
CDC25C	-0.305722	4.38779	-9.24173	1.04058e-19	3.26424e-18	33.9273		DDX50	-0.391014	5.98277	-13.8592	1.10703e-40	3.47268e-39	81.525		POLK	-0.497709	3.9746	-12.2791	9.07491e-33	2.84675e-31	63.5326
LRRC47	-0.228415	7.86941	-9.23547	1.09915e-19	3.44185e-18	33.8735		CDC40	-0.491663	5.49803	-13.8572	1.13442e-40	3.5523e-39	81.5008		ZNF75D	-0.503057	4.37097	-12.2777	9.21452e-33	2.88542e-31	63.5175
BRMS1	-0.28086	7.34029	-9.23371	1.11616e-19	3.48895e-18	33.8584		HEATR3	-0.474261	5.5306	-13.8566	1.14252e-40	3.57134e-39	81.4937		TMEM68	-0.574273	5.27584	-12.2697	1.00617e-32	3.14513e-31	63.4305
RPS6KA6	0.459983	3.03264	9.22594	1.19445e-19	3.72707e-18	33.7918		ESCO2	-0.573076	3.29591	-13.8472	1.27843e-40	3.9891e-39	81.3822		MRPL3	-0.39214	9.40927	-12.2685	1.01969e-32	3.18177e-31	63.4173
FMO4	0.366123	4.60392	9.22567	1.1973e-19	3.72937e-18	33.7894		TBC1D15	-0.430995	5.41927	-13.8418	1.36535e-40	4.2528e-39	81.317		PCBP1	0.89733	7.86975	12.2621	1.09377e-32	3.40688e-31	63.348
MICB	-0.614754	5.10259	-9.22369	1.21812e-19	3.78754e-18	33.7725		RBM12	-0.391387	6.91533	-13.823	1.71183e-40	5.32265e-39	81.0927		KIF20B	-0.607571	5.60688	-12.257	1.15726e-32	3.5983e-31	63.2922
BRI3BP	-0.363527	7.83765	-9.21107	1.35981e-19	4.22066e-18	33.6644		THUMPD3	-0.38335	5.94304	-13.8162	1.85678e-40	5.7632e-39	81.0121		DDX10	-0.41453	4.85452	-12.2541	1.19467e-32	3.7081e-31	63.2608
CCDC85C	-0.29476	4.96692	-9.20591	1.42229e-19	4.40685e-18	33.6202		DHX15	-0.395047	8.58839	-13.8159	1.86279e-40	5.77172e-39	81.0089		ZNF621	-0.407831	4.42061	-12.2518	1.22464e-32	3.79444e-31	63.2363
ZNF35	-0.262639	4.87177	-9.20489	1.43509e-19	4.43872e-18	33.6114		LZIC	-0.469059	6.12493	-13.813	1.92985e-40	5.96901e-39	80.9738		YIPF4	-0.450762	4.77877	-12.25	1.25013e-32	3.86663e-31	63.2159
RHOF	-0.391739	3.91704	-9.20443	1.44079e-19	4.44428e-18	33.6075		UBR3	-0.447541	4.90426	-13.8127	1.93679e-40	5.97999e-39	80.9703		FAM204A	-0.397582	4.71011	-12.2465	1.29776e-32	4.00696e-31	63.1789
PINX1	-0.321224	5.09813	-9.20434	1.44192e-19	4.44428e-18	33.6068		MTRF1L	-0.357781	4.32687	-13.8119	1.95489e-40	6.02538e-39	80.961		ZDHHC13	-0.47018	5.16627	-12.246	1.30558e-32	4.02407e-31	63.173
CDC123	-0.227173	8.17759	-9.20344	1.45323e-19	4.47135e-18	33.5991		ENOPH1	-0.413733	8.35022	-13.7935	2.4377e-40	7.5004e-39	80.7421		EIF3M	-0.371446	6.47873	-12.2431	1.34776e-32	4.14681e-31	63.1415
AKAP11	0.423573	6.36792	9.18641	1.68542e-19	5.16858e-18	33.4535		SHQ1	-0.353641	6.05393	-13.7926	2.4648e-40	7.57059e-39	80.7312		SP3	-0.38987	5.28221	-12.2421	1.36199e-32	4.18124e-31	63.1311
TMEM208	-0.263524	7.95693	-9.18639	1.68569e-19	5.16858e-18	33.4533		GRPEL2	-0.512382	5.3467	-13.785	2.69962e-40	8.27744e-39	80.6409		UCHL5	-0.425895	5.11494	-12.242	1.36368e-32	4.18124e-31	63.1299
CYC1	-0.42441	9.75488	-9.18582	1.6941e-19	5.18536e-18	33.4484		HSP90AA1	-0.517545	11.1537	-13.7801	2.86364e-40	8.76513e-39	80.5824		CHMP2B	-0.484539	7.25136	-12.2217	1.70481e-32	5.21815e-31	62.9092
EIF4A3	-0.263183	8.40339	-9.18559	1.69742e-19	5.18652e-18	33.4465		COA1	-0.346464	4.43989	-13.7792	2.89459e-40	8.84452e-39	80.5718		COBLL1	-0.521844	3.86476	-12.2175	1.78495e-32	5.45399e-31	62.8637
MRPL41	-0.379315	7.22259	-9.18018	1.77917e-19	5.42693e-18	33.4003		OARD1	-0.472796	5.81346	-13.7781	2.93401e-40	8.9495e-39	80.5584		ZNHIT6	-0.407938	4.96313	-12.2149	1.83739e-32	5.60451e-31	62.8351
ENDOG	-0.595747	5.81757	-9.1796	1.78816e-19	5.44493e-18	33.3953		DNAJA2	-0.374393	7.65901	-13.7724	3.14199e-40	9.56736e-39	80.4905		PIGK	-0.480114	5.08589	-12.209	1.95917e-32	5.96568e-31	62.7717
EMG1	-0.299051	7.27284	-9.17563	1.85093e-19	5.62123e-18	33.3614		TRMT13	-0.55047	4.71321	-13.7663	3.3793e-40	1.02723e-38	80.4182		NEDD1	-0.50692	5.88246	-12.1999	2.16453e-32	6.57965e-31	62.6731
PRPF19	-0.281559	8.45758	-9.17553	1.85242e-19	5.62123e-18	33.3607		POLA1	-0.548403	5.53319	-13.762	3.55743e-40	1.07951e-38	80.3673		SIAH1	-0.424925	4.80235	-12.1967	2.24162e-32	6.79435e-31	62.6385
MMACHC	-0.313837	5.17742	-9.17512	1.85907e-19	5.63174e-18	33.3571		STMN1	-0.578493	6.08166	-13.7553	3.85323e-40	1.16727e-38	80.2881		BAZ2B	-0.602378	5.75307	-12.1967	2.24285e-32	6.79435e-31	62.638
OGFOD1	-0.204701	6.00502	-9.16108	2.10006e-19	6.35089e-18	33.2374		SMIM15	-0.549409	8.51533	-13.7519	4.01755e-40	1.21497e-38	80.2467		RBM27	-0.456902	5.999	-12.1964	2.24814e-32	6.79871e-31	62.6356
PAF1	-0.249297	6.70657	-9.15972	2.125e-19	6.41531e-18	33.2258		FPGT	-0.582318	5.17335	-13.741	4.57369e-40	1.38079e-38	80.1181		TAF2	-0.495403	6.24576	-12.1926	2.34502e-32	7.07957e-31	62.5939
DNAJC17	-0.300187	4.49748	-9.15933	2.13204e-19	6.4256e-18	33.2225		RINT1	-0.447467	5.71486	-13.736	4.85822e-40	1.46418e-38	80.0583		CENPQ	-0.627235	4.21653	-12.1919	2.36306e-32	7.12184e-31	62.5863
PIGH	-0.280646	5.31659	-9.15813	2.15451e-19	6.48225e-18	33.2122		EIF5B	-0.547466	6.40632	-13.7281	5.3389e-40	1.60631e-38	79.9647		NDUFB3	-0.390683	8.70918	-12.1886	2.44938e-32	7.36943e-31	62.5509
HAUS1	-0.373195	6.6262	-9.15693	2.17702e-19	6.53884e-18	33.202		GART	-0.441939	5.72507	-13.7227	5.69747e-40	1.71128e-38	79.9002		TMA16	-0.530292	4.77629	-12.1851	2.5453e-32	7.64498e-31	62.5129
STX10	-0.267391	7.32097	-9.15617	2.19128e-19	6.57049e-18	33.1956		QRSL1	-0.448261	5.4822	-13.7224	5.71768e-40	1.71443e-38	79.8967		NLN	-0.41068	5.0703	-12.1839	2.57748e-32	7.72851e-31	62.5005
NDUFS6	-0.306374	9.68815	-9.1558	2.19844e-19	6.58079e-18	33.1924		RNF138	-0.59786	6.01499	-13.7188	5.96904e-40	1.78677e-38	79.8541		PCF11	-0.417523	5.85603	-12.181	2.66139e-32	7.96657e-31	62.4688
PML	-0.306915	5.13073	-9.15424	2.22838e-19	6.65912e-18	33.1791		MBD4	-0.444557	6.36517	-13.7169	6.10353e-40	1.82393e-38	79.832		PPWD1	-0.433986	4.88884	-12.1786	2.73276e-32	8.16639e-31	62.4426
FAM207A	-0.334309	5.59977	-9.15109	2.29e-19	6.83171e-18	33.1523		SRFBP1	-0.638018	5.31597	-13.7078	6.8072e-40	2.03078e-38	79.7238		PNISR	-0.584534	5.73579	-12.1779	2.75249e-32	8.21145e-31	62.4355
WDR24	-0.404533	5.07281	-9.15059	2.29998e-19	6.84991e-18	33.1481		ABCB10	-0.561473	6.39305	-13.7052	7.01887e-40	2.09039e-38	79.6934		TBC1D31	-0.551627	4.03737	-12.1754	2.82912e-32	8.4258e-31	62.4084
STIP1	-0.328083	8.06996	-9.14323	2.4514e-19	7.28858e-18	33.0854		DONSON	-0.515466	5.57916	-13.6982	7.62967e-40	2.26848e-38	79.6107		MBTPS2	-0.434236	4.85657	-12.1739	2.876e-32	8.55101e-31	62.3921
NUDT1	-0.354013	6.48512	-9.14182	2.48145e-19	7.36553e-18	33.0735		ZBTB11	-0.460891	4.97092	-13.696	7.83327e-40	2.3251e-38	79.5845		ECHDC1	-0.503113	7.05531	-12.1712	2.96299e-32	8.79484e-31	62.3627
ARMCX3	0.472521	6.88451	9.14052	2.50958e-19	7.43653e-18	33.0624		CYB5R4	-0.477776	4.66837	-13.6912	8.30121e-40	2.45986e-38	79.527		GABPA	-0.574582	5.05321	-12.1705	2.98706e-32	8.85141e-31	62.3547
POP4	-0.229259	6.26262	-9.13977	2.52578e-19	7.472e-18	33.0561		UTP18	-0.463683	6.34555	-13.6881	8.60876e-40	2.54672e-38	79.4909		SIGIRR	0.479351	6.94057	12.1683	3.05669e-32	9.04257e-31	62.3319
ABCA5	0.446794	3.9715	9.1365	2.59828e-19	7.67363e-18	33.0283		SMC5	-0.583247	5.05862	-13.6782	9.69088e-40	2.86205e-38	79.3735		TSN	-0.402908	7.5292	-12.1663	3.12501e-32	9.22924e-31	62.31
TPGS2	-0.249615	5.21705	-9.13498	2.63284e-19	7.7627e-18	33.0153		ATF1	-0.489494	6.35535	-13.6706	1.06138e-39	3.12939e-38	79.2833		FLII	0.471959	7.29146	12.1656	3.1499e-32	9.2872e-31	62.3022
ENGASE	0.493519	7.0237	9.13434	2.64733e-19	7.79242e-18	33.0099		RPP40	-0.580207	5.90098	-13.6672	1.10459e-39	3.25135e-38	79.2437		GCLC	-0.414923	5.81134	-12.1616	3.29105e-32	9.6872e-31	62.2588
COPE	-0.317939	7.01841	-9.12616	2.84136e-19	8.34962e-18	32.9404		PCNA	-0.599465	9.95062	-13.6645	1.14115e-39	3.35338e-38	79.2115		NFYB	-0.464036	5.57149	-12.1609	3.31722e-32	9.74799e-31	62.251
LRRC59	-0.23275	6.392	-9.12384	2.89894e-19	8.50468e-18	32.9207		SLC30A9	-0.549339	6.4668	-13.6599	1.20502e-39	3.5352e-38	79.1575		APPL1	-0.612366	5.75946	-12.159	3.38505e-32	9.93079e-31	62.231
RNF41	-0.226154	5.63899	-9.12257	2.93105e-19	8.58463e-18	32.9099		FANCL	-0.51461	6.46039	-13.659	1.21745e-39	3.56573e-38	79.1473		RALA	-0.382598	8.33316	-12.1526	3.62887e-32	1.06284e-30	62.1622
IYD	0.601697	4.51972	9.11935	3.01366e-19	8.81198e-18	32.8826		CCDC18	-0.454457	3.03568	-13.6568	1.25126e-39	3.65869e-38	79.1201		NUDT21	-0.450283	7.31393	-12.1429	4.03701e-32	1.18042e-30	62.0569
SUV39H2	-0.292052	4.72965	-9.11705	3.0743e-19	8.96189e-18	32.863		FASTKD1	-0.514212	6.70175	-13.6506	1.34658e-39	3.9309e-38	79.0473		NDUFS7	0.692101	4.84941	12.1385	4.23596e-32	1.23655e-30	62.0093
GUK1	-0.307775	7.3847	-9.11702	3.07508e-19	8.96189e-18	32.8628		COA6	-0.461782	6.78602	-13.6499	1.3569e-39	3.95449e-38	79.0397		AGGF1	-0.359506	5.08064	-12.1362	4.3406e-32	1.26501e-30	61.9852
UROD	-0.247724	5.85446	-9.11657	3.08709e-19	8.98205e-18	32.8589		C1orf109	-0.429917	5.54363	-13.6465	1.41422e-39	4.11474e-38	78.9987		IMMP2L	-0.495477	4.61076	-12.1341	4.4446e-32	1.29318e-30	61.9618
MUC20	0.596831	5.9255	9.11347	3.17083e-19	9.21053e-18	32.8326		MED6	-0.494964	5.26891	-13.646	1.42202e-39	4.13065e-38	78.9933		DDX46	-0.442937	6.66147	-12.133	4.49778e-32	1.3065e-30	61.95
AGAP2-AS1	-0.485783	4.07616	-9.11096	3.24023e-19	9.39666e-18	32.8114		GINS2	-0.508123	5.70269	-13.6442	1.45381e-39	4.21606e-38	78.9713		CCDC82	-0.415486	3.91347	-12.132	4.54376e-32	1.31769e-30	61.9399
ITGB1BP1	-0.228944	5.45316	-9.1008	3.53697e-19	1.02404e-17	32.7253		SNRPE	-0.459308	7.13247	-13.6425	1.48347e-39	4.29501e-38	78.9513		SYAP1	-0.482107	7.95174	-12.1248	4.91622e-32	1.42337e-30	61.8621
TRIM69	-0.315779	4.70852	-9.09916	3.58755e-19	1.03698e-17	32.7114		CASP3	-0.484428	7.30073	-13.6411	1.50771e-39	4.35804e-38	78.9352		EPS15	-0.460777	6.6093	-12.1161	5.40253e-32	1.5616e-30	61.7688
PSMD14	-0.22224	8.28863	-9.09867	3.60274e-19	1.03932e-17	32.7072		DPM1	-0.609742	9.06023	-13.64	1.52806e-39	4.40965e-38	78.9219		TRMT61B	-0.394459	6.18777	-12.1121	5.64539e-32	1.62914e-30	61.7253
RNF25	-0.288488	5.7549	-9.09852	3.6074e-19	1.03932e-17	32.7059		NDUFAF2	-0.487911	6.34385	-13.6318	1.68386e-39	4.85134e-38	78.8257		SLC33A1	-0.394715	5.09237	-12.1096	5.80215e-32	1.67165e-30	61.6982
ZNF672	-0.290193	5.48258	-9.09781	3.62935e-19	1.04394e-17	32.7		CDC123	-0.356476	8.17759	-13.6316	1.68735e-39	4.85345e-38	78.8236		ANKRD28	-0.463359	5.47122	-12.1089	5.84666e-32	1.68172e-30	61.6907
GPATCH3	-0.240923	5.49062	-9.09498	3.71914e-19	1.06803e-17	32.676		EFCAB11	-0.364481	3.85238	-13.6306	1.70762e-39	4.90379e-38	78.8118		PEX3	-0.404719	5.20764	-12.1084	5.87876e-32	1.68821e-30	61.6853
UBE2J2	-0.203433	5.93141	-9.09304	3.782e-19	1.08432e-17	32.6595		SMARCA5	-0.500894	6.71934	-13.6284	1.75359e-39	5.02763e-38	78.7854		CIR1	-0.513541	6.09017	-12.1064	6.00448e-32	1.71809e-30	61.6644
BTBD6	-0.277979	7.54447	-9.09092	3.85145e-19	1.10244e-17	32.6416		ATG3	-0.327035	6.17769	-13.6264	1.79489e-39	5.13768e-38	78.7624		PPIL4	-0.589838	6.05898	-12.1063	6.01183e-32	1.71809e-30	61.6631
FAM228B	0.296191	3.78242	9.08989	3.88585e-19	1.11049e-17	32.6329		PIGK	-0.494738	5.08589	-13.6197	1.94399e-39	5.55546e-38	78.6832		STT3B	-0.523894	9.27147	-12.1063	6.01199e-32	1.71809e-30	61.6631
IPO4	-0.302873	4.55784	-9.08584	4.024e-19	1.14811e-17	32.5986		HSPA4	-0.44237	7.35823	-13.617	2.00878e-39	5.73135e-38	78.6507		MZT1	-0.645464	6.19445	-12.1007	6.39197e-32	1.82372e-30	61.6025
MED31	-0.304189	4.20868	-9.08507	4.05073e-19	1.15387e-17	32.5921		MTCH2	-0.361313	8.56204	-13.6156	2.04165e-39	5.81573e-38	78.6346		NMT2	-0.425967	4.28925	-12.0978	6.59686e-32	1.87915e-30	61.5713
BST2	-0.862134	7.70477	-9.07926	4.2585e-19	1.2111e-17	32.543		WDR53	-0.401759	4.75123	-13.6134	2.09718e-39	5.96431e-38	78.608		ATG101	0.436827	6.71334	12.0961	6.7181e-32	1.9106e-30	61.5533
NOC4L	-0.349217	6.77837	-9.06772	4.70294e-19	1.33535e-17	32.4455		RBM15	-0.374231	5.30578	-13.608	2.23612e-39	6.3492e-38	78.5444		REV1	-0.376127	4.95034	-12.0948	6.81924e-32	1.93625e-30	61.5386
MSRB1	-0.33487	7.92909	-9.06616	4.76634e-19	1.35118e-17	32.4323		SRP19	-0.374241	6.11995	-13.6011	2.42681e-39	6.87961e-38	78.4633		ARFIP1	-0.544687	6.81135	-12.0931	6.94295e-32	1.96821e-30	61.5208
DDX20	-0.252027	5.3302	-9.0648	4.82239e-19	1.36488e-17	32.4208		HSPE1	-0.547974	8.91125	-13.5988	2.49212e-39	7.05342e-38	78.4369		TEFM	-0.432398	5.11964	-12.0859	7.50562e-32	2.12431e-30	61.4437
L3MBTL1	0.282031	3.23325	9.06275	4.90833e-19	1.38698e-17	32.4035		RNGTT	-0.465694	5.02755	-13.5964	2.56443e-39	7.24647e-38	78.4086		KLHL24	-0.530514	5.30867	-12.0844	7.62962e-32	2.15595e-30	61.4275
ATP6V0B	-0.304392	8.7698	-9.05656	5.17645e-19	1.4604e-17	32.3513		TMED5	-0.518397	5.43399	-13.5856	2.915e-39	8.22394e-38	78.2815		SBF2	-0.419501	4.5678	-12.0839	7.67525e-32	2.16538e-30	61.4217
DUS2	-0.211326	5.42333	-9.05373	5.30375e-19	1.49393e-17	32.3274		ARMC1	-0.569016	7.38365	-13.5848	2.94387e-39	8.29213e-38	78.2717		ZNF628	0.490173	4.57001	12.0836	7.69634e-32	2.16786e-30	61.4189
ZNF165	-0.43613	4.69558	-9.05258	5.35616e-19	1.50629e-17	32.3177		SPAST	-0.549579	4.91842	-13.5826	3.02319e-39	8.50199e-38	78.2454		MICU2	-0.574828	7.92298	-12.075	8.45231e-32	2.37701e-30	61.3263
SNUPN	-0.255435	5.98748	-9.05195	5.38549e-19	1.51213e-17	32.3124		TCAIM	-0.430386	4.91666	-13.5813	3.06771e-39	8.61347e-38	78.2309		LMBRD1	-0.472568	5.38544	-12.0748	8.47062e-32	2.37837e-30	61.3242
NXPE4	1.22146	5.58512	9.04891	5.52789e-19	1.54965e-17	32.2867		ICE2	-0.45442	4.39948	-13.5803	3.10645e-39	8.70842e-38	78.2184		ENPP4	-0.601773	5.84928	-12.073	8.6421e-32	2.42267e-30	61.3044
CNIH1	-0.317043	7.91179	-9.04825	5.55895e-19	1.55589e-17	32.2812		PHF14	-0.491607	5.12947	-13.5794	3.1387e-39	8.78487e-38	78.2082		NOC3L	-0.50738	6.55656	-12.0709	8.83375e-32	2.47154e-30	61.2827
SCO2	-0.448161	5.38119	-9.04769	5.58593e-19	1.56097e-17	32.2765		PSIP1	-0.596718	5.65667	-13.5667	3.64913e-39	1.01973e-37	78.0588		UBL3	-0.618181	7.35862	-12.0708	8.84441e-32	2.47154e-30	61.2815
LSM10	-0.258293	6.84082	-9.04608	5.6636e-19	1.58017e-17	32.2629		AGGF1	-0.371141	5.08064	-13.5636	3.78613e-39	1.05635e-37	78.0222		JRKL	-0.484994	5.27714	-12.0696	8.95993e-32	2.49986e-30	61.2687
ARMCX4	0.28073	2.91348	9.04539	5.69712e-19	1.58702e-17	32.2571		RSL24D1	-0.578579	7.95641	-13.56	3.94896e-39	1.10004e-37	77.9805		TRMT10C	-0.490144	7.47387	-12.065	9.41995e-32	2.62407e-30	61.2192
TFAP2A-AS1	-0.377504	3.28945	-9.03523	6.21584e-19	1.72879e-17	32.1715		ZNF267	-0.581027	5.29144	-13.5577	4.06021e-39	1.12925e-37	77.9529		NRAS	-0.518158	7.30434	-12.0643	9.49414e-32	2.64057e-30	61.2114
STIL	-0.392557	5.86411	-9.03121	6.43397e-19	1.78664e-17	32.1377		SRP72	-0.440039	7.00899	-13.5543	4.22606e-39	1.17353e-37	77.9133		MYNN	-0.37279	4.15827	-12.0623	9.70565e-32	2.69515e-30	61.1896
KIAA1217	0.283931	5.51113	9.02867	6.57505e-19	1.82295e-17	32.1164		TMEM161B	-0.437223	4.37838	-13.5411	4.94141e-39	1.37002e-37	77.7582		SEC62	-0.503067	6.8884	-12.0573	1.02409e-31	2.83931e-30	61.1366
WDR5	-0.271715	6.78229	-9.02248	6.93342e-19	1.9193e-17	32.0643		INTS7	-0.388284	5.13791	-13.5383	5.10706e-39	1.41373e-37	77.7255		SLC38A1	-0.521351	7.09637	-12.0504	1.10426e-31	3.0568e-30	61.062
CBR3	-0.500636	4.91103	-9.02142	6.99681e-19	1.93381e-17	32.0553		UBE2K	-0.385406	7.62816	-13.5341	5.37231e-39	1.48483e-37	77.6753		ATP7A	-0.494415	4.59341	-12.0501	1.10809e-31	3.06259e-30	61.0586
AKT1	-0.310065	6.91746	-9.02014	7.07379e-19	1.95203e-17	32.0446		DCAF17	-0.475032	4.45341	-13.5337	5.39655e-39	1.48919e-37	77.6708		NDUFAF4	-0.478533	6.49348	-12.0495	1.11452e-31	3.07554e-30	61.0529
RPL26L1	-0.257325	7.9102	-9.014	7.45505e-19	2.05233e-17	31.993		SFXN1	-0.470193	5.44053	-13.5278	5.78455e-39	1.59377e-37	77.602		N4BP2L2	-0.61196	5.32417	-12.0491	1.1194e-31	3.08419e-30	61.0486
ZWILCH	-0.369537	6.1713	-9.01392	7.4605e-19	2.05233e-17	31.9923		ABCB7	-0.439522	6.44069	-13.521	6.27107e-39	1.72513e-37	77.5219		UBE2W	-0.46008	4.40468	-12.048	1.13281e-31	3.11629e-30	61.0368
FLAD1	-0.257448	6.76589	-9.01195	7.58709e-19	2.08391e-17	31.9758		RP2	-0.481149	4.98537	-13.5184	6.46501e-39	1.77571e-37	77.4917		ABRACL	-0.502093	8.52052	-12.0467	1.14959e-31	3.15754e-30	61.0223
NIPSNAP3B	0.214317	2.2755	9.01031	7.69437e-19	2.1101e-17	31.962		NUP160	-0.460547	5.45695	-13.5146	6.76075e-39	1.85406e-37	77.4474		ACAP2	-0.459701	5.00486	-12.0455	1.1641e-31	3.19241e-30	61.0099
ATAD3A	-0.336038	6.69989	-9.0043	8.10022e-19	2.21795e-17	31.9115		ZNF277	-0.477851	5.16597	-13.5144	6.7776e-39	1.8558e-37	77.4449		NBN	-0.552787	6.24244	-12.045	1.17109e-31	3.2066e-30	61.004
GHR	0.628662	3.16116	9.00401	8.11979e-19	2.21987e-17	31.9091		NFU1	-0.497491	7.55254	-13.5048	7.59051e-39	2.07517e-37	77.3326		DCK	-0.547497	6.70067	-12.0443	1.17948e-31	3.22458e-30	60.9969
CPE	0.86121	5.9838	8.99902	8.47387e-19	2.31309e-17	31.8672		RTN4IP1	-0.494199	5.44691	-13.504	7.66723e-39	2.09291e-37	77.3226		EPB41L5	-0.439401	4.80296	-12.0392	1.24661e-31	3.40283e-30	60.9422
NDUFS7	-0.447246	4.84941	-8.99652	8.65631e-19	2.35924e-17	31.8463		TBPL1	-0.485121	6.25167	-13.4979	8.24089e-39	2.24602e-37	77.2511		HSPH1	-0.79896	7.53879	-12.0375	1.26944e-31	3.4598e-30	60.9242
DIAPH2	0.353784	5.5349	8.99371	8.86701e-19	2.41295e-17	31.8227		FAM199X	-0.473268	6.25131	-13.4709	1.13357e-38	3.08475e-37	76.9349		KATNBL1	-0.469811	4.57917	-12.0362	1.2876e-31	3.50389e-30	60.9102
TMEM203	-0.217549	7.71754	-8.99191	9.00388e-19	2.44642e-17	31.8077		GEMIN6	-0.378009	5.41378	-13.4687	1.16287e-38	3.1596e-37	76.9096		USP24	-0.406852	5.78218	-12.0353	1.30041e-31	3.53332e-30	60.9004
EZH2	-0.345947	6.5585	-8.99072	9.09614e-19	2.4677e-17	31.7976		DNAJC21	-0.39182	4.69706	-13.4649	1.21565e-38	3.29794e-37	76.8656		CLK4	-0.416945	4.00153	-12.0339	1.32018e-31	3.58151e-30	60.8855
TUBG1	-0.335171	7.31251	-8.97879	1.00709e-18	2.72794e-17	31.6977		MTBP	-0.453174	2.92452	-13.4537	1.38752e-38	3.75844e-37	76.7345		FAM3C	-0.553697	5.04491	-12.0286	1.39819e-31	3.78734e-30	60.8287
TRNP1	-0.646852	4.47015	-8.97427	1.04662e-18	2.83068e-17	31.6599		TBK1	-0.420623	5.98376	-13.4439	1.55709e-38	4.21128e-37	76.6202		RSRC1	-0.489592	4.65191	-12.0248	1.45682e-31	3.94011e-30	60.7881
DRG1	-0.234969	8.32994	-8.96844	1.09994e-18	2.97034e-17	31.6111		PPP1R8	-0.337748	7.5742	-13.4413	1.60651e-38	4.33831e-37	76.5892		BRIX1	-0.532919	6.23886	-12.0236	1.47592e-31	3.98566e-30	60.7753
YIF1A	-0.321059	8.50968	-8.96501	1.13252e-18	3.05366e-17	31.5824		TXLNG	-0.58701	6.13007	-13.441	1.61288e-38	4.34886e-37	76.5853		NSUN6	-0.520444	4.56513	-12.0231	1.48379e-31	4.00079e-30	60.77
TRIM7	-0.597577	3.2175	-8.96226	1.15938e-18	3.12132e-17	31.5594		FEN1	-0.530451	7.57554	-13.4323	1.78662e-38	4.80999e-37	76.4839		ALG6	-0.451663	6.07662	-12.0206	1.52457e-31	4.10448e-30	60.7432
PCMTD2	0.418691	6.10317	8.96078	1.1741e-18	3.15614e-17	31.547		C1orf112	-0.544672	4.54932	-13.4243	1.96291e-38	5.27656e-37	76.3906		ALMS1	-0.446831	4.89795	-12.0183	1.56306e-31	4.20171e-30	60.7185
UBAC1	-0.247973	7.16336	-8.9561	1.22172e-18	3.27915e-17	31.508		TXNRD1	-0.432761	6.07218	-13.4239	1.97201e-38	5.29296e-37	76.386		MIS18BP1	-0.578522	4.35452	-12.0177	1.57305e-31	4.22214e-30	60.7122
TINF2	-0.268702	6.97896	-8.95367	1.2473e-18	3.34273e-17	31.4876		GPATCH11	-0.443437	4.16835	-13.4219	2.01932e-38	5.41171e-37	76.3625		GPR160	-0.909353	8.34747	-12.0158	1.60644e-31	4.30521e-30	60.6915
PITHD1	-0.248404	6.03253	-8.94909	1.29685e-18	3.46541e-17	31.4494		PIGF	-0.418418	5.99125	-13.4206	2.05062e-38	5.48729e-37	76.3472		GTF3C3	-0.406197	5.00051	-12.0089	1.73043e-31	4.63049e-30	60.618
DNPH1	-0.332107	7.60077	-8.94907	1.297e-18	3.46541e-17	31.4493		MRPL18	-0.370014	8.79377	-13.3938	2.81007e-38	7.50812e-37	76.0349		TAOK1	-0.487817	5.50934	-12.0064	1.77817e-31	4.75104e-30	60.5911
SAMM50	-0.217383	5.74794	-8.94859	1.30235e-18	3.47443e-17	31.4452		MTHFD2	-0.5756	6.26013	-13.3777	3.39443e-38	9.05574e-37	75.8476		SLC4A7	-0.544235	3.97825	-12.0024	1.85684e-31	4.95373e-30	60.5483
GINS4	-0.317279	3.79792	-8.94669	1.32359e-18	3.52579e-17	31.4293		PLAA	-0.421793	5.5643	-13.3708	3.67739e-38	9.79583e-37	75.7682		ZFAND6	-0.503514	6.56818	-11.9945	2.02254e-31	5.38763e-30	60.4638
ZMAT1	0.350728	2.37064	8.94502	1.34243e-18	3.57058e-17	31.4155		DPY19L1	-0.487254	4.87918	-13.3698	3.72256e-38	9.90124e-37	75.7561		UBA5	-0.382699	6.07257	-11.9941	2.03103e-31	5.40211e-30	60.4596
RNASEH2A	-0.292026	5.12399	-8.94052	1.39474e-18	3.70413e-17	31.3779		TMEM123	-0.563373	9.65941	-13.3684	3.7827e-38	1.00461e-36	75.7402		SNX14	-0.423096	6.06279	-11.9933	2.04846e-31	5.44027e-30	60.4512
PGD	-0.270092	6.56758	-8.93852	1.41871e-18	3.76213e-17	31.3612		NOL8	-0.536163	6.58174	-13.3664	3.87602e-38	1.02784e-36	75.716		TTK	-0.669991	6.05532	-11.99	2.12287e-31	5.62944e-30	60.4159
TMX2	-0.243433	8.88796	-8.92829	1.54741e-18	4.09728e-17	31.276		TWF1	-0.611121	5.97328	-13.3648	3.94933e-38	1.04572e-36	75.6974		TMEM209	-0.430552	5.43083	-11.9839	2.26711e-31	6.00291e-30	60.351
PIF1	-0.318815	3.56863	-8.92354	1.61103e-18	4.25935e-17	31.2364		ALG10	-0.473241	3.24587	-13.3617	4.09187e-38	1.08184e-36	75.6623		MAN1A2	-0.448025	4.82348	-11.9837	2.27347e-31	6.01075e-30	60.3482
THG1L	-0.272507	6.33067	-8.923	1.6185e-18	4.2727e-17	31.2319		TIPRL	-0.444887	6.54322	-13.3575	4.30061e-38	1.13532e-36	75.613		AP2S1	0.372156	8.91555	11.9817	2.32206e-31	6.13004e-30	60.3273
NHLRC3	0.365485	5.59424	8.92062	1.65141e-18	4.35308e-17	31.2121		ARHGAP12	-0.529482	6.41918	-13.3367	5.48565e-38	1.446e-36	75.3717		ANGEL2	-0.377977	4.93276	-11.9769	2.44658e-31	6.44911e-30	60.2756
STX16	0.408942	6.72926	8.9204	1.65453e-18	4.35478e-17	31.2102		CPSF6	-0.377202	6.59328	-13.3361	5.52688e-38	1.4547e-36	75.3643		PNRC2	-0.475504	8.00366	-11.9662	2.74399e-31	7.22231e-30	60.1622
PSMC6	-0.310403	7.37954	-8.90409	1.89966e-18	4.99254e-17	31.0746		ZBTB24	-0.419969	4.36438	-13.3309	5.87265e-38	1.54341e-36	75.3041		ZNF675	-0.486926	3.0897	-11.9563	3.05307e-31	8.02386e-30	60.0567
LEO1	-0.327715	6.17935	-8.90361	1.90743e-18	5.00551e-17	31.0706		WBP4	-0.547423	5.71704	-13.3219	6.52714e-38	1.71286e-36	75.1994		DCLRE1A	-0.446258	5.28855	-11.9545	3.11552e-31	8.17582e-30	60.0367
RRM1	-0.298504	7.61917	-8.90234	1.92801e-18	5.05202e-17	31.0601		CHORDC1	-0.559281	4.80935	-13.3106	7.44495e-38	1.95082e-36	75.0689		XRN1	-0.5307	4.80711	-11.9529	3.16826e-31	8.30188e-30	60.0201
PPP1R14B	-0.280199	8.2645	-8.9	1.96656e-18	5.1454e-17	31.0406		POLR2K	-0.572039	7.93023	-13.3059	7.86307e-38	2.05733e-36	75.0148		AK6	-0.500096	6.78836	-11.9515	3.21721e-31	8.41764e-30	60.005
AKR1A1	-0.267255	8.86488	-8.89459	2.05874e-18	5.3786e-17	30.9957		FCF1	-0.414574	4.79597	-13.303	8.14253e-38	2.1273e-36	74.9801		SMAD5	-0.508151	6.00399	-11.951	3.23352e-31	8.4478e-30	60
MAGOHB	-0.273479	4.54325	-8.89127	2.11733e-18	5.5235e-17	30.9681		GRPEL1	-0.411479	7.23507	-13.297	8.73277e-38	2.27574e-36	74.9108		GXYLT1	-0.499184	4.67948	-11.9492	3.29572e-31	8.5976e-30	59.9811
KIF18A	-0.377153	4.68978	-8.8826	2.27836e-18	5.93484e-17	30.8961		PSMA1	-0.433609	8.21898	-13.2969	8.73648e-38	2.27574e-36	74.9103		TUBE1	-0.461167	3.87636	-11.9443	3.47609e-31	9.05475e-30	59.9285
DYNLL1	-0.170624	10.0028	-8.87959	2.33692e-18	6.07841e-17	30.8712		RPAP2	-0.351357	4.60098	-13.2949	8.94973e-38	2.32785e-36	74.8864		KIF3A	-0.467314	4.11112	-11.9361	3.79801e-31	9.87874e-30	59.8409
CENPW	-0.371924	8.09681	-8.87547	2.41966e-18	6.2797e-17	30.8371		HS2ST1	-0.511222	5.38801	-13.2914	9.31685e-38	2.41978e-36	74.8466		ARHGAP18	-0.624841	6.53562	-11.9356	3.81531e-31	9.90915e-30	59.8364
FBL	-0.309626	9.90022	-8.87539	2.42142e-18	6.2797e-17	30.8364		BIRC5	-0.594544	6.77567	-13.2911	9.3507e-38	2.425e-36	74.843		CENPC	-0.480975	4.49364	-11.9342	3.87331e-31	1.0045e-29	59.8215
PSMC5	-0.234847	8.22877	-8.86906	2.5542e-18	6.61433e-17	30.784		HMGB3	-0.561282	7.28927	-13.2906	9.40593e-38	2.43575e-36	74.8371		BARD1	-0.451839	5.06293	-11.9338	3.89127e-31	1.00768e-29	59.8169
ISG15	-0.674286	8.37012	-8.86345	2.67795e-18	6.92465e-17	30.7375		APTX	-0.312958	4.96186	-13.2851	1.00268e-37	2.59274e-36	74.7738		TRIP12	-0.427286	6.69105	-11.9308	4.02004e-31	1.0395e-29	59.7848
SHROOM4	0.483343	4.38939	8.85816	2.80005e-18	7.22979e-17	30.6937		SLC4A1AP	-0.404038	6.05129	-13.2829	1.02887e-37	2.65656e-36	74.7482		SLK	-0.590479	6.92095	-11.9306	4.02883e-31	1.04025e-29	59.7826
AIFM2	-0.276608	6.08858	-8.85777	2.80933e-18	7.24315e-17	30.6905		EFCAB7	-0.525651	3.88822	-13.2771	1.10163e-37	2.84028e-36	74.6805		VPS36	-0.50365	5.59209	-11.9238	4.33509e-31	1.11769e-29	59.7102
PTPMT1	-0.331835	4.75747	-8.85603	2.85086e-18	7.33952e-17	30.6761		PUS7	-0.575674	7.03943	-13.2765	1.10899e-37	2.8551e-36	74.6739		LCOR	-0.546621	6.04635	-11.9184	4.59233e-31	1.18229e-29	59.6532
FDXR	-0.430664	5.47994	-8.85138	2.96471e-18	7.62114e-17	30.6376		GTF2B	-0.410399	7.14984	-13.2756	1.12022e-37	2.8798e-36	74.6639		TRMT1L	-0.458086	5.16361	-11.9171	4.65929e-31	1.19778e-29	59.6389
MRPS27	-0.243305	5.73465	-8.85121	2.96888e-18	7.62114e-17	30.6363		CCAR1	-0.53582	6.253	-13.2755	1.1223e-37	2.88095e-36	74.662		PHF20	-0.426186	5.81208	-11.9144	4.79666e-31	1.2313e-29	59.6102
MAX	-0.24239	6.30485	-8.84951	3.01185e-18	7.72021e-17	30.6222		ALKBH8	-0.434924	3.93225	-13.2671	1.23741e-37	3.17183e-36	74.5652		CMAS	-0.458943	6.7681	-11.9061	5.245e-31	1.34444e-29	59.5218
GPRASP1	0.435828	3.38964	8.83978	3.26882e-18	8.36676e-17	30.5418		INTS2	-0.6085	4.8778	-13.265	1.26892e-37	3.24789e-36	74.5403		TMEM192	-0.513985	5.48865	-11.9047	5.32271e-31	1.36238e-29	59.5073
ELAC1	-0.261655	3.73931	-8.83897	3.2913e-18	8.4121e-17	30.5351		SDAD1	-0.449061	6.27582	-13.2597	1.34914e-37	3.4451e-36	74.4796		MGAT1	0.395179	6.96202	11.9026	5.44526e-31	1.39173e-29	59.4848
PTTG3P	-0.351394	3.88022	-8.83779	3.3239e-18	8.48314e-17	30.5254		DUS4L	-0.454217	4.1719	-13.2597	1.34987e-37	3.4451e-36	74.479		NOL10	-0.340312	5.64794	-11.8929	6.0414e-31	1.54187e-29	59.3821
THAP11	-0.234918	6.9518	-8.83647	3.36109e-18	8.56568e-17	30.5145		FAM76B	-0.500757	4.38116	-13.2572	1.38998e-37	3.53827e-36	74.45		CCDC122	-0.582336	2.90423	-11.8818	6.80384e-31	1.73395e-29	59.2647
ZBTB20	0.324755	3.63396	8.83603	3.37361e-18	8.58093e-17	30.5108		DCUN1D5	-0.387353	4.84225	-13.2571	1.39038e-37	3.53827e-36	74.4497		TDRD3	-0.461251	5.11436	-11.8817	6.81498e-31	1.73429e-29	59.263
ANKRD10-IT1	0.571271	6.41885	8.83592	3.37679e-18	8.58093e-17	30.5099		FBXO4	-0.427594	3.8651	-13.239	1.71801e-37	4.36571e-36	74.24		GTF2H1	-0.363573	5.48752	-11.8811	6.85922e-31	1.74099e-29	59.2566
NDUFB10	-0.264361	9.07678	-8.83135	3.50909e-18	8.90431e-17	30.4722		CCNB2	-0.462849	5.91481	-13.2327	1.84849e-37	4.69053e-36	74.1674		DHX36	-0.437882	5.80509	-11.881	6.86106e-31	1.74099e-29	59.2564
TRABD	-0.343967	6.50621	-8.82903	3.578e-18	9.06616e-17	30.4531		DCLRE1B	-0.410389	5.28855	-13.2317	1.8691e-37	4.73603e-36	74.1564		POLR2L	0.545817	8.16812	11.8671	7.96853e-31	2.01911e-29	59.1085
RPA1	-0.255556	6.60275	-8.82808	3.60689e-18	9.12627e-17	30.4452		NUP155	-0.515809	5.79182	-13.2294	1.92137e-37	4.86151e-36	74.1291		ATAD2	-0.658881	5.86925	-11.8629	8.33726e-31	2.10952e-29	59.0638
TOMM40	-0.317054	7.65573	-8.82347	3.74931e-18	9.47304e-17	30.4072		RBL1	-0.525127	4.07183	-13.2289	1.93214e-37	4.88178e-36	74.1235		METTL5	-0.351512	6.36051	-11.8622	8.39763e-31	2.12175e-29	59.0566
ABCF2	-0.208515	5.36603	-8.82152	3.81114e-18	9.61549e-17	30.3911		TEX30	-0.657365	5.1232	-13.2279	1.95403e-37	4.93002e-36	74.1123		ZFAND1	-0.580668	7.04841	-11.8535	9.219e-31	2.32595e-29	58.9644
MED6	-0.301979	5.26891	-8.82033	3.84937e-18	9.69812e-17	30.3813		TGDS	-0.533581	5.56264	-13.2197	2.1496e-37	5.41569e-36	74.0178		AZI2	-0.386009	4.31661	-11.8504	9.52504e-31	2.39974e-29	58.9321
TMEM39B	-0.272782	5.48761	-8.81804	3.92413e-18	9.87237e-17	30.3625		UTP14A	-0.533604	5.85645	-13.2188	2.17208e-37	5.46455e-36	74.0075		SLU7	-0.46685	6.44861	-11.8345	1.12977e-30	2.84228e-29	58.7634
RUVBL1	-0.286706	7.21455	-8.80665	4.31789e-18	1.08475e-16	30.2686		SLC25A46	-0.507607	6.75645	-13.2183	2.18466e-37	5.48838e-36	74.0017		INTS2	-0.587656	4.8778	-11.8334	1.14256e-30	2.87037e-29	58.7523
NCOA3	0.33165	5.80782	8.80385	4.42042e-18	1.10894e-16	30.2456		CLPX	-0.448485	6.38022	-13.2154	2.26013e-37	5.6699e-36	73.9681		ZNF823	-0.486612	5.7049	-11.8248	1.25303e-30	3.14342e-29	58.6611
NEIL3	-0.357409	4.24198	-8.80177	4.49804e-18	1.12681e-16	30.2285		ORC2	-0.426078	5.90085	-13.2105	2.39212e-37	5.99252e-36	73.9118		CMPK1	-0.509438	7.84384	-11.8225	1.28357e-30	3.21547e-29	58.6373
USF1	-0.380394	5.42598	-8.80127	4.51697e-18	1.12995e-16	30.2244		THNSL1	-0.532051	4.68342	-13.2084	2.45221e-37	6.13435e-36	73.8872		WWP1	-0.582936	6.94567	-11.8183	1.34361e-30	3.36111e-29	58.5921
PARP1	-0.27521	7.05253	-8.79835	4.62882e-18	1.15629e-16	30.2004		SUZ12	-0.533796	5.2002	-13.2007	2.68221e-37	6.70021e-36	73.7984		RPS6KB1	-0.456625	5.63991	-11.8172	1.35928e-30	3.39552e-29	58.5806
MRPS28	-0.364599	6.59848	-8.79573	4.73163e-18	1.1803e-16	30.1788		THUMPD1	-0.482624	6.62838	-13.192	2.96712e-37	7.40145e-36	73.6983		SCOC	-0.644491	6.95205	-11.8164	1.37037e-30	3.41837e-29	58.5726
ZKSCAN1	0.401724	7.13338	8.79411	4.79633e-18	1.19475e-16	30.1655		METTL21A	-0.441694	4.79297	-13.1886	3.08665e-37	7.68877e-36	73.6591		SERINC5	-0.511698	8.35717	-11.8115	1.44487e-30	3.59914e-29	58.5203
DHFR	-0.373071	6.13383	-8.79261	4.85698e-18	1.20816e-16	30.1531		TMEM68	-0.5701	5.27584	-13.1863	3.16816e-37	7.88068e-36	73.6333		SMC2	-0.585496	5.89265	-11.8107	1.45676e-30	3.62363e-29	58.5122
GAD1	-0.534839	2.94165	-8.7924	4.86537e-18	1.20854e-16	30.1514		E2F6	-0.432435	5.61834	-13.1791	3.44547e-37	8.55842e-36	73.5501		GPATCH2	-0.429605	4.07691	-11.8069	1.51729e-30	3.76889e-29	58.472
FOXD1	-0.755904	3.36424	-8.78822	5.0386e-18	1.24981e-16	30.1171		DYNC2LI1	-0.511022	4.61777	-13.1699	3.83502e-37	9.51268e-36	73.4439		ADD3	-0.622298	8.62521	-11.8066	1.52156e-30	3.7742e-29	58.4692
SPA17	-0.326915	4.40031	-8.78228	5.29547e-18	1.31169e-16	30.0683		CHCHD4	-0.386777	6.82876	-13.1611	4.24875e-37	1.05242e-35	73.3424		UEVLD	-0.445747	5.66219	-11.8017	1.60416e-30	3.9735e-29	58.4169
MUC12	1.08851	5.77619	8.77948	5.42078e-18	1.34085e-16	30.0453		MCFD2	-0.439177	6.11254	-13.1597	4.31714e-37	1.06786e-35	73.3266		PAWR	-0.44621	5.73365	-11.7995	1.64089e-30	4.0588e-29	58.3946
ZSWIM6	0.301736	6.2549	8.77734	5.51881e-18	1.36319e-16	30.0278		LIN54	-0.44421	3.61633	-13.1583	4.3867e-37	1.08355e-35	73.3107		CDK1	-0.621748	6.79976	-11.7944	1.73375e-30	4.28248e-29	58.3402
CHCHD4	-0.24347	6.82876	-8.7771	5.53001e-18	1.36404e-16	30.0258		ZNF823	-0.500178	5.7049	-13.1581	4.39653e-37	1.08446e-35	73.3085		BRIP1	-0.567012	4.12742	-11.7908	1.80194e-30	4.44471e-29	58.302
ZNF862	0.358401	4.60876	8.77685	5.54146e-18	1.36496e-16	30.0237		NDUFAF7	-0.388039	5.01115	-13.1552	4.54746e-37	1.12012e-35	73.275		UBE2B	-0.419549	6.53393	-11.7869	1.87701e-30	4.62341e-29	58.2617
RITA1	-0.277774	6.25723	-8.77379	5.68499e-18	1.39837e-16	29.9986		ANAPC4	-0.405083	6.13874	-13.1539	4.61494e-37	1.13441e-35	73.2604		AMD1	-0.447431	7.30739	-11.7855	1.90509e-30	4.68603e-29	58.247
ZBTB10	0.4824	4.25718	8.77208	5.76712e-18	1.4166e-16	29.9846		NUP50	-0.429313	5.48824	-13.1537	4.62543e-37	1.13441e-35	73.2582		ZNF654	-0.466903	3.93364	-11.7841	1.935e-30	4.753e-29	58.2316
PITX1	-0.4701	6.0285	-8.75724	6.52779e-18	1.60121e-16	29.863		PTS	-0.386554	7.06418	-13.1537	4.62749e-37	1.13441e-35	73.2577		KTN1	-0.573788	7.87367	-11.7832	1.95415e-30	4.79336e-29	58.2219
SUMO3	-0.245616	8.34287	-8.75289	6.76921e-18	1.65813e-16	29.8273		HNRNPC	-0.384783	7.9295	-13.1536	4.63117e-37	1.13441e-35	73.257		GUK1	0.456189	7.3847	11.7823	1.97181e-30	4.82998e-29	58.213
DBR1	-0.247187	5.77779	-8.75062	6.89897e-18	1.68757e-16	29.8087		C1orf52	-0.372034	5.11875	-13.1529	4.66835e-37	1.14194e-35	73.249		CREB1	-0.402931	5.66674	-11.7821	1.97526e-30	4.83174e-29	58.2113
RNF26	-0.306246	6.26938	-8.74825	7.03631e-18	1.71879e-16	29.7894		MOB4	-0.473278	6.93887	-13.1491	4.88326e-37	1.19285e-35	73.2044		CHCHD3	-0.353377	6.26052	-11.779	2.04277e-30	4.98996e-29	58.178
SSR2	-0.216583	8.87564	-8.74591	7.17529e-18	1.75031e-16	29.7702		CCDC58	-0.826072	6.09392	-13.1402	5.41378e-37	1.32062e-35	73.1022		TMEM126B	-0.441231	6.2744	-11.7774	2.07769e-30	5.06824e-29	58.1613
ALDH16A1	-0.318402	5.95456	-8.73466	7.88e-18	1.91957e-16	29.6782		ATR	-0.442476	4.55975	-13.1281	6.2258e-37	1.5166e-35	72.9637		ZNF253	-0.535908	4.5877	-11.7709	2.22685e-30	5.4246e-29	58.0928
PARK7	-0.225463	10.071	-8.73034	8.16845e-18	1.98709e-16	29.6429		ATG4C	-0.598802	4.72751	-13.1237	6.55116e-37	1.59366e-35	72.9132		IPMK	-0.498298	4.15673	-11.7698	2.2521e-30	5.47857e-29	58.0816
C9orf116	-0.356336	3.82995	-8.73001	8.19085e-18	1.9898e-16	29.6403		ZNHIT6	-0.404751	4.96313	-13.1202	6.81945e-37	1.65665e-35	72.8734		OSGIN2	-0.469388	4.53245	-11.7681	2.2951e-30	5.57549e-29	58.0629
PRELID1	-0.367727	8.26604	-8.72947	8.22808e-18	1.9961e-16	29.6358		STARD7	-0.316817	9.04351	-13.1197	6.85774e-37	1.66366e-35	72.8678		KLHL15	-0.561546	4.73667	-11.7556	2.61933e-30	6.35438e-29	57.9324
FANCG	-0.309231	4.64942	-8.72737	8.37338e-18	2.02856e-16	29.6186		MRPL44	-0.414615	6.6502	-13.1164	7.12605e-37	1.72638e-35	72.8298		C4orf33	-0.472614	3.43699	-11.7541	2.66219e-30	6.44952e-29	57.9163
F12	-0.440251	5.03258	-8.7267	8.41979e-18	2.03701e-16	29.6132		CBFB	-0.494197	7.17886	-13.1148	7.26213e-37	1.75694e-35	72.811		LZTFL1	-0.450074	4.57891	-11.7531	2.69169e-30	6.51204e-29	57.9054
EMC7	-0.241363	6.76268	-8.72236	8.72962e-18	2.10908e-16	29.5777		RBM28	-0.403879	5.93913	-13.1074	7.90974e-37	1.911e-35	72.7264		ACTR3	-0.34157	7.80167	-11.7528	2.69895e-30	6.52069e-29	57.9028
HMGN2	-0.278958	10.175	-8.72195	8.7595e-18	2.11057e-16	29.5744		L2HGDH	-0.437465	4.23358	-13.1045	8.17385e-37	1.97211e-35	72.6938		BBIP1	-0.355227	4.49905	-11.7506	2.76275e-30	6.66571e-29	57.8797
FANCA	-0.284516	4.6733	-8.72195	8.75967e-18	2.11057e-16	29.5744		CWC15	-0.421986	8.00308	-13.1044	8.18882e-37	1.97303e-35	72.692		TMEM33	-0.453501	6.54465	-11.7493	2.80366e-30	6.75517e-29	57.8651
C12orf65	-0.214839	4.5631	-8.71674	9.14734e-18	2.20097e-16	29.5319		SNRNP48	-0.513767	5.23923	-13.1028	8.34486e-37	2.00788e-35	72.6733		SS18L1	-0.579003	6.21043	-11.7465	2.88611e-30	6.94437e-29	57.8365
MEA1	-0.244115	7.95602	-8.71425	9.33855e-18	2.24392e-16	29.5116		SLC25A17	-0.361332	5.55162	-13.0985	8.76092e-37	2.10512e-35	72.6251		ETAA1	-0.477675	4.7433	-11.7461	2.89883e-30	6.96547e-29	57.8322
RRP7A	-0.341688	6.03916	-8.69533	1.09267e-17	2.62195e-16	29.3575		BAZ1A	-0.513368	6.54771	-13.0961	9.01505e-37	2.16324e-35	72.5967		DPY19L1	-0.463411	4.87918	-11.7457	2.91215e-30	6.98798e-29	57.8276
VAV3	0.847832	6.50045	8.69457	1.09963e-17	2.63507e-16	29.3512		OSGIN2	-0.482422	4.53245	-13.0936	9.27892e-37	2.22354e-35	72.5681		THUMPD3-AS1	-0.513818	4.49054	-11.7438	2.97038e-30	7.11803e-29	57.8081
NGDN	-0.226746	5.33124	-8.69258	1.11786e-17	2.67514e-16	29.3351		YTHDC2	-0.484558	4.748	-13.0929	9.35121e-37	2.23783e-35	72.5604		CCDC43	-0.445154	6.06738	-11.7405	3.07682e-30	7.36217e-29	57.7733
NBR1	0.263458	6.39314	8.68345	1.20583e-17	2.88175e-16	29.2608		STK39	-0.516821	7.83482	-13.0921	9.43861e-37	2.25569e-35	72.5512		FARSB	-0.390038	5.9118	-11.7404	3.0806e-30	7.36217e-29	57.772
DOLK	-0.233643	6.33213	-8.6831	1.20931e-17	2.88617e-16	29.258		LMNB1	-0.596267	7.44506	-13.0896	9.70948e-37	2.31729e-35	72.5232		THAP9	-0.4116	3.29096	-11.7349	3.26523e-30	7.79287e-29	57.7145
REEP1	0.751425	4.2276	8.68216	1.2187e-17	2.90465e-16	29.2504		DLD	-0.435552	7.65935	-13.0887	9.81393e-37	2.33905e-35	72.5126		ZNF441	-0.402875	2.78098	-11.7299	3.44232e-30	8.20443e-29	57.6623
AAMP	-0.22009	8.15568	-8.67867	1.25449e-17	2.98591e-16	29.222		IDE	-0.422684	5.95805	-13.0869	1.00235e-36	2.38578e-35	72.4916		DNAJC19	-0.349515	6.52265	-11.7279	3.51847e-30	8.37461e-29	57.6407
TCF19	-0.320534	6.05244	-8.67778	1.26375e-17	3.00393e-16	29.2147		LARP1B	-0.440732	4.61684	-13.0748	1.1525e-36	2.73947e-35	72.3533		MAP1S	0.479722	5.97296	11.7268	3.55796e-30	8.45723e-29	57.6297
DUT	-0.301732	7.66178	-8.6764	1.27833e-17	3.0345e-16	29.2035		NCEH1	-0.635405	6.41553	-13.0736	1.16846e-36	2.77368e-35	72.3396		CWF19L2	-0.418433	4.18184	-11.7239	3.6692e-30	8.70992e-29	57.5993
AUP1	-0.232403	8.73686	-8.67285	1.31647e-17	3.12084e-16	29.1746		SEC22A	-0.349721	4.31649	-13.0708	1.20739e-36	2.86225e-35	72.3071		VPS41	-0.410308	5.41052	-11.7218	3.75248e-30	8.89563e-29	57.5771
RBCK1	-0.351313	7.93421	-8.67253	1.31989e-17	3.12475e-16	29.1721		ZCRB1	-0.4224	6.92539	-13.0611	1.34954e-36	3.19495e-35	72.1968		HELZ	-0.43285	5.21071	-11.7203	3.81475e-30	9.03113e-29	57.5608
NDUFAB1	-0.238747	9.76999	-8.66397	1.41683e-17	3.34974e-16	29.1026		CCT2	-0.44804	9.36698	-13.0581	1.39685e-36	3.30252e-35	72.1627		CSNK1G3	-0.422373	5.84519	-11.72	3.82525e-30	9.04387e-29	57.5581
PTGES2	-0.302148	7.06018	-8.65613	1.5116e-17	3.56903e-16	29.039		COPS4	-0.398977	5.47636	-13.0568	1.41826e-36	3.34864e-35	72.1476		PLEKHA1	-0.452619	6.20136	-11.7169	3.95268e-30	9.33266e-29	57.5257
GEMIN7	-0.234337	4.24673	-8.65397	1.53882e-17	3.62845e-16	29.0215		PKP4	-0.369475	5.92445	-13.0496	1.54114e-36	3.63392e-35	72.0652		ZCCHC10	-0.443589	5.86782	-11.7149	4.03762e-30	9.52049e-29	57.5047
CHTOP	-0.166209	7.0544	-8.65317	1.54905e-17	3.6477e-16	29.015		GMCL1	-0.495853	6.35861	-13.0467	1.59399e-36	3.75352e-35	72.0318		ATL2	-0.454455	5.83666	-11.7127	4.13293e-30	9.73222e-29	57.4816
NCLN	-0.287675	6.05776	-8.65228	1.56044e-17	3.66963e-16	29.0079		COPS3	-0.450253	7.25426	-13.0309	1.91173e-36	4.49576e-35	71.8517		CXADR	-0.703485	7.22063	-11.7121	4.15832e-30	9.77897e-29	57.4756
POLD1	-0.333396	6.14449	-8.6472	1.62733e-17	3.82184e-16	28.9667		RAB10	-0.355531	9.11953	-13.0235	2.08067e-36	4.88653e-35	71.7677		YTHDC1	-0.324138	5.11752	-11.712	4.16665e-30	9.78553e-29	57.4736
SAE1	-0.225768	7.25736	-8.64066	1.7176e-17	4.02848e-16	28.9137		ATL2	-0.46676	5.83666	-13.0232	2.08838e-36	4.89813e-35	71.7641		DCAF16	-0.413722	5.49918	-11.7093	4.28476e-30	1.00495e-28	57.446
CCT2	-0.279353	9.36698	-8.62568	1.94334e-17	4.5519e-16	28.7926		CCSAP	-0.439783	3.89151	-13.023	2.09459e-36	4.90618e-35	71.7611		WDFY1	-0.529308	6.86756	-11.7089	4.30162e-30	1.00757e-28	57.4421
MRPL18	-0.224889	8.79377	-8.6244	1.96395e-17	4.59409e-16	28.7822		PTCD2	-0.408098	4.23016	-13.0216	2.1286e-36	4.97923e-35	71.7451		POF1B	-0.698283	6.75974	-11.698	4.83118e-30	1.13011e-28	57.3274
LIN52	-0.247659	5.10281	-8.62314	1.98442e-17	4.63582e-16	28.772		AP1AR	-0.468379	4.58089	-13.0196	2.17622e-36	5.08389e-35	71.7232		ABCB7	-0.411613	6.44069	-11.6966	4.90439e-30	1.14572e-28	57.3125
ROCK2	0.370615	6.79641	8.62073	2.02426e-17	4.72266e-16	28.7525		LIN7C	-0.508479	6.77723	-13.0161	2.26598e-36	5.2866e-35	71.6832		MRPL55	0.463823	6.02957	11.6961	4.93118e-30	1.15046e-28	57.3071
SFN	-0.467856	9.69828	-8.61932	2.0479e-17	4.7715e-16	28.7412		OPA1	-0.443055	5.80263	-13.0146	2.30626e-36	5.37347e-35	71.6657		NBR1	-0.406931	6.39314	-11.6941	5.03485e-30	1.17309e-28	57.2866
TRMT112	-0.279399	9.68919	-8.61871	2.05825e-17	4.7893e-16	28.7362		NXT2	-0.641261	5.85835	-13.0127	2.35587e-36	5.48182e-35	71.6446		MOB1B	-0.634698	5.57872	-11.6933	5.07649e-30	1.18124e-28	57.2784
TUBA4A	-0.326994	8.50248	-8.61661	2.0941e-17	4.86631e-16	28.7193		MFN1	-0.448944	6.16167	-13.0014	2.68374e-36	6.23599e-35	71.5155		PRPS2	-0.514654	7.88107	-11.6863	5.46834e-30	1.27074e-28	57.205
TRAIP	-0.347506	4.44872	-8.61577	2.10852e-17	4.89338e-16	28.7125		PCGF6	-0.452405	5.12048	-13.0013	2.68704e-36	6.23599e-35	71.5142		ATAD5	-0.44234	4.33508	-11.6862	5.4762e-30	1.2709e-28	57.2035
PKN3	-0.383937	5.07749	-8.61222	2.17115e-17	5.03211e-16	28.6838		AK2	-0.340573	6.673	-12.9923	2.97884e-36	6.90411e-35	71.4121		KPNA3	-0.523459	7.46353	-11.6821	5.71539e-30	1.32467e-28	57.1613
NUDT18	-0.296344	5.13882	-8.60922	2.22544e-17	5.15118e-16	28.6596		DPH3	-0.4308	6.1052	-12.9864	3.18891e-36	7.3813e-35	71.3445		FAM89B	0.51138	5.80762	11.6819	5.73158e-30	1.32668e-28	57.1585
NDUFS2	-0.223967	8.08594	-8.60598	2.28549e-17	5.28325e-16	28.6335		NGDN	-0.358608	5.33124	-12.9764	3.57608e-36	8.26664e-35	71.231		TOPORS	-0.522487	6.13333	-11.6777	5.98922e-30	1.3845e-28	57.115
CIB1	-0.303786	9.36782	-8.60509	2.30226e-17	5.31505e-16	28.6263		ELP4	-0.31663	4.85374	-12.9752	3.62574e-36	8.37047e-35	71.2173		TBC1D15	-0.393614	5.41927	-11.677	6.03357e-30	1.39293e-28	57.1078
YWHAE	-0.346602	9.16551	-8.60125	2.37598e-17	5.4781e-16	28.5954		IMMP1L	-0.419381	4.7709	-12.9748	3.64066e-36	8.39396e-35	71.2132		KIAA0232	-0.501104	5.70127	-11.6763	6.07758e-30	1.40126e-28	57.1006
AAGAB	-0.263969	5.92417	-8.59986	2.40326e-17	5.53378e-16	28.5842		ARMC8	-0.373282	4.59616	-12.9735	3.69682e-36	8.51232e-35	71.198		FANCB	-0.43495	2.67287	-11.6712	6.41698e-30	1.47758e-28	57.0469
RBM39	0.341443	7.29767	8.59452	2.5111e-17	5.77455e-16	28.5411		THUMPD2	-0.436454	5.42235	-12.9727	3.72932e-36	8.57133e-35	71.1894		DNAJC7	-0.383148	6.15869	-11.6696	6.52328e-30	1.5001e-28	57.0306
PRDX1	-0.237564	10.4783	-8.58898	2.62788e-17	6.03524e-16	28.4965		BLOC1S2	-0.494722	7.1478	-12.9727	3.73215e-36	8.57133e-35	71.1886		MRPS2	0.505763	7.32884	11.6678	6.65273e-30	1.52788e-28	57.0112
CAMK1D	0.51272	5.10453	8.58806	2.64783e-17	6.07315e-16	28.4891		TMEM209	-0.430357	5.43083	-12.9676	3.95454e-36	9.07028e-35	71.1313		ZNF195	-0.517569	5.62281	-11.6634	6.96945e-30	1.59854e-28	56.9653
KLF7	0.392464	4.68879	8.58639	2.68441e-17	6.14908e-16	28.4757		UBA3	-0.432575	7.44084	-12.9588	4.37722e-36	1.00267e-34	71.0306		PDCD6IP	-0.382538	7.93126	-11.6623	7.05285e-30	1.61557e-28	56.9535
SNX17	-0.210712	8.03257	-8.58343	2.75033e-17	6.29193e-16	28.4519		ETAA1	-0.486706	4.7433	-12.9565	4.49351e-36	1.0278e-34	71.0046		HSPA14	-0.420573	6.25597	-11.6608	7.16286e-30	1.63864e-28	56.9382
MNAT1	-0.323812	4.93547	-8.58138	2.79717e-17	6.39079e-16	28.4353		CISD1	-0.45167	7.35705	-12.9564	4.49856e-36	1.0278e-34	71.0035		HSPBAP1	-0.461643	4.75018	-11.6579	7.383e-30	1.68682e-28	56.9083
EIF3K	-0.218752	8.97721	-8.57738	2.89032e-17	6.59508e-16	28.4032		GLRX3	-0.383654	6.29616	-12.9538	4.63441e-36	1.05747e-34	70.974		ITFG1	-0.386809	5.71888	-11.6501	8.01953e-30	1.82988e-28	56.8266
MYBBP1A	-0.322531	6.15431	-8.57718	2.89507e-17	6.59739e-16	28.4016		GPD2	-0.468423	5.65154	-12.9489	4.90322e-36	1.11737e-34	70.9181		ADNP	-0.448538	7.70273	-11.6491	8.1011e-30	1.84611e-28	56.8166
PSMA5	-0.24881	7.32241	-8.5742	2.96658e-17	6.75164e-16	28.3776		FAM111B	-0.648263	4.34625	-12.9486	4.91821e-36	1.11934e-34	70.9151		FUNDC1	-0.507683	6.84105	-11.6442	8.53181e-30	1.94176e-28	56.7654
POLR2I	-0.47251	7.35414	-8.56773	3.12807e-17	7.11001e-16	28.3256		NDUFAB1	-0.377834	9.76999	-12.9421	5.2996e-36	1.20458e-34	70.8411		EMC6	0.535804	5.88616	11.6428	8.66386e-30	1.96852e-28	56.7502
TIMM9	-0.309767	6.93126	-8.56743	3.13595e-17	7.11878e-16	28.3232		C1D	-0.531989	6.27714	-12.9367	5.63408e-36	1.27896e-34	70.7804		ANKRD13C	-0.434436	4.73275	-11.6427	8.67168e-30	1.96852e-28	56.7493
CDK2AP2	-0.3294	7.73985	-8.56721	3.14156e-17	7.12058e-16	28.3214		TARDBP	-0.34874	7.1256	-12.9353	5.72688e-36	1.29836e-34	70.7642		CSTF3	-0.41267	5.8667	-11.6422	8.71945e-30	1.97491e-28	56.7439
UQCC2	-0.293534	4.65981	-8.56708	3.14481e-17	7.12058e-16	28.3204		NIT2	-0.401026	7.00152	-12.9291	6.14833e-36	1.39212e-34	70.6939		ZBTB21	-0.470228	5.58709	-11.6421	8.72219e-30	1.97491e-28	56.7436
RPUSD4	-0.242123	6.6958	-8.56584	3.17704e-17	7.18434e-16	28.3104		DTD2	-0.515284	4.7893	-12.9279	6.23208e-36	1.40928e-34	70.6805		PAN3	-0.629275	7.4829	-11.6401	8.90947e-30	2.01396e-28	56.7226
TMEM223	-0.234424	5.31963	-8.56205	3.27713e-17	7.40119e-16	28.28		POLR3G	-0.545726	3.26456	-12.9271	6.29454e-36	1.42158e-34	70.6706		RINT1	-0.410501	5.71486	-11.6401	8.91748e-30	2.01396e-28	56.7217
GRHPR	-0.243753	7.39008	-8.56144	3.29352e-17	7.42871e-16	28.2751		RAD1	-0.389902	5.74836	-12.9264	6.3384e-36	1.42966e-34	70.6637		TPP2	-0.468431	5.53081	-11.6397	8.9504e-30	2.01881e-28	56.7181
HYMAI	0.335469	2.96076	8.55869	3.36844e-17	7.588e-16	28.253		DHX29	-0.465131	6.48016	-12.925	6.44605e-36	1.45209e-34	70.647		CWC15	-0.405758	8.00308	-11.6393	8.98651e-30	2.02437e-28	56.7141
DDX39A	-0.299293	8.63221	-8.55785	3.39178e-17	7.63085e-16	28.2463		KIF2A	-0.462811	5.61411	-12.9218	6.68521e-36	1.50404e-34	70.6109		CCDC59	-0.417654	6.96746	-11.6381	9.10595e-30	2.04866e-28	56.701
USP30-AS1	-0.387679	3.57815	-8.55559	3.45511e-17	7.76344e-16	28.2281		STXBP3	-0.464806	5.4875	-12.9212	6.7312e-36	1.51246e-34	70.6041		DENND1B	-0.452249	4.1004	-11.6321	9.69302e-30	2.17797e-28	56.6393
FRYL	0.367639	5.34364	8.55516	3.4671e-17	7.78049e-16	28.2247		FAIM	-0.584331	5.29133	-12.9189	6.91126e-36	1.55095e-34	70.5779		PAK1IP1	-0.482702	6.79896	-11.6216	1.08385e-29	2.43226e-28	56.5289
RNF126	-0.301541	6.84363	-8.55331	3.52012e-17	7.88944e-16	28.2098		CDCA2	-0.684609	5.11284	-12.916	7.14148e-36	1.60058e-34	70.5455		C5orf34	-0.468319	4.35542	-11.6124	1.19404e-29	2.67614e-28	56.4332
TTC7A	-0.245901	4.80897	-8.55057	3.59976e-17	8.0577e-16	28.1879		MRPS17	-0.417526	6.74293	-12.9115	7.51752e-36	1.68272e-34	70.4946		ESF1	-0.753591	5.86412	-11.6095	1.23083e-29	2.7551e-28	56.4033
YEATS4	-0.357005	6.12998	-8.54655	3.72001e-17	8.31633e-16	28.1557		GCH1	-0.524205	7.18179	-12.908	7.82531e-36	1.7494e-34	70.4548		TATDN1	-0.557968	6.61944	-11.6081	1.2495e-29	2.79334e-28	56.3884
ECHDC2	0.335016	5.97467	8.54633	3.72668e-17	8.32071e-16	28.1539		NASP	-0.452589	6.74836	-12.9071	7.90844e-36	1.76575e-34	70.4444		DRG2	0.32858	5.41873	11.605	1.2899e-29	2.88002e-28	56.3569
KANSL2	-0.221016	6.49093	-8.54535	3.75687e-17	8.37754e-16	28.146		CCDC15	-0.389528	3.18437	-12.9055	8.05191e-36	1.79552e-34	70.4266		NEDD4	-0.635277	5.17028	-11.6031	1.31718e-29	2.93722e-28	56.3363
AJUBA	-0.348145	4.98684	-8.54512	3.76372e-17	8.38223e-16	28.1442		NMD3	-0.447102	7.36215	-12.9031	8.27798e-36	1.8436e-34	70.3991		PPAT	-0.541879	5.89006	-11.6015	1.33927e-29	2.98271e-28	56.3198
IGIP	0.299361	5.08793	8.54127	3.8841e-17	8.63943e-16	28.1133		TATDN1	-0.572854	6.61944	-12.9019	8.39523e-36	1.86736e-34	70.3852		EIF4E	-0.433871	5.21612	-11.5966	1.40957e-29	3.13532e-28	56.2693
DPP3	-0.261775	7.55319	-8.53916	3.95153e-17	8.77836e-16	28.0964		ECHDC1	-0.492569	7.05531	-12.9001	8.56767e-36	1.90332e-34	70.365		FASTKD2	-0.357622	5.26794	-11.5957	1.42309e-29	3.16142e-28	56.2598
TUG1	0.299842	6.51101	8.53372	4.13094e-17	9.1654e-16	28.0529		SRP54	-0.403943	6.74756	-12.8969	8.88832e-36	1.97207e-34	70.3286		MRPL1	-0.50783	7.4132	-11.5931	1.46196e-29	3.24368e-28	56.2332
ATP10B	0.581428	7.35855	8.52738	4.35053e-17	9.64048e-16	28.0021		E2F8	-0.662297	5.49379	-12.8963	8.94941e-36	1.98313e-34	70.3218		SLC38A9	-0.438187	4.31931	-11.5843	1.6043e-29	3.55502e-28	56.1414
ITGAE	-0.27016	6.42878	-8.52004	4.6186e-17	1.02217e-15	27.9435		LEO1	-0.502694	6.17935	-12.8913	9.47074e-36	2.09602e-34	70.2657		CCDC186	-0.588073	4.95322	-11.5822	1.6398e-29	3.62913e-28	56.1198
UMPS	-0.200136	5.5179	-8.5175	4.7154e-17	1.04229e-15	27.9231		NSA2	-0.486717	8.82425	-12.8903	9.58211e-36	2.11802e-34	70.2541		DENR	-0.402692	6.6475	-11.5806	1.669e-29	3.68915e-28	56.1023
ANP32B	-0.252654	10.1775	-8.5154	4.79669e-17	1.05893e-15	27.9063		ATP2C1	-0.39165	6.48314	-12.8702	1.20541e-35	2.66109e-34	70.0267		PCGF5	-0.428933	5.82345	-11.5771	1.73142e-29	3.82233e-28	56.0661
CENPU	-0.420516	5.75057	-8.51008	5.00925e-17	1.10448e-15	27.8638		DNM1L	-0.398944	5.83841	-12.8679	1.23653e-35	2.72639e-34	70.0014		MTDH	-0.47384	7.78686	-11.5751	1.76669e-29	3.89533e-28	56.0461
INO80D	0.260657	4.56938	8.509	5.05339e-17	1.11282e-15	27.8552		SENP1	-0.414714	4.96169	-12.8652	1.27585e-35	2.80956e-34	69.9704		PLD3	0.546891	7.58163	11.5666	1.93236e-29	4.25529e-28	55.9576
WDR74	-0.23778	5.72387	-8.50882	5.06086e-17	1.11307e-15	27.8538		TOP1	-0.52409	7.98091	-12.8612	1.3352e-35	2.93661e-34	69.9253		RAD17	-0.398011	6.00448	-11.5656	1.95364e-29	4.29679e-28	55.9468
RAC3	-0.468709	4.07896	-8.50793	5.09743e-17	1.11972e-15	27.8467		XPO4	-0.530191	5.57028	-12.8598	1.35687e-35	2.98056e-34	69.9094		PARG	-0.375092	5.93398	-11.5632	2.00343e-29	4.40082e-28	55.9219
SMPD2	-0.288097	6.20812	-8.505	5.22081e-17	1.1454e-15	27.8233		HIBCH	-0.506442	6.24	-12.858	1.38464e-35	3.03777e-34	69.8893		ZNF354A	-0.480681	4.98626	-11.5627	2.01309e-29	4.41655e-28	55.9171
FBXO6	-0.499159	6.19254	-8.49771	5.53958e-17	1.21383e-15	27.7651		GPATCH2	-0.432156	4.07691	-12.8577	1.38913e-35	3.04384e-34	69.8861		GDAP2	-0.377404	4.3956	-11.5607	2.05567e-29	4.50437e-28	55.8965
TGOLN2	0.303658	7.95489	8.49443	5.6896e-17	1.24515e-15	27.7389		SKP2	-0.583498	5.05503	-12.8509	1.50089e-35	3.28466e-34	69.8094		TANK	-0.395957	5.53004	-11.5604	2.06215e-29	4.51297e-28	55.8934
COX8A	-0.308181	10.4894	-8.49285	5.76295e-17	1.25965e-15	27.7264		MOCS2	-0.394747	5.17494	-12.8499	1.51937e-35	3.32098e-34	69.7973		ACSL3	-0.508098	7.42089	-11.5598	2.07601e-29	4.53767e-28	55.8867
MED8	-0.207004	6.52741	-8.4917	5.81687e-17	1.26986e-15	27.7172		POLE3	-0.45101	7.94764	-12.8494	1.52737e-35	3.33434e-34	69.7921		NUS1	-0.436906	6.62443	-11.5557	2.16636e-29	4.72931e-28	55.8446
SENP3	-0.2158	4.93394	-8.48966	5.9144e-17	1.28956e-15	27.7009		HDAC2	-0.391999	6.36787	-12.8482	1.54863e-35	3.37659e-34	69.7784		KRCC1	-0.689544	7.30623	-11.5553	2.17609e-29	4.74468e-28	55.8402
CHEK1	-0.33355	5.38284	-8.48847	5.97193e-17	1.30015e-15	27.6914		WDR76	-0.547536	4.17284	-12.8472	1.56687e-35	3.41215e-34	69.7668		HNRNPA2B1	-0.41391	8.24158	-11.5535	2.21719e-29	4.82833e-28	55.8217
ZNF704	0.390198	4.10413	8.48821	5.98459e-17	1.30015e-15	27.6894		RFWD3	-0.516194	6.03007	-12.8334	1.83218e-35	3.98498e-34	69.6118		CCP110	-0.451156	4.32915	-11.5515	2.26539e-29	4.92723e-28	55.8005
DEPDC1	-0.409468	4.67666	-8.4882	5.98504e-17	1.30015e-15	27.6893		HPS5	-0.470972	5.32786	-12.8301	1.90309e-35	4.13414e-34	69.5741		USP47	-0.44309	5.61133	-11.551	2.27692e-29	4.94621e-28	55.7955
YARS2	-0.247273	6.59984	-8.48603	6.09141e-17	1.32163e-15	27.672		MMADHC	-0.41114	9.28648	-12.8294	1.91715e-35	4.15956e-34	69.5668		PSMC2	-0.36517	7.01911	-11.5497	2.30833e-29	5.00829e-28	55.7819
PES1	-0.25072	6.00313	-8.4857	6.10759e-17	1.32351e-15	27.6694		RPL7L1	-0.383997	8.53401	-12.8275	1.95991e-35	4.24711e-34	69.545		MBLAC2	-0.436683	3.68632	-11.5468	2.37995e-29	5.15734e-28	55.7517
CCNE1	-0.336964	4.99045	-8.48531	6.12682e-17	1.32605e-15	27.6663		IPO7	-0.495182	8.29584	-12.8259	1.99551e-35	4.31896e-34	69.5271		SPIN4	-0.591625	6.25682	-11.5425	2.48914e-29	5.38735e-28	55.7074
SSNA1	-0.277738	7.66276	-8.48265	6.26077e-17	1.35338e-15	27.6451		RNF8	-0.336023	4.67208	-12.8249	2.01794e-35	4.36216e-34	69.5161		KRR1	-0.414288	4.49131	-11.5386	2.59302e-29	5.60048e-28	55.667
PRIM2	-0.281267	4.90963	-8.47999	6.39748e-17	1.38124e-15	27.6239		UFL1	-0.50644	5.59221	-12.8248	2.02199e-35	4.36557e-34	69.5141		MAP3K13	-0.338343	4.70171	-11.5386	2.59396e-29	5.60048e-28	55.6667
TRAP1	-0.268065	6.16324	-8.47863	6.46837e-17	1.39485e-15	27.6131		PRPF38B	-0.527431	6.06149	-12.8247	2.02453e-35	4.36572e-34	69.5128		CUL3	-0.354978	5.73838	-11.5376	2.62097e-29	5.65189e-28	55.6564
TBL2	-0.200241	6.20393	-8.47697	6.5561e-17	1.41204e-15	27.5999		FANCD2	-0.423497	4.26785	-12.8245	2.02829e-35	4.36848e-34	69.511		FKBP2	0.446314	5.38093	11.5345	2.70557e-29	5.8272e-28	55.625
DEGS2	-0.567144	5.67807	-8.47552	6.63387e-17	1.42705e-15	27.5884		G3BP1	-0.357557	6.07723	-12.8233	2.05578e-35	4.4223e-34	69.4976		MTPAP	-0.383176	6.00798	-11.5268	2.93368e-29	6.3108e-28	55.5451
KRT18	-0.340057	11.8095	-8.46824	7.03769e-17	1.51208e-15	27.5304		ZNF200	-0.37664	5.16032	-12.8184	2.17493e-35	4.67293e-34	69.4418		EFR3A	-0.521614	7.54882	-11.5262	2.9529e-29	6.34443e-28	55.5386
N4BP2L2	0.374955	5.32417	8.46731	7.09075e-17	1.52163e-15	27.5231		HMGXB4	-0.359777	6.2426	-12.818	2.18267e-35	4.68385e-34	69.4383		SERBP1	-0.381766	8.52822	-11.5261	2.95729e-29	6.34613e-28	55.5371
INTS5	-0.233356	6.61145	-8.46554	7.19316e-17	1.54173e-15	27.509		SYAP1	-0.47061	7.95174	-12.813	2.31188e-35	4.9551e-34	69.3813		CUL2	-0.383277	5.6474	-11.5222	3.07813e-29	6.59742e-28	55.4976
SLC25A3	-0.231065	8.77216	-8.46299	7.34325e-17	1.57199e-15	27.4887		DNAJC8	-0.335612	7.14733	-12.8075	2.46046e-35	5.26717e-34	69.3196		ASXL2	-0.408302	5.18045	-11.5166	3.26585e-29	6.99129e-28	55.4391
ORAI1	-0.283396	6.59989	-8.46248	7.37367e-17	1.57659e-15	27.4847		HMGN4	-0.411931	8.68702	-12.8047	2.54057e-35	5.42714e-34	69.2878		SYNCRIP	-0.428973	7.25325	-11.5153	3.30879e-29	7.07464e-28	55.4262
FARP1	0.434136	5.1579	8.46119	7.45157e-17	1.59122e-15	27.4744		NFXL1	-0.483268	5.6873	-12.8047	2.54133e-35	5.42714e-34	69.2875		ATF2	-0.409804	5.14349	-11.5136	3.36992e-29	7.19662e-28	55.4081
CWF19L1	-0.220004	5.52421	-8.46104	7.46012e-17	1.59122e-15	27.4733		HNRNPR	-0.405026	7.54961	-12.7975	2.75598e-35	5.87842e-34	69.2072		IFT88	-0.510901	5.88274	-11.5126	3.40606e-29	7.26502e-28	55.3976
PRDX2	-0.276011	7.9655	-8.45468	7.85463e-17	1.67335e-15	27.4227		ZDHHC6	-0.38041	7.76304	-12.7969	2.77637e-35	5.91478e-34	69.1999		ANLN	-0.673773	6.73276	-11.5124	3.41268e-29	7.27036e-28	55.3956
POLE4	-0.276632	6.0726	-8.45069	8.1126e-17	1.72622e-15	27.3911		SLC25A40	-0.498332	5.75247	-12.7962	2.79861e-35	5.95497e-34	69.192		ARL6IP1	-0.455112	9.69126	-11.507	3.60899e-29	7.67932e-28	55.3404
SLC25A19	-0.237178	5.58693	-8.44882	8.23641e-17	1.75046e-15	27.3762		RHOT1	-0.425679	5.60632	-12.7947	2.84629e-35	6.04913e-34	69.1752		ARFGEF1	-0.574867	6.80175	-11.5025	3.7822e-29	8.03819e-28	55.2941
IL27RA	-0.361455	4.79759	-8.44138	8.7474e-17	1.85683e-15	27.3172		AHCTF1	-0.529667	5.65505	-12.7902	2.99639e-35	6.36049e-34	69.1243		PPHLN1	-0.305652	5.04217	-11.5017	3.81714e-29	8.10271e-28	55.285
THAP7	-0.226546	6.22731	-8.43962	8.87292e-17	1.88121e-15	27.3032		TAX1BP1	-0.497333	7.89827	-12.7897	3.01039e-35	6.38253e-34	69.1197		PHIP	-0.477509	4.86689	-11.4931	4.17631e-29	8.85448e-28	55.1961
OR7E14P	-0.403577	4.66407	-8.4382	8.97539e-17	1.9002e-15	27.292		COX11	-0.419957	5.77621	-12.783	3.25146e-35	6.88537e-34	69.0433		SNX16	-0.579095	4.43985	-11.492	4.22109e-29	8.93869e-28	55.1856
ANAPC15	-0.265734	5.81443	-8.43808	8.98401e-17	1.9002e-15	27.291		PRPF18	-0.404582	4.83598	-12.7821	3.28147e-35	6.9406e-34	69.0342		UBN2	-0.411837	4.30661	-11.4914	4.25064e-29	8.99048e-28	55.1787
DCAF11	-0.231481	6.37126	-8.43359	9.31577e-17	1.96801e-15	27.2555		PRKAA1	-0.488535	5.49622	-12.78	3.36281e-35	7.10414e-34	69.01		SLC39A3	0.467443	4.93029	11.491	4.26789e-29	9.01616e-28	55.1747
SIGIRR	-0.289589	6.94057	-8.43131	9.48902e-17	2.00222e-15	27.2374		PRDX1	-0.374478	10.4783	-12.7794	3.38396e-35	7.14028e-34	69.0038		UBA6	-0.45023	5.00387	-11.4887	4.36969e-29	9.2202e-28	55.1514
IPPK	-0.19315	4.14124	-8.42978	9.60698e-17	2.02469e-15	27.2253		SPTLC1	-0.41262	6.77534	-12.7789	3.40411e-35	7.17422e-34	68.9979		EXOC6	-0.410631	4.94717	-11.4866	4.46841e-29	9.41726e-28	55.1293
RAB35	-0.222704	6.48171	-8.42698	9.8263e-17	2.06844e-15	27.2031		EIF5	-0.420428	7.66872	-12.7763	3.50711e-35	7.38249e-34	68.9683		HEATR5B	-0.425841	5.89822	-11.4849	4.54736e-29	9.57223e-28	55.112
LIG1	-0.29242	6.25427	-8.42421	1.00485e-16	2.1127e-15	27.1812		DIMT1	-0.367444	5.54026	-12.7746	3.57468e-35	7.51576e-34	68.9494		UTP15	-0.422787	4.56116	-11.4827	4.6542e-29	9.78546e-28	55.0891
BSG	-0.360114	9.66116	-8.41035	1.12379e-16	2.35996e-15	27.0715		CHD1	-0.562943	6.33983	-12.77	3.76659e-35	7.90984e-34	68.8976		PHACTR2	-0.501707	5.40879	-11.4819	4.693e-29	9.8553e-28	55.0809
NT5DC2	-0.343488	5.32714	-8.4101	1.126e-16	2.36179e-15	27.0696		LYSMD3	-0.591874	5.99932	-12.7692	3.80235e-35	7.97546e-34	68.8882		ZNF280C	-0.506621	3.55516	-11.4795	4.81087e-29	1.00908e-27	55.0564
IDH3A	-0.25755	5.73828	-8.40799	1.14535e-16	2.39953e-15	27.0529		COQ7	-0.342612	5.57	-12.7664	3.92481e-35	8.22254e-34	68.8568		CARF	-0.393228	2.70093	-11.4704	5.29324e-29	1.10894e-27	54.962
PBLD	0.553888	5.36073	8.40349	1.18765e-16	2.4852e-15	27.0174		NHLRC2	-0.410883	4.15937	-12.7621	4.12081e-35	8.62294e-34	68.8085		DCLRE1C	-0.41593	4.50144	-11.4689	5.37498e-29	1.12473e-27	54.9468
RPP25L	-0.267947	7.78753	-8.40073	1.21431e-16	2.53797e-15	26.9956		CD47	-0.437874	6.71342	-12.7611	4.16763e-35	8.7106e-34	68.7973		XPO4	-0.511692	5.57028	-11.4644	5.63181e-29	1.17708e-27	54.9007
TPGS1	-0.406239	3.90023	-8.40038	1.21777e-16	2.54221e-15	26.9928		C3orf38	-0.430544	5.21454	-12.7546	4.48326e-35	9.3592e-34	68.725		APOOL	-0.490423	5.50627	-11.4606	5.86383e-29	1.22413e-27	54.8608
TMEM160	-0.543359	6.45662	-8.3946	1.27577e-16	2.66013e-15	26.9472		ASCC3	-0.469989	5.89646	-12.7532	4.55353e-35	9.49467e-34	68.7096		C2CD5	-0.566559	7.29408	-11.4584	5.99711e-29	1.25047e-27	54.8386
TICRR	-0.322878	4.42098	-8.39253	1.29714e-16	2.70148e-15	26.9309		NSMCE4A	-0.383466	6.02546	-12.7517	4.63393e-35	9.65093e-34	68.6923		CDC40	-0.439744	5.49803	-11.4485	6.64918e-29	1.3848e-27	54.7367
ARNTL2	-0.426975	5.09623	-8.39238	1.29871e-16	2.70148e-15	26.9297		ERGIC2	-0.416509	5.72413	-12.7491	4.77436e-35	9.93168e-34	68.6627		FRYL	-0.564127	5.34364	-11.4459	6.83211e-29	1.42122e-27	54.7099
C8orf76	-0.316016	5.07702	-8.39211	1.30151e-16	2.70148e-15	26.9276		ZZZ3	-0.404765	5.85119	-12.7396	5.31335e-35	1.10399e-33	68.5567		CD2AP	-0.561527	6.32638	-11.4326	7.85022e-29	1.63109e-27	54.5726
EXOSC9	-0.27934	5.98539	-8.39209	1.30172e-16	2.70148e-15	26.9275		NFYB	-0.448872	5.57149	-12.7348	5.60789e-35	1.16382e-33	68.5032		DMXL1	-0.518149	4.73165	-11.4305	8.02229e-29	1.66488e-27	54.5512
KIAA1109	0.27684	3.8932	8.38987	1.32523e-16	2.74705e-15	26.9099		ZNF165	-0.649811	4.69558	-12.7312	5.84688e-35	1.21199e-33	68.4619		STAU2	-0.433879	4.67263	-11.4276	8.26734e-29	1.71373e-27	54.5215
NTMT1	-0.245504	5.99956	-8.38893	1.33528e-16	2.76463e-15	26.9025		TTC27	-0.386041	5.58091	-12.7238	6.35534e-35	1.31585e-33	68.3792		ZNF146	-0.529853	7.5074	-11.4272	8.30076e-29	1.71864e-27	54.5175
STK38	0.272049	6.38942	8.38344	1.39558e-16	2.8861e-15	26.8592		ABHD13	-0.568976	4.95481	-12.7202	6.61628e-35	1.36827e-33	68.3394		METTL15	-0.326845	3.64208	-11.4238	8.60007e-29	1.77852e-27	54.4825
PPIH	-0.253532	7.02949	-8.38143	1.41832e-16	2.9297e-15	26.8434		DYNC1LI1	-0.343577	6.32444	-12.7169	6.87162e-35	1.41941e-33	68.3018		RPGRIP1L	-0.34137	3.13735	-11.4227	8.69947e-29	1.79697e-27	54.4711
PAFAH1B3	-0.356763	7.57943	-8.381	1.42312e-16	2.93619e-15	26.84		TYW5	-0.353759	4.06554	-12.7067	7.70945e-35	1.59061e-33	68.1878		PREPL	-0.415028	5.61805	-11.4199	8.95919e-29	1.84846e-27	54.4421
ZSCAN5A	-0.180668	3.41122	-8.37788	1.45935e-16	3.00742e-15	26.8154		KIF21A	-0.534484	4.67997	-12.7048	7.87815e-35	1.62352e-33	68.1664		SLC25A40	-0.481422	5.75247	-11.419	9.03614e-29	1.86216e-27	54.4336
MAP2K1	-0.25787	7.37093	-8.36671	1.59624e-16	3.2857e-15	26.7275		ZNF468	-0.584005	6.01903	-12.7034	8.00148e-35	1.64702e-33	68.151		PPP6R3	-0.35237	6.4539	-11.4171	9.22293e-29	1.89844e-27	54.4134
RIBC2	-0.454639	3.42413	-8.36403	1.63087e-16	3.35305e-15	26.7065		DUT	-0.467976	7.66178	-12.7018	8.14863e-35	1.67535e-33	68.1329		ZNF638	-0.477023	5.95435	-11.411	9.82414e-29	2.01984e-27	54.351
FDPS	-0.300201	8.1188	-8.35947	1.69161e-16	3.4739e-15	26.6706		HSF2	-0.456088	4.71606	-12.6974	8.56715e-35	1.75935e-33	68.0833		DPY30	-0.363973	8.0304	-11.4106	9.86817e-29	2.02653e-27	54.3466
SUV39H1	-0.311077	5.706	-8.3565	1.7324e-16	3.55354e-15	26.6473		CTNNAL1	-0.558182	6.76692	-12.697	8.60169e-35	1.7644e-33	68.0793		ANAPC10	-0.378193	4.12845	-11.4059	1.03562e-28	2.12429e-27	54.2989
SNRPG	-0.264431	9.23085	-8.35631	1.73508e-16	3.55491e-15	26.6458		BRI3BP	-0.530704	7.83765	-12.6926	9.04405e-35	1.85298e-33	68.0296		PDLIM2	0.409969	3.94683	11.405	1.04514e-28	2.14133e-27	54.2899
ARF6	-0.257654	8.33687	-8.35387	1.76936e-16	3.62094e-15	26.6266		GXYLT1	-0.489665	4.67948	-12.6893	9.38323e-35	1.92025e-33	67.9932		NINJ1	0.454295	6.79464	11.3999	1.10245e-28	2.25612e-27	54.2372
SIGMAR1	-0.316331	8.35913	-8.35262	1.7871e-16	3.65301e-15	26.6168		NAA25	-0.479606	5.0814	-12.6824	1.01425e-34	2.07323e-33	67.9161		RRM2B	-0.645152	5.75486	-11.3905	1.21481e-28	2.4832e-27	54.1413
CXCL10	-0.916007	6.77086	-8.3502	1.82208e-16	3.72021e-15	26.5978		TGS1	-0.473659	5.48386	-12.6786	1.05897e-34	2.16214e-33	67.8733		CRBN	-0.419922	6.34323	-11.3869	1.26223e-28	2.57713e-27	54.1035
ARG2	-0.388885	4.41345	-8.34775	1.85824e-16	3.78965e-15	26.5785		SMIM13	-0.392956	4.62298	-12.6697	1.17065e-34	2.3874e-33	67.774		CEPT1	-0.408694	4.63556	-11.3853	1.28292e-28	2.61635e-27	54.0874
MFAP1	-0.266005	7.30531	-8.34657	1.87585e-16	3.82115e-15	26.5693		TMX1	-0.575943	7.42896	-12.6686	1.18454e-34	2.41293e-33	67.7623		ING3	-0.379733	4.52591	-11.3788	1.3719e-28	2.7946e-27	54.0211
CXXC4	0.399381	3.66169	8.34486	1.9018e-16	3.86954e-15	26.5558		KIAA1143	-0.446707	6.60375	-12.6676	1.19902e-34	2.43962e-33	67.7502		SIRT1	-0.478611	6.08503	-11.3784	1.37772e-28	2.80321e-27	54.017
LAP3	-0.343563	8.52682	-8.34249	1.93813e-16	3.93893e-15	26.5373		AP1S3	-0.578302	3.85453	-12.6648	1.23616e-34	2.51228e-33	67.72		MRPL42	-0.424539	6.21919	-11.373	1.45768e-28	2.96249e-27	53.9612
ZNF668	-0.235705	3.65658	-8.34129	1.9568e-16	3.97231e-15	26.5279		PACRGL	-0.377387	4.00556	-12.657	1.3511e-34	2.74274e-33	67.6319		SPAG1	-0.921288	6.58505	-11.3729	1.45935e-28	2.96249e-27	53.9601
POLR1E	-0.266821	5.39264	-8.34062	1.96744e-16	3.98932e-15	26.5226		PDZD8	-0.607972	6.57877	-12.6546	1.38743e-34	2.81325e-33	67.6056		GGCT	-0.449587	8.93819	-11.3699	1.50536e-28	3.05237e-27	53.9294
AP1S3	-0.359468	3.85453	-8.34028	1.9728e-16	3.99561e-15	26.5199		SLC33A1	-0.380971	5.09237	-12.6531	1.41122e-34	2.8582e-33	67.5888		ZNF428	0.462263	5.10542	11.3671	1.54946e-28	3.1382e-27	53.9009
TOR2A	-0.258803	4.90887	-8.3398	1.98043e-16	4.00646e-15	26.5161		TRIAP1	-0.40813	7.84389	-12.6474	1.50401e-34	3.04264e-33	67.5257		INTS8	-0.482426	7.08498	-11.3657	1.57196e-28	3.18011e-27	53.8867
RASSF1	-0.253247	6.1203	-8.33822	2.00554e-16	4.05262e-15	26.5038		HSPA9	-0.378065	7.42264	-12.6459	1.53014e-34	3.09196e-33	67.5086		PTGES3	-0.373106	10.5669	-11.3632	1.61237e-28	3.25814e-27	53.8616
S100A13	-0.365139	5.54094	-8.33804	2.0084e-16	4.05375e-15	26.5024		PLRG1	-0.388595	6.49979	-12.6456	1.53501e-34	3.09827e-33	67.5055		ABHD17A	0.393918	6.94084	11.3587	1.68957e-28	3.41022e-27	53.8154
SATB2	0.677969	6.07754	8.33593	2.04262e-16	4.11812e-15	26.4858		CAND1	-0.392902	5.85998	-12.6401	1.63357e-34	3.29343e-33	67.4438		CENPJ	-0.532723	4.56774	-11.3554	1.74823e-28	3.52459e-27	53.7817
ETV7	-0.430563	4.85936	-8.33525	2.05374e-16	4.13582e-15	26.4805		METTL15	-0.333969	3.64208	-12.6366	1.698e-34	3.41942e-33	67.4055		EIF3J	-0.448834	7.54935	-11.35	1.84865e-28	3.7228e-27	53.7265
SESN3	0.455175	3.78476	8.3341	2.07269e-16	4.16923e-15	26.4715		PCNP	-0.516333	7.07925	-12.635	1.73037e-34	3.48064e-33	67.3868		BCAS2	-0.413079	7.62382	-11.3462	1.92276e-28	3.86763e-27	53.6877
FHOD3	0.521118	3.40413	8.33187	2.11e-16	4.23945e-15	26.454		SFT2D1	-0.305527	6.44405	-12.6314	1.80109e-34	3.61878e-33	67.3471		HSDL2	-0.453414	6.14029	-11.341	2.02873e-28	4.07616e-27	53.6347
FADD	-0.37391	6.35614	-8.32894	2.16008e-16	4.33514e-15	26.431		TADA1	-0.39698	4.98144	-12.6135	2.20177e-34	4.4188e-33	67.1481		UBE2M	0.410002	7.77745	11.3409	2.03147e-28	4.07703e-27	53.6334
PHLDA2	-0.400958	6.5395	-8.32662	2.20053e-16	4.41129e-15	26.4128		VPS54	-0.461591	6.44286	-12.6055	2.41096e-34	4.83313e-33	67.0581		ZFC3H1	-0.494777	4.93747	-11.3407	2.03583e-28	4.08112e-27	53.6313
PBX1	0.430978	5.25709	8.31948	2.32961e-16	4.66476e-15	26.357		PNPLA2	0.595122	7.11732	12.6033	2.47077e-34	4.94742e-33	67.0339		GSPT1	-0.375435	7.10048	-11.3405	2.03911e-28	4.08307e-27	53.6297
NDUFA6	-0.248054	8.3331	-8.31669	2.3821e-16	4.76447e-15	26.3351		ZFP1	-0.381787	3.64697	-12.6028	2.48275e-34	4.96578e-33	67.0291		MAP3K7	-0.394247	5.89199	-11.3398	2.05564e-28	4.11151e-27	53.6217
BMPR2	0.327646	5.3419	8.31547	2.40549e-16	4.80582e-15	26.3255		CAAP1	-0.489783	6.57016	-12.6023	2.49794e-34	4.99052e-33	67.023		SIKE1	-0.369863	4.76609	-11.3366	2.12336e-28	4.24216e-27	53.5897
EDF1	-0.229193	9.84958	-8.31039	2.50491e-16	4.99878e-15	26.2858		POLR2D	-0.343138	5.968	-12.5978	2.62757e-34	5.24356e-33	66.9729		COG5	-0.400493	6.26351	-11.3342	2.17707e-28	4.34454e-27	53.565
ARFIP2	-0.25608	7.45451	-8.30353	2.64571e-16	5.27162e-15	26.2322		SNRPB2	-0.547793	6.6035	-12.5975	2.63492e-34	5.2523e-33	66.9701		ATP6V1C1	-0.492351	6.27204	-11.333	2.2038e-28	4.39292e-27	53.5529
MKKS	-0.318047	6.50396	-8.30344	2.6476e-16	5.27162e-15	26.2315		PSME4	-0.390454	6.0512	-12.5952	2.70541e-34	5.38673e-33	66.944		ZNF672	0.414374	5.48258	11.3268	2.34938e-28	4.67784e-27	53.4898
RBM23	-0.200521	6.47837	-8.30272	2.66299e-16	5.29629e-15	26.2259		GNL3	-0.516669	6.133	-12.592	2.80418e-34	5.57711e-33	66.9084		SERINC3	-0.48056	8.75981	-11.3234	2.43465e-28	4.84215e-27	53.4545
DDB2	-0.331334	5.82806	-8.30136	2.692e-16	5.34797e-15	26.2152		CEP57L1	-0.32249	2.6656	-12.5916	2.81566e-34	5.59363e-33	66.9044		VWA8	-0.464037	5.69955	-11.3231	2.44307e-28	4.85345e-27	53.4511
TXN2	-0.235681	8.07416	-8.29927	2.73706e-16	5.43137e-15	26.199		EXOC5	-0.529818	5.01275	-12.5834	3.08784e-34	6.12746e-33	66.813		SPICE1	-0.400256	3.08712	-11.3227	2.45332e-28	4.86833e-27	53.447
EME1	-0.281001	4.76061	-8.29751	2.77583e-16	5.50213e-15	26.1852		PTER	-0.537566	6.20836	-12.5798	3.21366e-34	6.36997e-33	66.7734		ARL14EP	-0.425708	5.74443	-11.322	2.46878e-28	4.8935e-27	53.4408
LAMTOR1	-0.214016	8.6237	-8.28963	2.95559e-16	5.85186e-15	26.1237		SRBD1	-0.47427	5.32868	-12.5767	3.32737e-34	6.58797e-33	66.7389		SLC35B3	-0.443149	6.31096	-11.3191	2.54428e-28	5.0375e-27	53.411
MED9	-0.189742	4.74341	-8.28876	2.97619e-16	5.88605e-15	26.1169		PSMC1	-0.335568	7.25039	-12.5764	3.34049e-34	6.60654e-33	66.735		GLMN	-0.492491	5.31604	-11.3117	2.74677e-28	5.43233e-27	53.3354
CPSF4	-0.221779	6.86841	-8.28665	3.0264e-16	5.97866e-15	26.1005		EIF2S2	-0.510246	8.45635	-12.576	3.35478e-34	6.62738e-33	66.7308		RAD51AP1	-0.650716	6.24162	-11.3093	2.81716e-28	5.56531e-27	53.3104
THAP4	-0.224482	7.39318	-8.28637	3.03326e-16	5.98551e-15	26.0983		C9orf85	-0.318281	4.57832	-12.5678	3.67698e-34	7.25576e-33	66.64		NUDT12	-0.739282	4.09416	-11.3064	2.90039e-28	5.72332e-27	53.2816
MFSD12	-0.273303	6.26161	-8.28344	3.10475e-16	6.11974e-15	26.0754		POT1	-0.504771	5.45796	-12.5627	3.89295e-34	7.67337e-33	66.5834		CDCA7	-0.677698	7.76731	-11.2982	3.15874e-28	6.22618e-27	53.1973
VPS37B	-0.302169	6.85179	-8.28241	3.13028e-16	6.1632e-15	26.0674		TSNAX	-0.481096	6.47539	-12.5608	3.97699e-34	7.83028e-33	66.5623		MPHOSPH8	-0.473563	6.26186	-11.2926	3.34698e-28	6.58985e-27	53.1402
DYNLT1	-0.209999	9.15903	-8.28132	3.1577e-16	6.21027e-15	26.0589		EAF1	-0.444366	6.06734	-12.5604	3.9965e-34	7.85994e-33	66.5574		TWF1	-0.558966	5.97328	-11.2918	3.37467e-28	6.63698e-27	53.132
CEP55	-0.412169	6.83196	-8.27929	3.20891e-16	6.30396e-15	26.0431		TRIM59	-0.550368	4.55433	-12.5574	4.13073e-34	8.11488e-33	66.5247		OGT	-0.526726	6.67641	-11.2894	3.45898e-28	6.79522e-27	53.1077
INO80C	-0.228256	5.08649	-8.27516	3.31614e-16	6.50738e-15	26.0109		PRPF39	-0.607361	5.70891	-12.5517	4.40648e-34	8.64698e-33	66.4606		SMARCAD1	-0.507109	6.24222	-11.2835	3.67498e-28	7.21153e-27	53.0478
TAGLN2	-0.251252	10.5415	-8.27259	3.38446e-16	6.63406e-15	25.9909		CNOT6	-0.408636	6.50185	-12.5512	4.42988e-34	8.68325e-33	66.4554		KDM7A	-0.556122	6.25686	-11.2792	3.8398e-28	7.52661e-27	53.0045
KIF4A	-0.35274	6.54819	-8.26553	3.57962e-16	7.00884e-15	25.936		ABHD10	-0.403887	6.68632	-12.551	4.43867e-34	8.69085e-33	66.4534		METTL8	-0.386887	4.62942	-11.2768	3.9385e-28	7.71152e-27	52.9794
FECH	-0.300697	4.4085	-8.26499	3.59509e-16	7.03132e-15	25.9318		CDK7	-0.463678	7.16109	-12.5507	4.45556e-34	8.71426e-33	66.4497		CCDC91	-0.577727	4.61966	-11.2757	3.98203e-28	7.78811e-27	52.9686
TUBB3	-0.235869	6.0049	-8.26398	3.62416e-16	7.08035e-15	25.9239		TEFM	-0.414756	5.11964	-12.5501	4.48303e-34	8.75828e-33	66.4436		SCAMP1	-0.536886	5.77827	-11.2727	4.10787e-28	8.02534e-27	52.9378
STAT1	-0.467617	7.39084	-8.26152	3.69563e-16	7.21199e-15	25.9047		IARS2	-0.391884	8.66037	-12.543	4.85263e-34	9.46986e-33	66.3651		ERCC6L2	-0.370958	3.79309	-11.2645	4.4679e-28	8.71907e-27	52.8549
FAM110A	-0.306433	5.53594	-8.25839	3.78833e-16	7.38473e-15	25.8804		IQCB1	-0.433864	6.34779	-12.5416	4.93206e-34	9.61425e-33	66.349		MTX2	-0.336038	7.63437	-11.2638	4.49871e-28	8.7695e-27	52.8481
TRIM16	-0.401379	5.70759	-8.25526	3.88385e-16	7.56259e-15	25.856		USP48	-0.391799	5.38976	-12.5407	4.98302e-34	9.70287e-33	66.3388		NARS2	-0.430995	6.9584	-11.2585	4.75323e-28	9.25543e-27	52.7937
DONSON	-0.293136	5.57916	-8.25296	3.95532e-16	7.69328e-15	25.8382		SREK1IP1	-0.440992	5.43053	-12.5405	4.99438e-34	9.7143e-33	66.3366		AMZ2	-0.426823	7.41212	-11.2581	4.76925e-28	9.27641e-27	52.7904
ZMYND8	0.343087	6.16832	8.24733	4.13561e-16	8.03509e-15	25.7945		USP39	-0.302062	7.02273	-12.5379	5.14011e-34	9.97881e-33	66.3081		TMEM38B	-0.618318	6.05267	-11.2576	4.79575e-28	9.31768e-27	52.7849
PDGFD	0.398141	4.04592	8.24713	4.14217e-16	8.039e-15	25.7929		AP5M1	-0.41464	5.1087	-12.5379	5.14168e-34	9.97881e-33	66.3078		TIPRL	-0.405701	6.54322	-11.2518	5.08863e-28	9.87586e-27	52.7264
CCDC86	-0.306384	6.66788	-8.2359	4.52769e-16	8.77757e-15	25.7057		GTF2A2	-0.48062	6.00274	-12.529	5.67428e-34	1.10004e-32	66.2101		ZFYVE16	-0.446359	3.85151	-11.249	5.23804e-28	1.01547e-26	52.6978
TRIM27	-0.190198	7.05862	-8.23442	4.58083e-16	8.87084e-15	25.6943		MTHFD1	-0.412673	7.53671	-12.5205	6.24015e-34	1.20841e-32	66.1159		CAPN7	-0.440685	6.16411	-11.2466	5.37133e-28	1.04016e-26	52.673
THTPA	-0.291814	4.89213	-8.23248	4.65179e-16	8.99839e-15	25.6792		RNF141	-0.416356	4.7692	-12.5193	6.32691e-34	1.22387e-32	66.1023		SSBP1	-0.352534	6.56059	-11.2457	5.41839e-28	1.04813e-26	52.6644
CNTN3	0.579404	2.66284	8.22981	4.75127e-16	9.18077e-15	25.6585		UGGT2	-0.512932	4.23734	-12.5168	6.50463e-34	1.25687e-32	66.0748		MTHFD2L	-0.363836	3.38688	-11.2449	5.46435e-28	1.05586e-26	52.656
HAUS2	-0.245511	5.41035	-8.22937	4.76781e-16	9.20266e-15	25.6551		C6orf62	-0.466142	7.16082	-12.5124	6.83643e-34	1.31954e-32	66.0255		CERS6	-0.570462	6.75657	-11.2438	5.52957e-28	1.0673e-26	52.6443
SLC26A2	0.867434	6.77601	8.22536	4.92124e-16	9.48843e-15	25.6241		RAD23B	-0.329638	7.69897	-12.5098	7.03726e-34	1.35682e-32	65.9968		CCNC	-0.464555	5.91278	-11.2422	5.62148e-28	1.08385e-26	52.628
COPZ1	-0.200746	8.86577	-8.22015	5.12824e-16	9.87675e-15	25.5837		LCLAT1	-0.396223	6.45825	-12.5096	7.05067e-34	1.35793e-32	65.995		METTL18	-0.501928	5.41595	-11.2364	5.96376e-28	1.14859e-26	52.5696
DNMT1	-0.299727	7.13153	-8.21547	5.3212e-16	1.02372e-14	25.5475		EIF2A	-0.450767	8.62259	-12.509	7.10003e-34	1.36594e-32	65.9881		SRPK2	-0.376928	5.36155	-11.234	6.11465e-28	1.17637e-26	52.545
PPIF	-0.298973	8.33945	-8.21435	5.36873e-16	1.03174e-14	25.5388		OMA1	-0.507348	5.89056	-12.5062	7.32584e-34	1.40785e-32	65.957		RANBP6	-0.500795	6.05192	-11.2334	6.15009e-28	1.1819e-26	52.5392
PKMYT1	-0.357169	6.09686	-8.21263	5.44227e-16	1.04474e-14	25.5255		SMIM20	-0.410389	7.26588	-12.5028	7.60321e-34	1.45957e-32	65.9202		DLEU2	-0.419237	3.14806	-11.2332	6.16291e-28	1.18308e-26	52.5372
MBTD1	0.338346	4.80458	8.21148	5.49155e-16	1.05305e-14	25.5166		PSMD11	-0.388735	7.04014	-12.502	7.67278e-34	1.47132e-32	65.9112		CCNL1	-0.454091	5.75528	-11.232	6.23605e-28	1.19582e-26	52.5255
RBMS3	0.233999	2.62972	8.21117	5.50503e-16	1.05449e-14	25.5142		GOLT1B	-0.553699	7.09947	-12.5019	7.68248e-34	1.47159e-32	65.9099		THAP9-AS1	-0.647515	6.30881	-11.2282	6.48844e-28	1.24287e-26	52.4864
AAAS	-0.256624	6.43109	-8.21074	5.52402e-16	1.05698e-14	25.5109		TDG	-0.464336	6.7097	-12.4988	7.95093e-34	1.52136e-32	65.8759		SOS1	-0.397861	5.30272	-11.2268	6.57872e-28	1.2588e-26	52.4727
LRRC42	-0.267723	6.80348	-8.20868	5.61429e-16	1.07309e-14	25.495		MOB1A	-0.431963	7.40001	-12.4959	8.21748e-34	1.57066e-32	65.8432		RELB	0.453848	5.88124	11.2218	6.92811e-28	1.32421e-26	52.4216
GINS1	-0.449176	6.81686	-8.19594	6.20782e-16	1.18526e-14	25.3965		ABRACL	-0.48095	8.52052	-12.4923	8.55537e-34	1.63347e-32	65.8033		YTHDC2	-0.449092	4.748	-11.209	7.89752e-28	1.50787e-26	52.2923
NUP188	-0.230505	5.51587	-8.19392	6.30742e-16	1.20297e-14	25.3809		CWF19L2	-0.411597	4.18184	-12.4847	9.30803e-34	1.77526e-32	65.7198		CTPS2	-0.463772	6.38865	-11.2028	8.41901e-28	1.6057e-26	52.2291
RPL41	-0.21688	12.1387	-8.19039	6.48542e-16	1.23559e-14	25.3537		ZCCHC7	-0.459611	5.76383	-12.4785	9.97774e-34	1.90094e-32	65.651		ZFR	-0.398908	6.48963	-11.2002	8.64343e-28	1.64673e-26	52.2031
BCDIN3D	-0.245142	4.41719	-8.19004	6.50317e-16	1.23763e-14	25.351		LCORL	-0.446369	4.21735	-12.4753	1.03356e-33	1.967e-32	65.616		RNFT1	-0.526837	4.62577	-11.1982	8.82317e-28	1.67916e-26	52.1828
PRCC	-0.226282	6.45737	-8.17915	7.08548e-16	1.347e-14	25.267		CAPZA1	-0.393516	7.32487	-12.4727	1.0644e-33	2.0235e-32	65.5869		LARP1B	-0.408637	4.61684	-11.198	8.84097e-28	1.68074e-26	52.1808
CHRNA5	-0.342729	3.6076	-8.17877	7.10675e-16	1.34938e-14	25.264		METTL18	-0.514581	5.41595	-12.4709	1.08569e-33	2.06176e-32	65.5673		SLC25A11	0.433372	7.13973	11.1958	9.04221e-28	1.71715e-26	52.1586
SDHAF2	-0.217585	6.45007	-8.17865	7.11328e-16	1.34938e-14	25.2631		POMP	-0.494265	9.22576	-12.4676	1.12594e-33	2.1359e-32	65.5312		CYB5B	-0.534189	7.12316	-11.1953	9.09153e-28	1.72466e-26	52.1532
TMEM107	-0.275592	4.21642	-8.1764	7.24059e-16	1.37206e-14	25.2458		LRRCC1	-0.655451	5.16386	-12.4649	1.16089e-33	2.19983e-32	65.501		GFPT1	-0.541455	8.16916	-11.1931	9.294e-28	1.76117e-26	52.1314
SERPINB1	-0.359118	8.48851	-8.17391	7.38353e-16	1.39765e-14	25.2266		DTX3L	-0.471857	7.96647	-12.4605	1.21927e-33	2.30798e-32	65.4524		MED14	-0.415638	5.48009	-11.1903	9.5668e-28	1.81092e-26	52.1029
DFFB	-0.281278	5.0609	-8.16737	7.77294e-16	1.46979e-14	25.1763		SKA1	-0.640688	4.4539	-12.4602	1.22293e-33	2.31245e-32	65.4494		FTX	-0.770488	4.35336	-11.1883	9.75804e-28	1.84515e-26	52.0833
MAD2L1	-0.363713	6.50668	-8.16141	8.1458e-16	1.53864e-14	25.1304		VPS29	-0.357422	7.21032	-12.4576	1.25925e-33	2.37857e-32	65.4204		BRCA1	-0.48203	5.34747	-11.1811	1.05037e-27	1.98402e-26	52.0106
TPT1-AS1	0.293932	3.85741	8.1594	8.27525e-16	1.56142e-14	25.1149		UBE3D	-0.333536	3.05325	-12.4524	1.33298e-33	2.51515e-32	65.364		KLHDC10	-0.334364	6.04292	-11.1743	1.12665e-27	2.12584e-26	51.9414
SUPT16H	-0.332435	7.29797	-8.15544	8.53677e-16	1.60905e-14	25.0844		ORC1	-0.576213	4.92397	-12.4501	1.36779e-33	2.57807e-32	65.3385		PIGW	-0.548974	5.60671	-11.1706	1.1702e-27	2.20565e-26	51.9039
MRPL34	-0.252155	7.86162	-8.14284	9.42328e-16	1.77425e-14	24.9877		MRPS36	-0.450478	7.51943	-12.4493	1.38072e-33	2.59968e-32	65.3292		VRK2	-0.430119	6.08659	-11.1678	1.2036e-27	2.26618e-26	51.8761
LACC1	0.348297	4.44652	8.14207	9.48041e-16	1.7831e-14	24.9817		E2F7	-0.53068	4.10844	-12.4482	1.39737e-33	2.62821e-32	65.3173		MYO6	-0.489301	6.79152	-11.1644	1.24645e-27	2.34437e-26	51.8416
PUS1	-0.284338	6.39423	-8.141	9.56047e-16	1.79625e-14	24.9735		RBMX2	-0.38963	6.23877	-12.4413	1.50808e-33	2.83342e-32	65.2418		ZNF302	-0.571479	5.24968	-11.1604	1.29851e-27	2.43967e-26	51.8012
TERF2	-0.181333	5.04477	-8.13651	9.90248e-16	1.85853e-14	24.9391		FUBP1	-0.42856	6.11657	-12.441	1.51366e-33	2.84089e-32	65.2381		HSPD1	-0.471369	7.9639	-11.1603	1.30036e-27	2.44055e-26	51.7998
GAB1	0.243095	4.44074	8.13576	9.96125e-16	1.86758e-14	24.9333		ZNF680	-0.510855	4.69912	-12.4394	1.54156e-33	2.89018e-32	65.22		RABL3	-0.360184	5.17756	-11.1553	1.36851e-27	2.56573e-26	51.7493
FUOM	-0.475931	6.087	-8.13451	1.00587e-15	1.88384e-14	24.9237		PDSS1	-0.371504	5.77552	-12.4347	1.62292e-33	3.03949e-32	65.1691		RAPGEF5	-0.376632	4.38432	-11.1487	1.46253e-27	2.73911e-26	51.6837
COA4	-0.212764	7.88263	-8.12922	1.04844e-15	1.9615e-14	24.8831		POP1	-0.562478	5.08071	-12.4345	1.62799e-33	3.04576e-32	65.166		STK39	-0.476337	7.83482	-11.1462	1.50149e-27	2.8091e-26	51.6577
PRKG1	0.307782	3.29572	8.11834	1.14159e-15	2.1335e-14	24.7998		SF3A3	-0.347745	7.29754	-12.4274	1.75996e-33	3.28917e-32	65.0887		NEBL	-0.583808	5.48019	-11.1416	1.57264e-27	2.93908e-26	51.612
CTTNBP2	0.630416	4.30928	8.11669	1.15636e-15	2.15883e-14	24.7872		TMEM41B	-0.430261	7.23325	-12.4266	1.77653e-33	3.31662e-32	65.0795		ZDHHC17	-0.460931	4.48107	-11.1415	1.5752e-27	2.94075e-26	51.6104
RALGAPB	0.292586	6.07811	8.11534	1.16867e-15	2.1795e-14	24.7768		PPIH	-0.398159	7.02949	-12.4241	1.8265e-33	3.40631e-32	65.052		RSBN1	-0.437053	5.85718	-11.1361	1.66443e-27	3.10406e-26	51.556
PSMB3	-0.268533	9.97055	-8.11399	1.18104e-15	2.20025e-14	24.7665		BET1	-0.443246	6.44798	-12.4197	1.91829e-33	3.57372e-32	65.0034		LIN7C	-0.470584	6.77723	-11.1272	1.82087e-27	3.39223e-26	51.4673
PHYH	0.377086	7.48081	8.09804	1.33761e-15	2.48931e-14	24.6446		KLHL7	-0.479182	5.20847	-12.4153	2.01473e-33	3.74944e-32	64.9548		FUBP1	-0.414877	6.11657	-11.1251	1.86029e-27	3.46202e-26	51.4461
MSTO1	-0.222299	4.98189	-8.0944	1.37611e-15	2.55826e-14	24.6168		USP37	-0.404104	3.9211	-12.4148	2.02465e-33	3.76393e-32	64.95		ZNF100	-0.430943	3.34183	-11.1241	1.88089e-27	3.49667e-26	51.4352
KLC2	-0.286082	5.75803	-8.09184	1.40395e-15	2.60728e-14	24.5971		CMC1	-0.422172	6.33328	-12.4109	2.11364e-33	3.92523e-32	64.9073		CDK19	-0.389333	4.94815	-11.1239	1.88297e-27	3.49685e-26	51.4342
SS18L1	0.347703	6.21043	8.09043	1.41938e-15	2.63315e-14	24.5864		PPP3R1	-0.467995	5.67005	-12.4088	2.16568e-33	4.01766e-32	64.8832		SMS	-0.426959	8.37668	-11.122	1.92019e-27	3.56224e-26	51.4148
CDK9	-0.195613	5.29215	-8.08752	1.45191e-15	2.69069e-14	24.5642		SMIM8	-0.300074	3.60248	-12.4057	2.23936e-33	4.14997e-32	64.8501		ZNF493	-0.397922	3.45625	-11.1209	1.94217e-27	3.59923e-26	51.4036
TMEM134	-0.221512	4.75996	-8.08314	1.50232e-15	2.78119e-14	24.5308		TMEM14A	-0.489744	8.06316	-12.4051	2.25519e-33	4.17494e-32	64.8431		PM20D2	-0.736751	5.85626	-11.1199	1.96237e-27	3.63286e-26	51.3934
CRIP1	-0.55832	5.73541	-8.07688	1.57744e-15	2.91718e-14	24.483		TMEM70	-0.401643	6.3593	-12.4037	2.28955e-33	4.2341e-32	64.8282		NUP62CL	-0.568689	4.03139	-11.1141	2.08187e-27	3.85004e-26	51.335
HECA	0.269493	5.52231	8.07068	1.65532e-15	3.05801e-14	24.4358		TRIM37	-0.433748	5.32569	-12.4028	2.31392e-33	4.2747e-32	64.8177		DDX1	-0.322128	8.25434	-11.1095	2.18025e-27	4.02775e-26	51.2894
UQCRC1	-0.294098	9.74036	-8.0606	1.79021e-15	3.30375e-14	24.3591		SS18L2	-0.344061	6.88992	-12.3966	2.47779e-33	4.57264e-32	64.7499		CYCS	-0.541915	7.36248	-11.1092	2.18784e-27	4.03755e-26	51.286
ZNF91	0.284867	4.44012	8.06041	1.79296e-15	3.30537e-14	24.3576		ZFP69	-0.438452	3.67623	-12.3941	2.54916e-33	4.69946e-32	64.7217		RNF13	-0.42849	7.56594	-11.1079	2.21643e-27	4.08606e-26	51.2731
GCHFR	-0.470667	5.01845	-8.05642	1.84941e-15	3.40588e-14	24.3273		GUF1	-0.509319	5.73865	-12.3849	2.81989e-33	5.19312e-32	64.6218		WDR3	-0.374589	5.15946	-11.1068	2.24143e-27	4.12784e-26	51.2621
DNAAF3	-0.336558	3.11484	-8.05362	1.89005e-15	3.47711e-14	24.306		CYCS	-0.558024	7.36248	-12.3841	2.84767e-33	5.23882e-32	64.6121		RAVER2	-0.438011	4.77257	-11.1044	2.29666e-27	4.22513e-26	51.238
DPM2	-0.233362	7.17958	-8.05257	1.90542e-15	3.50172e-14	24.2981		TRIT1	-0.430943	5.91671	-12.3798	2.98465e-33	5.48512e-32	64.5655		RUFY2	-0.376619	3.12039	-11.104	2.3067e-27	4.23827e-26	51.2337
DDIAS	-0.356868	5.05667	-8.0524	1.90795e-15	3.50274e-14	24.2968		IKZF5	-0.417406	4.95883	-12.3749	3.15224e-33	5.78708e-32	64.5114		RPS24	-0.543953	9.84888	-11.1039	2.3086e-27	4.23827e-26	51.2329
NRM	-0.304801	6.67731	-8.04646	1.998e-15	3.66424e-14	24.2516		HNRNPK	-0.283654	10.2064	-12.3718	3.26239e-33	5.98308e-32	64.4774		TERF1	-0.421044	5.60586	-11.1036	2.31683e-27	4.24896e-26	51.2294
NRGN	-0.356118	4.66887	-8.04367	2.04174e-15	3.74057e-14	24.2304		C2orf49	-0.395408	5.3098	-12.3712	3.28402e-33	6.0165e-32	64.4708		C17orf75	-0.485485	4.8521	-11.1002	2.39727e-27	4.39193e-26	51.1957
MTA1	-0.279107	5.85642	-8.04143	2.07738e-15	3.80192e-14	24.2134		RWDD1	-0.373985	5.91402	-12.3671	3.43663e-33	6.28956e-32	64.4258		C12orf29	-0.449498	5.64777	-11.0979	2.45452e-27	4.49216e-26	51.1724
ALKBH5	-0.213879	6.86016	-8.04102	2.084e-15	3.81009e-14	24.2103		CHMP2B	-0.45286	7.25136	-12.3659	3.48357e-33	6.36888e-32	64.4124		ASPM	-0.533595	4.53107	-11.0961	2.49888e-27	4.56861e-26	51.1547
TRIM52	0.282642	4.373	8.04063	2.09035e-15	3.81776e-14	24.2073		POC1B	-0.576965	6.49173	-12.3612	3.66576e-33	6.69503e-32	64.3619		ANKRA2	-0.440109	6.188	-11.0939	2.55697e-27	4.66998e-26	51.132
ABCC5	0.251267	4.78315	8.03968	2.10581e-15	3.84202e-14	24.2001		BOLA3	-0.431758	7.07838	-12.3587	3.76919e-33	6.87682e-32	64.3343		SENP7	-0.488817	3.60388	-11.0932	2.57537e-27	4.69872e-26	51.1249
EDC3	-0.22318	5.71861	-8.03915	2.11449e-15	3.85387e-14	24.1961		BRMS1L	-0.422718	4.28161	-12.3583	3.78578e-33	6.89996e-32	64.33		CCDC14	-0.471566	4.41285	-11.092	2.60521e-27	4.74826e-26	51.1135
ASPHD2	-0.438328	4.72393	-8.03671	2.15486e-15	3.92339e-14	24.1776		CDADC1	-0.372942	4.50057	-12.3577	3.81129e-33	6.9393e-32	64.3233		RMND5A	-0.395925	6.46654	-11.0896	2.67114e-27	4.86341e-26	51.0889
CHAC1	-0.424498	5.07766	-8.03643	2.15955e-15	3.92789e-14	24.1755		PWP1	-0.296685	7.61041	-12.3539	3.97497e-33	7.22986e-32	64.2817		ARMCX3	-0.657458	6.88451	-11.0888	2.69284e-27	4.89787e-26	51.0809
QDPR	-0.214026	6.2687	-8.03557	2.17393e-15	3.94895e-14	24.169		ZNF451	-0.356274	4.61057	-12.3504	4.13259e-33	7.50881e-32	64.2432		DHX29	-0.431886	6.48016	-11.0857	2.77686e-27	5.04548e-26	51.0505
HDAC3	-0.170835	6.74771	-8.03547	2.1756e-15	3.94895e-14	24.1682		FAM98B	-0.454231	5.31737	-12.3473	4.27878e-33	7.76645e-32	64.2087		ZC3H6	-0.396443	3.67025	-11.0773	3.02492e-27	5.49056e-26	50.966
CREB3	-0.234849	7.4284	-8.03508	2.18218e-15	3.95683e-14	24.1652		ZGRF1	-0.354901	2.97552	-12.3445	4.40967e-33	7.99582e-32	64.1789		GNL3	-0.491969	6.133	-11.0754	3.08324e-27	5.5899e-26	50.9472
EPM2AIP1	0.406675	5.03065	8.03036	2.26345e-15	4.09997e-14	24.1294		DNAJC19	-0.339793	6.52265	-12.3432	4.47681e-33	8.10923e-32	64.1639		FRK	-0.503111	4.90251	-11.0754	3.08598e-27	5.5899e-26	50.9463
SNAPIN	-0.228902	7.51471	-8.02828	2.3002e-15	4.16228e-14	24.1137		BLZF1	-0.478661	4.17108	-12.3418	4.54636e-33	8.22678e-32	64.1486		ZBTB26	-0.442747	4.6	-11.0733	3.15071e-27	5.7013e-26	50.9258
EIF2B4	-0.166217	6.76049	-8.02789	2.30728e-15	4.17081e-14	24.1107		STAMBP	-0.291312	5.68392	-12.3411	4.58058e-33	8.28021e-32	64.1412		AP3M1	-0.379004	6.42468	-11.0717	3.20369e-27	5.79123e-26	50.9094
PNKP	-0.248123	6.38161	-8.02586	2.34372e-15	4.23236e-14	24.0953		KIF20A	-0.555648	6.24609	-12.3382	4.73028e-33	8.54207e-32	64.1094		HPRT1	-0.410196	6.43058	-11.0713	3.21708e-27	5.80789e-26	50.9052
TFCP2L1	0.571088	5.71596	8.02545	2.35118e-15	4.24148e-14	24.0922		VMA21	-0.404093	5.3506	-12.335	4.89801e-33	8.83593e-32	64.0748		RABGGTA	0.354859	6.15498	11.0712	3.21948e-27	5.80789e-26	50.9045
RNF43	0.584075	7.88505	8.02205	2.4138e-15	4.35001e-14	24.0665		C5orf22	-0.441209	5.17867	-12.3349	4.90426e-33	8.83818e-32	64.0736		PIN4	-0.376384	5.67291	-11.0701	3.25346e-27	5.86319e-26	50.8941
ZNF296	-0.366962	4.88419	-8.01782	2.49417e-15	4.49027e-14	24.0344		SP3	-0.362846	5.28221	-12.3344	4.93122e-33	8.8777e-32	64.0682		TRIM13	-0.464525	5.33548	-11.0682	3.31794e-27	5.97331e-26	50.8747
PDZD2	0.295203	2.74383	8.01739	2.50254e-15	4.50074e-14	24.0311		THAP9	-0.399622	3.29096	-12.3342	4.94064e-33	8.8856e-32	64.0663		WDR36	-0.452292	5.43027	-11.0656	3.40721e-27	6.12778e-26	50.8485
SDHB	-0.236234	6.88563	-8.01547	2.53987e-15	4.56324e-14	24.0166		CCDC112	-0.513011	4.12501	-12.3301	5.17055e-33	9.28963e-32	64.0212		BTG3	-0.449246	6.14738	-11.0655	3.4119e-27	6.12996e-26	50.8472
PDIA4	-0.270314	9.10705	-8.01432	2.56264e-15	4.59947e-14	24.0079		AZI2	-0.370955	4.31661	-12.3287	5.25373e-33	9.42949e-32	64.0054		NR2C1	-0.372821	4.54168	-11.0613	3.55855e-27	6.38695e-26	50.8056
E2F2	-0.301054	4.43057	-8.0141	2.56684e-15	4.60232e-14	24.0063		SPIN4	-0.583465	6.25682	-12.3233	5.57714e-33	9.99978e-32	63.9462		AKT1	0.43606	6.91746	11.0605	3.58929e-27	6.43035e-26	50.7971
POLR2E	-0.258948	8.11164	-8.01123	2.6245e-15	4.70095e-14	23.9845		LYRM1	-0.501337	7.24551	-12.3208	5.72974e-33	1.0263e-31	63.9195		SPAG9	-0.427596	5.63882	-11.0604	3.59002e-27	6.43035e-26	50.7969
PSAT1	-0.581892	7.42092	-8.00949	2.66012e-15	4.75991e-14	23.9713		SIKE1	-0.371036	4.76609	-12.3117	6.33819e-33	1.13413e-31	63.8195		TRABD	0.494199	6.50621	11.0602	3.59846e-27	6.43895e-26	50.7946
SLC25A17	-0.2084	5.55162	-8.00368	2.782e-15	4.97297e-14	23.9275		LRRC58	-0.4954	5.47463	-12.3111	6.37436e-33	1.13945e-31	63.8139		ZNF449	-0.375273	4.1068	-11.0591	3.64024e-27	6.50711e-26	50.7832
NKG7	-0.654338	4.82126	-8.00214	2.81541e-15	5.02759e-14	23.9158		HMGB2	-0.479661	7.56832	-12.3076	6.63208e-33	1.18429e-31	63.7746		TIGD4	-0.337565	2.50738	-11.0581	3.67609e-27	6.56455e-26	50.7735
ZDHHC12	-0.324176	7.15137	-8.00115	2.83689e-15	5.06085e-14	23.9083		RBAK	-0.446909	4.4481	-12.3075	6.63864e-33	1.18429e-31	63.7736		PLA2G12A	-0.412208	6.20844	-11.0541	3.82658e-27	6.82639e-26	50.7339
SLC35B1	-0.230898	7.13707	-8.00085	2.84345e-15	5.06742e-14	23.9061		CNIH1	-0.45686	7.91179	-12.307	6.67062e-33	1.1888e-31	63.7689		MRPL2	0.673744	5.35117	11.0511	3.94508e-27	7.03069e-26	50.7038
TMEM150C	0.532516	4.1687	7.996	2.95198e-15	5.25553e-14	23.8694		YIPF4	-0.418263	4.77877	-12.3054	6.79416e-33	1.20959e-31	63.7507		MTRR	-0.371017	6.18646	-11.0472	4.10571e-27	7.30957e-26	50.6644
PIN1	-0.282365	6.40772	-7.99176	3.05003e-15	5.42463e-14	23.8374		ZFAND1	-0.556654	7.04841	-12.3016	7.08196e-33	1.25956e-31	63.7096		MID1	-0.487157	5.94328	-11.0438	4.25014e-27	7.55909e-26	50.6303
POLR3B	-0.210794	4.07456	-7.99103	3.06744e-15	5.45011e-14	23.8318		MRPS5	-0.277688	5.55202	-12.2967	7.47704e-33	1.32849e-31	63.6558		CCNH	-0.404346	6.5266	-11.0435	4.26274e-27	7.57387e-26	50.6273
NDUFA12	-0.200602	9.10899	-7.98881	3.12018e-15	5.53824e-14	23.8152		KIF3A	-0.444078	4.11112	-12.2792	9.06345e-33	1.60874e-31	63.4653		GOSR1	-0.335352	5.71672	-11.0426	4.30201e-27	7.63596e-26	50.6183
COQ2	-0.238853	5.40382	-7.98419	3.23332e-15	5.7333e-14	23.7803		EXOSC3	-0.302927	4.86109	-12.2739	9.61108e-33	1.70423e-31	63.4072		BCKDHA	0.494049	4.94621	11.0416	4.34603e-27	7.70635e-26	50.6082
SAPCD2	-0.398509	7.21546	-7.98324	3.25724e-15	5.76992e-14	23.7731		MCTS1	-0.356669	5.41671	-12.2634	1.07795e-32	1.9095e-31	63.2935		RAB10	-0.326292	9.11953	-11.0408	4.38138e-27	7.76123e-26	50.6002
CDC7	-0.386626	5.16077	-7.98186	3.29186e-15	5.8254e-14	23.7627		PPIP5K2	-0.547966	5.70578	-12.2572	1.15445e-32	2.04296e-31	63.2256		RUFY3	-0.380165	4.60278	-11.0387	4.47492e-27	7.91899e-26	50.5794
ADA	-0.422452	5.22025	-7.98125	3.30748e-15	5.84719e-14	23.7581		SPAG5	-0.51357	6.209	-12.2526	1.21467e-32	2.14737e-31	63.1752		DPY19L3	-0.549789	5.41538	-11.0357	4.6134e-27	8.15588e-26	50.5493
MRPL12	-0.423083	6.69846	-7.97644	3.43238e-15	6.06193e-14	23.7218		XPOT	-0.511069	7.55876	-12.2459	1.30714e-32	2.30853e-31	63.1026		RHOF	0.538564	3.91704	11.0332	4.72814e-27	8.35036e-26	50.525
TTC14	0.347545	4.3949	7.9724	3.54057e-15	6.24675e-14	23.6914		MRPS15	-0.375582	6.86638	-12.2433	1.34519e-32	2.37337e-31	63.0742		TARDBP	-0.321996	7.1256	-11.0324	4.77108e-27	8.41778e-26	50.5161
TAP2	-0.321764	5.27899	-7.96992	3.60888e-15	6.36091e-14	23.6727		PCGF5	-0.418964	5.82345	-12.2418	1.36757e-32	2.41045e-31	63.0578		RFC1	-0.410002	6.28967	-11.0292	4.92317e-27	8.67745e-26	50.4851
FBXO5	-0.315032	5.43697	-7.96807	3.66059e-15	6.44563e-14	23.6588		FAM135A	-0.487821	4.35398	-12.234	1.49008e-32	2.62376e-31	62.9728		CNOT6L	-0.395568	4.67711	-11.0271	5.03154e-27	8.85962e-26	50.4636
CPED1	0.382077	4.27664	7.96739	3.67984e-15	6.47307e-14	23.6536		DDX46	-0.412506	6.66147	-12.2325	1.51492e-32	2.66484e-31	62.9565		VMA21	-0.391001	5.3506	-11.025	5.13896e-27	9.03976e-26	50.4427
MRPS18B	-0.236866	8.27654	-7.96667	3.70023e-15	6.50246e-14	23.6482		MANEA	-0.570821	4.38421	-12.2313	1.53383e-32	2.69542e-31	62.9442		MORC3	-0.48153	5.89583	-11.0248	5.1515e-27	9.0528e-26	50.4403
KLHL18	-0.184367	4.77762	-7.96136	3.85432e-15	6.76651e-14	23.6083		KATNBL1	-0.440992	4.57917	-12.2308	1.5424e-32	2.70778e-31	62.9387		PLEKHA3	-0.31532	4.63429	-11.0229	5.24803e-27	9.21327e-26	50.422
EMC4	-0.221012	7.80292	-7.95838	3.94359e-15	6.91636e-14	23.5859		EBAG9	-0.500819	6.9968	-12.2267	1.61409e-32	2.83083e-31	62.8937		GMCL1	-0.453502	6.35861	-11.0222	5.28811e-27	9.27441e-26	50.4145
TMPO-AS1	-0.298652	3.32888	-7.95813	3.95134e-15	6.92308e-14	23.584		PIK3CB	-0.41595	5.87051	-12.2264	1.6191e-32	2.83607e-31	62.8906		SNX7	-0.465323	7.98562	-11.0172	5.55979e-27	9.74122e-26	50.365
PDK4	0.496177	4.26535	7.95618	4.01085e-15	7.02039e-14	23.5693		C18orf21	-0.417239	4.6952	-12.2263	1.62029e-32	2.83607e-31	62.8899		MTIF3	-0.438707	6.00606	-11.0133	5.78463e-27	1.01251e-25	50.3259
FUT8	-0.420018	6.12621	-7.95369	4.08847e-15	7.14916e-14	23.5506		STYX	-0.445614	4.3475	-12.2244	1.65401e-32	2.89222e-31	62.8695		BCCIP	-0.371201	6.35348	-11.0083	6.08556e-27	1.06413e-25	50.2758
LRRC73	-0.337172	3.18793	-7.95257	4.12368e-15	7.20359e-14	23.5422		ANKRD13C	-0.421267	4.73275	-12.222	1.69858e-32	2.96723e-31	62.8431		STX19	-0.798348	5.41802	-11.0071	6.15969e-27	1.07603e-25	50.2639
ASB6	-0.188521	5.56542	-7.95219	4.13572e-15	7.21749e-14	23.5393		C12orf66	-0.460104	4.32341	-12.2184	1.76758e-32	3.0847e-31	62.8037		ARID4A	-0.507311	4.87325	-11.0051	6.28616e-27	1.09703e-25	50.2438
FAM210A	-0.260844	5.17119	-7.94611	4.33324e-15	7.55473e-14	23.4936		MRPS23	-0.413726	6.20759	-12.2142	1.85137e-32	3.22774e-31	62.7578		FAM200B	-0.406727	4.87434	-11.0013	6.52983e-27	1.13843e-25	50.2062
SPRYD4	-0.254422	4.91874	-7.94258	4.45215e-15	7.75438e-14	23.4671		RAPGEF6	-0.371906	4.04062	-12.2135	1.86544e-32	3.24907e-31	62.7503		UBLCP1	-0.521081	6.68081	-11.001	6.54998e-27	1.14082e-25	50.2032
DHRS7B	-0.306723	6.14151	-7.9382	4.6041e-15	8.01113e-14	23.4343		C11orf58	-0.369578	6.18634	-12.21	1.93775e-32	3.37168e-31	62.7127		KCTD18	-0.339336	5.26037	-10.9909	7.25527e-27	1.26242e-25	50.1022
R3HDM2	0.242911	6.73378	7.93803	4.61027e-15	8.01397e-14	23.433		ELMOD2	-0.427901	4.61938	-12.2062	2.01913e-32	3.50983e-31	62.6719		RBM45	-0.246891	4.42831	-10.9902	7.30577e-27	1.26995e-25	50.0954
ERI1	-0.33221	4.63752	-7.93659	4.66154e-15	8.09512e-14	23.4222		RBBP7	-0.412113	8.70446	-12.2042	2.06531e-32	3.58658e-31	62.6495		ENOX2	-0.402111	5.11191	-10.99	7.31813e-27	1.27085e-25	50.0937
C1orf122	-0.254798	7.25561	-7.93223	4.81997e-15	8.36203e-14	23.3894		SET	-0.470633	9.99173	-12.2037	2.07552e-32	3.60076e-31	62.6446		TRPM7	-0.403858	4.38738	-10.9892	7.37412e-27	1.27932e-25	50.0862
ZPR1	-0.209326	6.70505	-7.93155	4.84494e-15	8.39711e-14	23.3844		NLN	-0.379864	5.0703	-12.2003	2.1554e-32	3.73567e-31	62.6072		TRAF3IP1	-0.362044	5.26645	-10.987	7.5406e-27	1.30691e-25	50.0641
GMDS	-0.390758	7.62303	-7.92986	4.90818e-15	8.49838e-14	23.3717		TMTC3	-0.533161	4.74367	-12.1934	2.32335e-32	4.02281e-31	62.5329		ANKRD10-IT1	-0.814452	6.41885	-10.9835	7.81334e-27	1.35286e-25	50.0291
SERINC5	0.299482	8.35717	7.92856	4.95717e-15	8.57478e-14	23.362		SACM1L	-0.424596	7.04127	-12.1904	2.40094e-32	4.15308e-31	62.5004		LRRFIP2	-0.330167	4.86235	-10.9808	8.02638e-27	1.38838e-25	50.0025
TNFRSF10A	-0.342417	5.80857	-7.92708	5.0136e-15	8.66391e-14	23.3509		ETNK1	-0.550361	5.6765	-12.1881	2.46322e-32	4.25664e-31	62.475		LIN9	-0.387866	3.34171	-10.9783	8.23066e-27	1.42233e-25	49.9777
GSTP1	-0.372412	10.5758	-7.92462	5.10884e-15	8.81987e-14	23.3325		UPF3B	-0.461416	5.42042	-12.1794	2.70758e-32	4.67135e-31	62.3813		NPM1	-0.460464	10.1924	-10.9715	8.81727e-27	1.52092e-25	49.9097
TYRO3	-0.34175	3.98512	-7.92331	5.16054e-15	8.90041e-14	23.3226		PUS10	-0.362722	3.61001	-12.1794	2.70849e-32	4.67135e-31	62.381		TRIQK	-0.526255	4.95329	-10.9715	8.81842e-27	1.52092e-25	49.9096
EIF2B3	-0.218065	6.40786	-7.9179	5.37858e-15	9.26743e-14	23.2821		MRPS30	-0.372621	6.38014	-12.1765	2.79718e-32	4.8196e-31	62.3491		SCAI	-0.344429	3.30225	-10.9694	9.00656e-27	1.55185e-25	49.8887
NXPE1	0.76586	4.65207	7.91711	5.41099e-15	9.31418e-14	23.2762		LZTFL1	-0.430692	4.57891	-12.1757	2.82155e-32	4.85686e-31	62.3405		CCDC18	-0.395105	3.03568	-10.9675	9.17713e-27	1.57841e-25	49.8702
THOC5	-0.191664	4.57658	-7.91477	5.50875e-15	9.47322e-14	23.2587		EXOSC2	-0.343856	5.48076	-12.175	2.8421e-32	4.88747e-31	62.3333		MRPS31	-0.427484	6.3046	-10.9675	9.17855e-27	1.57841e-25	49.8701
TRMT6	-0.343263	6.27955	-7.91335	5.56883e-15	9.56723e-14	23.2481		TRMT1L	-0.432191	5.16361	-12.1719	2.94145e-32	5.05341e-31	62.2993		GAB1	-0.375786	4.44074	-10.9655	9.36568e-27	1.60902e-25	49.8501
CSTF2	-0.269799	6.35161	-7.91207	5.62384e-15	9.65234e-14	23.2385		TTF1	-0.406636	5.91895	-12.1652	3.16509e-32	5.43233e-31	62.2267		RFXAP	-0.515146	4.705	-10.964	9.50687e-27	1.63169e-25	49.8354
TSR3	-0.243548	6.11	-7.91005	5.71136e-15	9.79304e-14	23.2233		UBLCP1	-0.532203	6.68081	-12.1636	3.21943e-32	5.52022e-31	62.2099		POMP	-0.470511	9.22576	-10.9631	9.59297e-27	1.64487e-25	49.8265
CALCOCO1	0.304157	6.21602	7.90913	5.75176e-15	9.85275e-14	23.2165		SEC23IP	-0.359833	5.70794	-12.1617	3.28872e-32	5.63357e-31	62.1888		FBXO30	-0.406907	4.61239	-10.9616	9.7423e-27	1.66885e-25	49.8112
SUGT1P3	0.303312	2.21672	7.90743	5.82686e-15	9.97172e-14	23.2038		PSMD5	-0.400333	5.47478	-12.1569	3.46365e-32	5.92748e-31	62.1374		RBBP7	-0.40063	8.70446	-10.9592	9.9823e-27	1.70831e-25	49.7872
CXCL11	-0.957915	4.99955	-7.90687	5.85155e-15	1.00043e-13	23.1996		CLSPN	-0.405635	3.22144	-12.152	3.65232e-32	6.2443e-31	62.0849		WDR35	-0.519563	4.5035	-10.958	1.00975e-26	1.72635e-25	49.7758
OSR2	-0.561768	4.05058	-7.90631	5.87681e-15	1.00377e-13	23.1954		CAPZA2	-0.508178	6.72473	-12.1486	3.79279e-32	6.47819e-31	62.0475		ACTR6	-0.411351	5.17828	-10.9542	1.04967e-26	1.79286e-25	49.7376
C16orf95	-0.174487	3.42821	-7.90414	5.97493e-15	1.01955e-13	23.1792		RTKN2	-0.466175	2.67609	-12.1459	3.90381e-32	6.66136e-31	62.019		POC1B	-0.553464	6.49173	-10.9533	1.05954e-26	1.80797e-25	49.7283
TBC1D5	0.259465	6.14703	7.89948	6.19135e-15	1.05546e-13	23.1444		ESF1	-0.72826	5.86412	-12.1457	3.91454e-32	6.67323e-31	62.0162		NDUFA11	0.544123	6.26555	10.9508	1.08643e-26	1.85207e-25	49.7036
BLCAP	0.273041	7.83597	7.89643	6.33739e-15	1.07931e-13	23.1216		FAM91A1	-0.469226	6.27322	-12.1441	3.98419e-32	6.78542e-31	61.9988		DENND4C	-0.482947	5.92048	-10.95	1.09487e-26	1.86466e-25	49.6959
RRP9	-0.321694	6.88595	-7.89624	6.3467e-15	1.07986e-13	23.1201		IPMK	-0.474877	4.15673	-12.1429	4.03723e-32	6.86913e-31	61.9857		GMFB	-0.539847	7.07181	-10.9493	1.10231e-26	1.87552e-25	49.6893
RANGRF	-0.240462	4.56429	-7.8959	6.36298e-15	1.08158e-13	23.1176		PSMD13	-0.323642	7.7529	-12.1365	4.32745e-32	7.35583e-31	61.9169		HTATSF1	-0.441712	7.13385	-10.9471	1.12709e-26	1.91584e-25	49.6673
CLK1	0.360215	6.84033	7.89291	6.50979e-15	1.10547e-13	23.0953		MAN1A2	-0.418949	4.82348	-12.1313	4.58155e-32	7.78027e-31	61.8604		SNX2	-0.395823	5.62304	-10.9426	1.17942e-26	2.00286e-25	49.6225
RICTOR	0.282132	4.81514	7.89225	6.54242e-15	1.10995e-13	23.0904		ANGEL2	-0.353597	4.93276	-12.1296	4.66827e-32	7.91991e-31	61.8418		PLSCR1	-0.460451	6.88163	-10.9402	1.20793e-26	2.0493e-25	49.5989
OAS3	-0.392754	5.96369	-7.89099	6.60605e-15	1.11967e-13	23.0809		ZBTB6	-0.532611	4.08308	-12.124	4.95794e-32	8.40328e-31	61.7822		TGFB1	0.664181	5.78772	10.9385	1.22852e-26	2.08223e-25	49.5822
CITED1	-0.360387	2.99322	-7.89077	6.61686e-15	1.12042e-13	23.0793		MED4	-0.495604	6.40641	-12.1223	5.05046e-32	8.55189e-31	61.7639		CCDC15	-0.357377	3.18437	-10.9372	1.24541e-26	2.10884e-25	49.5687
ABAT	0.557616	5.00016	7.8878	6.7684e-15	1.14499e-13	23.0572		POLR3F	-0.482662	5.48998	-12.121	5.12342e-32	8.66712e-31	61.7497		EXOC8	-0.433198	5.58255	-10.9365	1.25335e-26	2.12025e-25	49.5625
IDO1	-0.761658	5.20655	-7.88726	6.79616e-15	1.14858e-13	23.0532		PHAX	-0.40505	6.01951	-12.1138	5.54224e-32	9.36666e-31	61.6719		SKIL	-0.567883	5.26091	-10.9356	1.2658e-26	2.13926e-25	49.5527
SNRPD2	-0.239573	10.4869	-7.88661	6.83035e-15	1.15326e-13	23.0482		METTL8	-0.383878	4.62942	-12.113	5.59292e-32	9.44326e-31	61.6629		NKRF	-0.404386	6.11224	-10.9341	1.28394e-26	2.16785e-25	49.5387
CEP78	-0.252814	4.90892	-7.88524	6.90198e-15	1.16424e-13	23.038		RAB3IP	-0.396868	4.02901	-12.1121	5.64389e-32	9.52023e-31	61.6539		SKA2	-0.484278	6.71516	-10.934	1.28601e-26	2.16927e-25	49.5371
SUGP1	-0.174137	5.60519	-7.88158	7.09696e-15	1.19599e-13	23.0108		UTP23	-0.537145	5.30049	-12.1107	5.73278e-32	9.66094e-31	61.6384		ABI1	-0.321753	6.60707	-10.9333	1.2946e-26	2.18167e-25	49.5305
KLHDC1	0.252923	2.30905	7.88051	7.1551e-15	1.20463e-13	23.0028		RBMXL1	-0.465533	5.4936	-12.106	6.03568e-32	1.01617e-30	61.5874		ALDOA	0.762576	8.13032	10.9332	1.29593e-26	2.18183e-25	49.5295
AIF1L	-0.403698	3.934	-7.8797	7.1993e-15	1.21092e-13	22.9968		TRMT6	-0.556324	6.27955	-12.1056	6.0607e-32	1.01941e-30	61.5833		RABGGTB	-0.447476	6.98251	-10.9281	1.36465e-26	2.29534e-25	49.4785
TMEM258	-0.210311	8.96226	-7.87889	7.24383e-15	1.21725e-13	22.9907		RMDN1	-0.424949	5.55397	-12.1037	6.1867e-32	1.03961e-30	61.563		BTF3L4	-0.405109	5.31358	-10.9243	1.41764e-26	2.3822e-25	49.4409
B3GALT6	-0.239654	5.64377	-7.87712	7.34229e-15	1.23263e-13	22.9775		DIS3	-0.455024	5.57339	-12.1011	6.36299e-32	1.06822e-30	61.5351		PEX13	-0.41509	4.98754	-10.9222	1.44681e-26	2.42891e-25	49.4208
STK16	-0.191577	5.5779	-7.87383	7.52828e-15	1.26265e-13	22.953		PEX1	-0.438613	5.24994	-12.0999	6.44918e-32	1.08166e-30	61.5218		NPAT	-0.391908	4.47928	-10.9159	1.54207e-26	2.58637e-25	49.3578
GMPR	-0.584481	4.75808	-7.8708	7.70401e-15	1.2909e-13	22.9304		TPMT	-0.440229	6.07698	-12.099	6.50807e-32	1.0905e-30	61.5128		MED16	0.443939	6.49728	10.9141	1.56967e-26	2.63017e-25	49.3403
NUFIP2	0.284084	6.69885	7.86909	7.80524e-15	1.30662e-13	22.9177		PKN2	-0.508436	5.82488	-12.0982	6.5684e-32	1.09957e-30	61.5037		JMJD8	0.412367	6.351	10.9123	1.59858e-26	2.67606e-25	49.3223
EMILIN3	0.312767	4.04051	7.86239	8.21267e-15	1.37352e-13	22.8679		GPBP1	-0.420663	7.10852	-12.0975	6.61546e-32	1.1064e-30	61.4966		IFT57	-0.408456	5.84233	-10.9111	1.6173e-26	2.70484e-25	49.3108
SNRPA1	-0.234122	6.87047	-7.86142	8.27348e-15	1.38238e-13	22.8607		NOM1	-0.398718	5.57992	-12.0943	6.85329e-32	1.14509e-30	61.4616		ICE2	-0.395233	4.39948	-10.9105	1.62713e-26	2.71871e-25	49.3048
USP43	-0.244273	4.5268	-7.85843	8.46406e-15	1.41289e-13	22.8384		EMC2	-0.534862	7.03296	-12.0899	7.18974e-32	1.20017e-30	61.4142		ATG12	-0.441006	5.66254	-10.9086	1.65982e-26	2.7707e-25	49.2852
TOR3A	-0.220253	6.74586	-7.85595	8.62459e-15	1.43696e-13	22.82		TUBD1	-0.419826	4.5439	-12.0889	7.26892e-32	1.21224e-30	61.4033		BIRC2	-0.48411	7.5003	-10.907	1.68581e-26	2.81144e-25	49.2698
NAA10	-0.321476	6.7951	-7.8559	8.62821e-15	1.43696e-13	22.8196		LIN52	-0.367681	5.10281	-12.0839	7.67234e-32	1.27831e-30	61.3498		MRPL13	-0.483643	7.79236	-10.9052	1.71621e-26	2.85944e-25	49.2522
GOT1	-0.30515	7.76914	-7.85583	8.63267e-15	1.43696e-13	22.8191		RRP36	-0.322067	6.53979	-12.0837	7.6911e-32	1.28023e-30	61.3474		DNAJC24	-0.397765	3.9021	-10.9051	1.71793e-26	2.85961e-25	49.2512
ZNF584	-0.315499	4.69155	-7.85194	8.89163e-15	1.47867e-13	22.7901		ZNF485	-0.444161	3.51107	-12.0807	7.94623e-32	1.32145e-30	61.3151		SCRN3	-0.404968	4.17728	-10.9044	1.73085e-26	2.87839e-25	49.2438
OGT	0.319334	6.67641	7.84989	9.03078e-15	1.5004e-13	22.775		METTL4	-0.425493	4.2581	-12.0792	8.07363e-32	1.34138e-30	61.2993		LEMD3	-0.416518	6.97338	-10.9019	1.77461e-26	2.94839e-25	49.2191
RAPGEF2	0.268682	4.88511	7.84936	9.06754e-15	1.50509e-13	22.771		RCHY1	-0.362522	5.13862	-12.0786	8.12536e-32	1.3487e-30	61.293		LMBR1	-0.384069	5.24435	-10.9017	1.77866e-26	2.95234e-25	49.2169
FBXO16	-0.347409	3.19121	-7.84913	9.08311e-15	1.50517e-13	22.7693		SF3B6	-0.367638	7.47738	-12.0761	8.35192e-32	1.38501e-30	61.2658		CENPB	0.517472	7.16059	10.889	2.01807e-26	3.34658e-25	49.0922
FAT4	0.385085	3.64709	7.8491	9.08506e-15	1.50517e-13	22.7691		AAGAB	-0.392551	5.92417	-12.0715	8.78421e-32	1.45533e-30	61.2158		PSMD6	-0.343584	5.63997	-10.8871	2.05833e-26	3.41014e-25	49.0727
FAM13A-AS1	0.249504	3.18155	7.84737	9.2054e-15	1.52368e-13	22.7562		DTYMK	-0.375456	5.91242	-12.0695	8.96829e-32	1.48443e-30	61.1953		KNTC1	-0.503504	5.18036	-10.8865	2.07075e-26	3.42598e-25	49.0668
PDIA3	-0.290061	8.69128	-7.8467	9.25212e-15	1.52998e-13	22.7513		ACYP1	-0.473113	5.93843	-12.0682	9.10051e-32	1.50491e-30	61.1808		CHIC1	-0.449293	3.93375	-10.8864	2.07177e-26	3.42598e-25	49.0663
MRPS10	-0.25535	7.36859	-7.84525	9.35475e-15	1.5455e-13	22.7405		BTF3L4	-0.413365	5.31358	-12.0674	9.18178e-32	1.51693e-30	61.172		SDAD1	-0.399093	6.27582	-10.8854	2.09303e-26	3.45552e-25	49.0562
NUBP2	-0.266211	6.56475	-7.84426	9.42507e-15	1.55566e-13	22.7331		ZBTB33	-0.454524	5.56512	-12.0603	9.91603e-32	1.6367e-30	61.0958		HCST	0.69235	4.57687	10.8854	2.09355e-26	3.45552e-25	49.056
PPP1R14C	0.726665	6.04469	7.83873	9.82926e-15	1.62086e-13	22.692		CDCA8	-0.484662	7.24173	-12.0578	1.01914e-31	1.68058e-30	61.0687		NDUFAF7	-0.347536	5.01115	-10.8834	2.13534e-26	3.51936e-25	49.0365
SOCS1	-0.406672	4.27003	-7.83483	1.01236e-14	1.66785e-13	22.6632		ZNF100	-0.431447	3.34183	-12.0567	1.03091e-31	1.69841e-30	61.0573		GTPBP4	-0.343385	6.66657	-10.8834	2.13621e-26	3.51936e-25	49.0361
TFDP1	-0.284346	7.52946	-7.83453	1.01471e-14	1.67016e-13	22.6609		PARP2	-0.379524	5.96233	-12.0565	1.03337e-31	1.70088e-30	61.0549		MAD2L1	-0.55616	6.50668	-10.8811	2.18566e-26	3.59748e-25	49.0135
DGKH	0.302001	4.50286	7.8342	1.01723e-14	1.67275e-13	22.6585		MTAP	-0.420906	4.34225	-12.0558	1.0408e-31	1.7115e-30	61.0478		SREK1IP1	-0.414216	5.43053	-10.8806	2.19698e-26	3.61275e-25	49.0084
SEC11A	-0.21453	8.41603	-7.83048	1.04629e-14	1.71893e-13	22.6309		CCT8	-0.403163	7.35483	-12.0516	1.08914e-31	1.78934e-30	61.0029		ATP11B	-0.418518	5.5436	-10.8752	2.31736e-26	3.80716e-25	48.9557
BLVRA	-0.418152	5.35584	-7.8294	1.05491e-14	1.73148e-13	22.6229		NFE2L3	-0.615967	7.10974	-12.0477	1.13698e-31	1.86619e-30	60.9603		THAP5	-0.486943	4.44256	-10.8747	2.32901e-26	3.82274e-25	48.9508
NEGR1	0.296481	2.449	7.82876	1.06e-14	1.73823e-13	22.6182		POLD3	-0.395024	5.38993	-12.0355	1.29681e-31	2.12655e-30	60.8301		STK38	-0.404626	6.38942	-10.8716	2.40193e-26	3.93877e-25	48.9203
SLC25A51	-0.207705	4.61756	-7.82834	1.0634e-14	1.74218e-13	22.6151		ARL14EP	-0.417946	5.74443	-12.0335	1.32599e-31	2.17238e-30	60.808		SUGT1P3	-0.478161	2.21672	-10.8689	2.46882e-26	4.0447e-25	48.8932
MYRIP	0.455876	3.83686	7.82259	1.11074e-14	1.81805e-13	22.5724		BUD13	-0.325326	6.32863	-12.0286	1.39893e-31	2.28975e-30	60.755		PMF1	0.340974	6.36035	10.8676	2.50136e-26	4.09422e-25	48.8803
SNW1	-0.219826	7.68244	-7.81874	1.14353e-14	1.87e-13	22.544		MRPS33	-0.428792	7.74182	-12.0284	1.4013e-31	2.29151e-30	60.7533		G3BP1	-0.327976	6.07723	-10.8652	2.56119e-26	4.18752e-25	48.8569
R3HCC1	-0.260379	6.58415	-7.8139	1.18616e-14	1.9379e-13	22.5082		PGGT1B	-0.459237	5.16713	-12.0261	1.43687e-31	2.34751e-30	60.7285		NIT2	-0.364836	7.00152	-10.8651	2.56311e-26	4.18752e-25	48.8562
SERTAD1	-0.295668	6.60746	-7.81339	1.19081e-14	1.94371e-13	22.5043		ANAPC13	-0.399906	6.28074	-12.0173	1.57945e-31	2.57807e-30	60.6348		HNRNPK	-0.269618	10.2064	-10.8626	2.62915e-26	4.29144e-25	48.8311
SGTA	-0.225511	6.50149	-7.80772	1.24292e-14	2.02689e-13	22.4624		NSUN2	-0.359123	7.37282	-12.0172	1.58217e-31	2.58012e-30	60.6331		GLO1	-0.449906	9.4702	-10.8622	2.63968e-26	4.30465e-25	48.8272
PSMA1	-0.240289	8.21898	-7.80662	1.25329e-14	2.04191e-13	22.4543		TFB1M	-0.321768	5.07785	-12.0088	1.73335e-31	2.82405e-30	60.5427		NHLRC2	-0.378569	4.15937	-10.8615	2.65851e-26	4.33136e-25	48.8201
C15orf39	-0.249889	5.54706	-7.80391	1.27926e-14	2.0823e-13	22.4342		PHIP	-0.460693	4.86689	-12.004	1.82568e-31	2.97173e-30	60.4914		KIAA1109	-0.410965	3.8932	-10.8592	2.72018e-26	4.42775e-25	48.7975
NFYC	-0.171464	5.48127	-7.7992	1.32555e-14	2.15566e-13	22.3995		NAPEPLD	-0.423398	5.04712	-12.0031	1.84309e-31	2.99731e-30	60.482		VPS13A	-0.512472	4.5347	-10.8587	2.73468e-26	4.44726e-25	48.7922
ANKRD54	-0.207788	4.81965	-7.79811	1.33642e-14	2.17135e-13	22.3915		SNRNP27	-0.431544	6.88453	-11.9918	2.08153e-31	3.38197e-30	60.3615		NSA2	-0.443771	8.82425	-10.8564	2.79601e-26	4.54281e-25	48.7704
TOP3A	-0.214802	4.52639	-7.79527	1.36543e-14	2.21644e-13	22.3705		FBXO3	-0.326662	4.19512	-11.9893	2.13971e-31	3.47329e-30	60.3342		PTCD2	-0.368277	4.23016	-10.8546	2.84768e-26	4.62251e-25	48.7523
DPF2	-0.232188	6.41969	-7.79153	1.40451e-14	2.27778e-13	22.3428		TYW3	-0.498006	5.83053	-11.9885	2.15677e-31	3.49777e-30	60.3263		CCDC107	0.449715	5.14487	10.8526	2.90404e-26	4.70967e-25	48.7329
NF2	-0.196262	4.57449	-7.79088	1.41139e-14	2.28684e-13	22.3381		MRTO4	-0.434731	6.8691	-11.9839	2.26647e-31	3.67231e-30	60.2772		RNASEH2B	-0.361188	4.23847	-10.8518	2.92813e-26	4.74437e-25	48.7248
SYTL2	0.431889	6.09254	7.78892	1.43245e-14	2.31793e-13	22.3236		TAF13	-0.537622	5.81209	-11.9815	2.32796e-31	3.76848e-30	60.2507		RIOK2	-0.413507	5.53381	-10.8472	3.06613e-26	4.96342e-25	48.6793
RNF19B	-0.335078	7.1193	-7.78885	1.4332e-14	2.31793e-13	22.3231		LIPT1	-0.412427	5.19429	-11.9806	2.34883e-31	3.79878e-30	60.2419		MANEA	-0.547988	4.38421	-10.8464	3.09013e-26	4.99769e-25	48.6716
TRAPPC2L	-0.231949	6.12824	-7.78779	1.44471e-14	2.3344e-13	22.3152		MORF4L2	-0.498626	7.70378	-11.976	2.46923e-31	3.98985e-30	60.1924		RBM15	-0.322875	5.30578	-10.845	3.1336e-26	5.06336e-25	48.6578
LCK	-0.544369	5.22373	-7.78233	1.50533e-14	2.43012e-13	22.275		RBM27	-0.414356	5.999	-11.9741	2.52159e-31	4.07073e-30	60.1716		STAG1	-0.421262	5.27135	-10.8448	3.14121e-26	5.07102e-25	48.6554
DUSP7	-0.26791	4.89923	-7.78212	1.50779e-14	2.43188e-13	22.2734		ABCD3	-0.489885	6.78774	-11.9622	2.86621e-31	4.62284e-30	60.0447		FBXO5	-0.491713	5.43697	-10.8437	3.17593e-26	5.12239e-25	48.6446
GZMA	-0.669489	5.27896	-7.78162	1.51341e-14	2.43871e-13	22.2698		YME1L1	-0.350922	6.32889	-11.9617	2.87988e-31	4.64065e-30	60.04		DDX59	-0.340857	5.26803	-10.8419	3.23243e-26	5.20876e-25	48.6272
RANGAP1	-0.289777	7.1357	-7.78053	1.5259e-14	2.4566e-13	22.2618		SNW1	-0.356222	7.68244	-11.9592	2.95933e-31	4.76433e-30	60.0131		EPS8	-0.461015	8.26249	-10.839	3.32849e-26	5.35865e-25	48.5983
SLC39A3	-0.275875	4.93029	-7.77812	1.5538e-14	2.49924e-13	22.244		ZNF280C	-0.487424	3.55516	-11.9565	3.04624e-31	4.89979e-30	59.9844		ZKSCAN1	-0.56776	7.13338	-10.8366	3.40695e-26	5.47997e-25	48.5753
GPN2	-0.211092	5.47133	-7.77638	1.57433e-14	2.52996e-13	22.2312		DDX55	-0.41643	5.60666	-11.9563	3.05378e-31	4.90744e-30	59.982		RNF141	-0.390132	4.7692	-10.836	3.42817e-26	5.50909e-25	48.5691
THUMPD3-AS1	0.296306	4.49054	7.76739	1.68461e-14	2.70471e-13	22.165		MRPL48	-0.37724	7.31578	-11.9557	3.0737e-31	4.93496e-30	59.9755		AMMECR1	-0.435259	5.33202	-10.8288	3.68413e-26	5.91504e-25	48.4981
GJA3	-0.235448	2.41835	-7.76322	1.73827e-14	2.78834e-13	22.1343		LIMS2	0.669046	4.85333	11.9548	3.10263e-31	4.97689e-30	59.9663		TRAPPC2	-0.374648	4.50161	-10.8272	3.74153e-26	6.00175e-25	48.4828
SOGA1	0.310958	4.23537	7.76225	1.75095e-14	2.80613e-13	22.1272		SPRTN	-0.400829	4.24542	-11.9536	3.14302e-31	5.03711e-30	59.9535		ARID4B	-0.409136	4.54767	-10.8243	3.85414e-26	6.17677e-25	48.4535
GTF2A2	-0.281049	6.00274	-7.76201	1.75407e-14	2.80859e-13	22.1254		PSPC1	-0.353134	5.81506	-11.951	3.23398e-31	5.17819e-30	59.9252		CAAP1	-0.455391	6.57016	-10.8236	3.87901e-26	6.211e-25	48.4472
STX5	-0.239392	6.06892	-7.76128	1.76368e-14	2.82141e-13	22.1201		ATG12	-0.446206	5.66254	-11.9486	3.31905e-31	5.30492e-30	59.8995		METTL14	-0.366153	4.73459	-10.8229	3.90781e-26	6.25144e-25	48.4399
TBC1D20	-0.23872	5.85987	-7.7582	1.80506e-14	2.88499e-13	22.0974		SLC30A7	-0.432917	5.90996	-11.9486	3.31914e-31	5.30492e-30	59.8995		ZNF736	-0.546784	3.1497	-10.8225	3.92271e-26	6.26958e-25	48.4361
TSC22D1-AS1	0.219656	2.59183	7.75781	1.81028e-14	2.89072e-13	22.0946		RAD51C	-0.423671	5.14601	-11.9452	3.44307e-31	5.49802e-30	59.8632		SPIN3	-0.573048	3.73645	-10.8222	3.93309e-26	6.2805e-25	48.4335
PARPBP	-0.310063	4.05203	-7.75717	1.81906e-14	2.90212e-13	22.0898		SUGT1	-0.45474	5.978	-11.943	3.52437e-31	5.62276e-30	59.8401		CD47	-0.401983	6.71342	-10.8215	3.96247e-26	6.32169e-25	48.4262
ERI3	-0.25477	6.64293	-7.75635	1.83034e-14	2.91748e-13	22.0838		NSL1	-0.334214	4.42316	-11.9417	3.57461e-31	5.69776e-30	59.8261		GPSM2	-0.651634	5.93715	-10.8198	4.02944e-26	6.42273e-25	48.4096
MALAT1	0.626025	7.15751	7.75186	1.89307e-14	3.01474e-13	22.0508		GCA	-0.441333	6.09446	-11.9402	3.63084e-31	5.78218e-30	59.8106		GIPC2	-0.789552	6.1943	-10.8176	4.11971e-26	6.5607e-25	48.3877
SREBF1	-0.314783	6.1526	-7.75067	1.91013e-14	3.03918e-13	22.0421		CCDC90B	-0.361319	5.29197	-11.938	3.71906e-31	5.91733e-30	59.7868		PGGT1B	-0.447122	5.16713	-10.8157	4.19654e-26	6.67704e-25	48.3695
PSMB7	-0.240173	7.95472	-7.74949	1.92709e-14	3.0634e-13	22.0334		MTDH	-0.451414	7.78686	-11.9379	3.72333e-31	5.91879e-30	59.7857		MTRF1	-0.503342	4.32596	-10.815	4.2259e-26	6.7177e-25	48.3626
RNPEP	-0.234912	8.182	-7.74933	1.92932e-14	3.06418e-13	22.0323		TMEM237	-0.435853	4.25747	-11.9285	4.11875e-31	6.54148e-30	59.6858		IFRD1	-0.48111	5.04048	-10.8098	4.44904e-26	7.06605e-25	48.3118
NOC2L	-0.258523	6.12352	-7.74499	1.99324e-14	3.16286e-13	22.0004		YIPF6	-0.393724	6.47935	-11.9266	4.20551e-31	6.67327e-30	59.6651		FANCL	-0.440864	6.46039	-10.8091	4.48329e-26	7.11406e-25	48.3043
TMEM256	-0.377866	6.87597	-7.74337	2.01765e-14	3.1981e-13	21.9885		INTS8	-0.467544	7.08498	-11.9247	4.29423e-31	6.8043e-30	59.6444		OSTM1	-0.443578	4.83746	-10.8032	4.75418e-26	7.53713e-25	48.2464
LAMP2	0.304477	7.53053	7.74327	2.01907e-14	3.1981e-13	21.9878		RANBP1	-0.358756	6.61372	-11.9246	4.29579e-31	6.8043e-30	59.6441		ORC5	-0.376297	5.28043	-10.7987	4.97145e-26	7.8745e-25	48.2022
RNF187	-0.186715	6.04609	-7.74121	2.05054e-14	3.24503e-13	21.9727		ZNF644	-0.531485	5.96139	-11.9225	4.39499e-31	6.95519e-30	59.6215		PRAF2	0.567572	5.27233	10.7882	5.51512e-26	8.72782e-25	48.0998
ATRX	0.302263	5.0655	7.73941	2.07841e-14	3.28619e-13	21.9595		IFT74	-0.535977	4.31215	-11.919	4.56282e-31	7.21432e-30	59.5844		ARGLU1	-0.559026	6.74643	-10.7873	5.56865e-26	8.80465e-25	48.0903
AMT	0.27104	4.32696	7.73604	2.13161e-14	3.3673e-13	21.9347		MED7	-0.342831	5.34399	-11.9177	4.62708e-31	7.30938e-30	59.5705		SIVA1	0.456886	6.56946	10.7857	5.65595e-26	8.93469e-25	48.0749
GLE1	-0.20063	6.03316	-7.73469	2.15331e-14	3.39854e-13	21.9248		MCM9	-0.29484	3.68502	-11.9128	4.87808e-31	7.699e-30	59.5182		PLAA	-0.368193	5.5643	-10.7814	5.89969e-26	9.31139e-25	48.0333
IMPA2	-0.348224	7.26556	-7.73308	2.17948e-14	3.43392e-13	21.913		MDH1	-0.343393	8.90233	-11.9119	4.92613e-31	7.76789e-30	59.5085		POLQ	-0.502144	4.51494	-10.7757	6.24876e-26	9.85352e-25	47.9765
SORBS1	0.438907	5.31908	7.73307	2.17962e-14	3.43392e-13	21.913		PPM1B	-0.408154	6.21828	-11.9074	5.16808e-31	8.14215e-30	59.461		IRF2BP1	0.513938	6.31025	10.7676	6.76653e-26	1.06605e-24	47.898
UQCR10	-0.277305	8.08637	-7.73223	2.19342e-14	3.45258e-13	21.9068		ITCH	-0.449139	5.31841	-11.9066	5.2149e-31	8.20859e-30	59.4521		TBPL1	-0.41881	6.25167	-10.764	7.01511e-26	1.10422e-24	47.8623
RGS5	0.276866	4.23371	7.7286	2.25382e-14	3.54217e-13	21.8802		SPTY2D1	-0.414096	5.59331	-11.9047	5.31902e-31	8.36502e-30	59.4325		RALGPS2	-0.446833	4.79006	-10.762	7.15344e-26	1.12499e-24	47.8431
NUP62	-0.202923	5.932	-7.72846	2.25619e-14	3.54217e-13	21.8792		UBE2D1	-0.387276	5.21763	-11.9041	5.35366e-31	8.41202e-30	59.4261		MPHOSPH6	-0.414202	5.54588	-10.7593	7.35019e-26	1.15491e-24	47.8163
SDHAF1	-0.211488	6.8363	-7.72845	2.25635e-14	3.54217e-13	21.8791		DNAJA1	-0.395198	9.27707	-11.9037	5.38112e-31	8.44764e-30	59.4211		EML4	-0.402105	6.47771	-10.7585	7.40718e-26	1.16283e-24	47.8087
TMEM102	-0.313125	4.48539	-7.72816	2.26127e-14	3.54675e-13	21.877		DLAT	-0.441027	6.88081	-11.8992	5.64812e-31	8.85892e-30	59.3731		ANKRD46	-0.52994	5.97117	-10.7501	8.05474e-26	1.26336e-24	47.7259
DMTF1	0.300283	6.11795	7.72663	2.28734e-14	3.58445e-13	21.8658		HNRNPA2B1	-0.393767	8.24158	-11.8989	5.66619e-31	8.87937e-30	59.3699		TCIRG1	0.54215	7.09202	10.7499	8.06729e-26	1.26421e-24	47.7244
GSDMD	-0.309748	7.09621	-7.72633	2.29241e-14	3.5892e-13	21.8636		SCML1	-0.660697	6.07402	-11.8982	5.70671e-31	8.93494e-30	59.3629		ALKBH8	-0.381439	3.93225	-10.7481	8.2156e-26	1.28628e-24	47.7064
PRLR	0.360079	3.57526	7.72133	2.37991e-14	3.72291e-13	21.827		OXSM	-0.366646	6.40834	-11.8936	5.99531e-31	9.3785e-30	59.314		C2orf49	-0.371894	5.3098	-10.748	8.22269e-26	1.28628e-24	47.7056
TRIO	0.243379	4.9899	7.72045	2.39566e-14	3.74423e-13	21.8205		COIL	-0.442398	6.12489	-11.8909	6.17166e-31	9.64582e-30	59.2853		ODF2L	-0.438312	3.6371	-10.7445	8.51129e-26	1.33025e-24	47.6715
SLC26A3	1.23295	6.06027	7.71837	2.43324e-14	3.79959e-13	21.8053		CRTC1	0.365894	5.09238	11.8898	6.24651e-31	9.75417e-30	59.2734		TRIM24	-0.453709	5.57487	-10.7394	8.95334e-26	1.39787e-24	47.6215
TMEM231	-0.267343	4.70155	-7.71822	2.43591e-14	3.80022e-13	21.8042		PAIP1	-0.393082	7.49418	-11.8849	6.58302e-31	1.02706e-29	59.2215		ATF1	-0.41629	6.35535	-10.7393	8.95978e-26	1.39787e-24	47.6208
SKIL	0.349458	5.26091	7.71811	2.43794e-14	3.80022e-13	21.8034		TBL1XR1	-0.413528	6.24972	-11.8829	6.72755e-31	1.04868e-29	59.1999		UBXN2B	-0.425677	5.74208	-10.7382	9.06245e-26	1.41264e-24	47.6096
HSD3B7	-0.346669	6.28563	-7.7176	2.44718e-14	3.81126e-13	21.7997		NUP153	-0.418646	5.81058	-11.8817	6.81003e-31	1.0606e-29	59.1879		CD46	-0.569676	9.01745	-10.7378	9.09844e-26	1.417e-24	47.6057
SMUG1	-0.167365	5.10862	-7.70755	2.63816e-14	4.10508e-13	21.7262		MDM1	-0.453568	3.93663	-11.8789	7.01731e-31	1.09192e-29	59.1582		NEK3	-0.65541	6.23132	-10.7362	9.24391e-26	1.43839e-24	47.59
CLDN7	-0.301221	9.4812	-7.70544	2.67998e-14	4.16647e-13	21.7108		EI24	-0.362734	8.20094	-11.8783	7.06471e-31	1.09833e-29	59.1515		TSPAN4	0.622233	5.32613	10.7347	9.38082e-26	1.4584e-24	47.5755
ZFPL1	-0.215618	4.53754	-7.70324	2.72447e-14	4.23192e-13	21.6947		CDC73	-0.416474	5.67581	-11.8711	7.63137e-31	1.18538e-29	59.0751		MRPL41	0.508652	7.22259	10.7334	9.49744e-26	1.47523e-24	47.5633
TIFA	-0.263508	4.45718	-7.70311	2.72712e-14	4.2323e-13	21.6938		ZCCHC8	-0.362071	5.26283	-11.8692	7.7919e-31	1.20925e-29	59.0545		NAMPT	-0.65028	7.33179	-10.7193	1.09193e-25	1.69461e-24	47.4256
E2F7	-0.309925	4.10844	-7.70204	2.74886e-14	4.2623e-13	21.686		FBXL4	-0.458489	4.80005	-11.8643	8.20695e-31	1.27255e-29	59.0032		ZNF141	-0.498117	3.13109	-10.7175	1.11217e-25	1.72449e-24	47.4075
DNM3	0.27161	2.71356	7.6941	2.91667e-14	4.51854e-13	21.6281		STRBP	-0.432384	5.70643	-11.8605	8.55473e-31	1.32531e-29	58.9621		CLCC1	-0.324801	5.09923	-10.7173	1.11436e-25	1.72638e-24	47.4056
PPP3R1	-0.273838	5.67005	-7.69231	2.95604e-14	4.57552e-13	21.615		ACTR3	-0.318336	7.80167	-11.8579	8.79552e-31	1.36142e-29	58.9346		FKBP8	0.457126	6.80145	10.7168	1.11972e-25	1.73316e-24	47.4008
SPAG7	-0.228246	7.34485	-7.69133	2.97773e-14	4.60506e-13	21.6078		PNRC2	-0.435018	8.00366	-11.8514	9.42788e-31	1.45802e-29	58.8658		TMA7	-0.430829	8.9208	-10.7118	1.17646e-25	1.81939e-24	47.352
SLC25A4	-0.24045	5.37295	-7.68846	3.04215e-14	4.70056e-13	21.5869		TOM1L1	-0.456556	5.94588	-11.8455	1.00358e-30	1.55067e-29	58.804		GNL2	-0.399992	6.82667	-10.7077	1.22446e-25	1.89197e-24	47.3126
CLPB	-0.227174	4.689	-7.68775	3.05809e-14	4.72106e-13	21.5818		RABGGTB	-0.448026	6.98251	-11.845	1.00943e-30	1.55835e-29	58.7982		SLC25A43	-0.509492	6.72503	-10.7046	1.26264e-25	1.94925e-24	47.2823
HPSE	-0.414794	4.46325	-7.68415	3.14124e-14	4.84519e-13	21.5555		CHM	-0.434166	4.15763	-11.8438	1.0224e-30	1.577e-29	58.7856		THAP1	-0.476792	5.10847	-10.702	1.29517e-25	1.99773e-24	47.2572
OSBPL2	0.252064	6.596	7.68331	3.16111e-14	4.87148e-13	21.5494		RAD21	-0.501015	8.42589	-11.8384	1.08392e-30	1.67042e-29	58.7277		DENND6A	-0.363022	6.7814	-10.7011	1.30758e-25	2.01512e-24	47.2477
IFI35	-0.350006	7.16598	-7.68319	3.1638e-14	4.87148e-13	21.5485		GRSF1	-0.33238	6.84321	-11.8381	1.08683e-30	1.67345e-29	58.7251		TRA2A	-0.429646	6.19057	-10.699	1.33428e-25	2.05446e-24	47.2278
APEH	-0.230608	6.89426	-7.68088	3.21879e-14	4.95184e-13	21.5317		TIMM9	-0.453457	6.93126	-11.8379	1.08876e-30	1.67497e-29	58.7233		TOM1L1	-0.446257	5.94588	-10.6952	1.38582e-25	2.13197e-24	47.1904
BEND3	-0.217325	5.23674	-7.6799	3.24242e-14	4.98385e-13	21.5245		SLC30A6	-0.324216	5.74381	-11.8335	1.14121e-30	1.75412e-29	58.6767		VTA1	-0.331487	6.28187	-10.694	1.40254e-25	2.15581e-24	47.1786
ESPL1	-0.288966	5.84493	-7.67962	3.24907e-14	4.98973e-13	21.5225		CEP44	-0.38846	4.41721	-11.8334	1.14278e-30	1.75501e-29	58.6754		CRIP2	0.686277	5.88195	10.691	1.44467e-25	2.21863e-24	47.1493
TSSC4	-0.260445	6.17521	-7.6791	3.26174e-14	5.00482e-13	21.5187		ATP11C	-0.497184	4.53152	-11.8314	1.16697e-30	1.7906e-29	58.6546		CLK1	-0.559498	6.84033	-10.6891	1.47194e-25	2.25855e-24	47.1309
PKNOX1	-0.145864	4.56274	-7.67765	3.29713e-14	5.05474e-13	21.5082		PPID	-0.459981	7.2887	-11.8271	1.223e-30	1.87495e-29	58.6082		ELK4	-0.41201	4.57498	-10.6889	1.47458e-25	2.26064e-24	47.1291
SBF2	0.232344	4.5678	7.67607	3.33619e-14	5.11018e-13	21.4967		SRSF7	-0.288303	7.74704	-11.8263	1.23267e-30	1.88814e-29	58.6004		KLF2	0.621353	5.46347	10.6866	1.50878e-25	2.31106e-24	47.1065
MED13	0.265081	5.85246	7.67508	3.36081e-14	5.14344e-13	21.4895		HUS1	-0.323194	5.15062	-11.8208	1.30824e-30	2.00215e-29	58.5415		SEPSECS	-0.415762	4.38202	-10.6861	1.51561e-25	2.31951e-24	47.102
PLCG1	0.282646	6.17646	7.67312	3.41034e-14	5.21472e-13	21.4752		RPGR	-0.448989	4.50129	-11.8198	1.32119e-30	2.02022e-29	58.5318		SLC35F5	-0.435616	5.13058	-10.6851	1.53087e-25	2.34084e-24	47.0921
TRIM15	-0.378999	6.52188	-7.6704	3.47997e-14	5.31659e-13	21.4554		GK5	-0.430245	4.048	-11.819	1.3326e-30	2.03591e-29	58.5232		ACTR2	-0.478616	7.75016	-10.6773	1.65245e-25	2.52456e-24	47.0167
RAB22A	0.261366	6.81179	7.66923	3.51049e-14	5.35858e-13	21.4469		ERI1	-0.523904	4.63752	-11.814	1.40618e-30	2.14646e-29	58.47		CAPNS1	0.425467	10.059	10.6766	1.66499e-25	2.54151e-24	47.0093
MFSD3	-0.396187	6.11088	-7.66853	3.52865e-14	5.38165e-13	21.4418		TMEM167A	-0.442391	7.80214	-11.8135	1.41433e-30	2.15703e-29	58.4643		VPS13C	-0.472848	4.70943	-10.6722	1.7385e-25	2.65143e-24	46.9666
C19orf53	-0.224822	9.05867	-7.66578	3.60149e-14	5.488e-13	21.4218		NCAPD3	-0.441345	6.35807	-11.803	1.58125e-30	2.40953e-29	58.3539		CMSS1	-0.433403	6.45395	-10.6655	1.85694e-25	2.82964e-24	46.9016
TTK	-0.373416	6.05532	-7.66438	3.6394e-14	5.54099e-13	21.4116		COQ5	-0.369434	7.15213	-11.7971	1.68474e-30	2.56501e-29	58.2911		ALDH16A1	0.445878	5.95456	10.6648	1.86969e-25	2.8466e-24	46.8948
PDCD6IP	0.219095	7.93126	7.66083	3.7367e-14	5.68423e-13	21.3858		MTO1	-0.271431	5.07631	-11.7964	1.69664e-30	2.58091e-29	58.2841		SLC30A6	-0.316305	5.74381	-10.6642	1.88069e-25	2.86089e-24	46.889
PEX14	-0.198421	5.50481	-7.65908	3.78552e-14	5.75354e-13	21.3731		RPL26L1	-0.35674	7.9102	-11.7954	1.71559e-30	2.6075e-29	58.2731		AGL	-0.565985	6.25343	-10.663	1.90304e-25	2.89239e-24	46.8774
PMEPA1	0.582051	7.8468	7.65753	3.82947e-14	5.81533e-13	21.3618		TNPO1	-0.388534	6.66127	-11.7948	1.72511e-30	2.6197e-29	58.2677		SMIM8	-0.27916	3.60248	-10.6608	1.94472e-25	2.95321e-24	46.856
ELOF1	-0.206803	6.78775	-7.65295	3.96177e-14	6.01106e-13	21.3286		UBR7	-0.355263	6.69743	-11.7887	1.84256e-30	2.79565e-29	58.2025		YAF2	-0.352671	3.66514	-10.6601	1.95729e-25	2.96973e-24	46.8496
CCT4	-0.238067	8.43001	-7.65261	3.97189e-14	6.02125e-13	21.3261		TMA7	-0.437927	8.9208	-11.7873	1.86871e-30	2.83291e-29	58.1885		DDX21	-0.483737	8.77821	-10.6595	1.96857e-25	2.98429e-24	46.844
ETFB	-0.301687	6.82347	-7.65197	3.99071e-14	6.04459e-13	21.3215		JKAMP	-0.421539	6.29818	-11.7844	1.9278e-30	2.91996e-29	58.1577		SERTAD1	0.462578	6.60746	10.6583	1.99364e-25	3.01969e-24	46.8315
MRPS22	-0.196976	6.87276	-7.65179	3.99604e-14	6.04748e-13	21.3202		BBS7	-0.448681	4.37943	-11.7812	1.99559e-30	3.02006e-29	58.1235		ELP5	0.377109	6.2643	10.6578	2.00318e-25	3.03155e-24	46.8268
NUDT2	-0.283181	6.42704	-7.65061	4.03111e-14	6.09533e-13	21.3116		DNAJC24	-0.396872	3.9021	-11.7791	2.04059e-30	3.08551e-29	58.1014		CDC27	-0.430763	6.10966	-10.6536	2.0865e-25	3.15493e-24	46.7866
TMEM62	-0.237753	5.33142	-7.64943	4.06662e-14	6.14376e-13	21.3031		ZNF195	-0.482755	5.62281	-11.7772	2.08301e-30	3.14696e-29	58.081		PLK4	-0.4903	4.47335	-10.6424	2.32921e-25	3.51893e-24	46.678
PANK4	-0.19668	5.66112	-7.6444	4.22129e-14	6.37198e-13	21.2666		ARL13B	-0.533956	4.68424	-11.7693	2.26615e-30	3.42072e-29	57.9976		ZNF33A	-0.373724	4.81992	-10.6419	2.34094e-25	3.53361e-24	46.673
SLC18B1	-0.392182	6.27199	-7.63786	4.43101e-14	6.68285e-13	21.2192		KCTD6	-0.44269	5.22844	-11.7688	2.27611e-30	3.43283e-29	57.9933		MAPRE1	-0.459682	9.06991	-10.6418	2.34472e-25	3.5363e-24	46.6714
TTL	-0.194129	4.72841	-7.63491	4.52897e-14	6.82475e-13	21.1978		UEVLD	-0.410463	5.66219	-11.7649	2.37454e-30	3.57822e-29	57.9514		SLC4A1AP	-0.350405	6.05129	-10.641	2.3616e-25	3.55872e-24	46.6643
TMEM201	-0.281925	5.27632	-7.63431	4.54905e-14	6.84917e-13	21.1935		AGL	-0.576742	6.25343	-11.7629	2.42489e-30	3.65097e-29	57.9306		NFXL1	-0.434721	5.6873	-10.6398	2.39072e-25	3.59953e-24	46.6522
DMD	0.322381	2.96676	7.6328	4.60032e-14	6.92047e-13	21.1825		VCPKMT	-0.457517	4.59469	-11.7613	2.46524e-30	3.70857e-29	57.9142		LRRC8D	-0.337907	7.00314	-10.639	2.40859e-25	3.62335e-24	46.6449
ADAM15	-0.287167	7.08031	-7.6316	4.64158e-14	6.97659e-13	21.1738		ZBTB41	-0.579331	5.36231	-11.7588	2.53255e-30	3.80658e-29	57.8876		ZNF721	-0.477019	5.81991	-10.6327	2.5627e-25	3.8519e-24	46.5837
ZMYM2	0.307035	4.96964	7.63034	4.68478e-14	7.02983e-13	21.1647		XPA	-0.351561	5.99332	-11.7542	2.66096e-30	3.9962e-29	57.8386		CAND1	-0.357778	5.85998	-10.6322	2.5765e-25	3.86935e-24	46.5784
ECSIT	-0.265691	6.82343	-7.63034	4.68496e-14	7.02983e-13	21.1647		RPS6KB1	-0.419471	5.63991	-11.7521	2.72049e-30	4.08213e-29	57.8167		USP32	-0.383743	5.24508	-10.6305	2.61931e-25	3.9303e-24	46.5621
LPP	0.291755	5.70192	7.62985	4.70183e-14	7.04915e-13	21.1612		PTPN4	-0.348454	3.65572	-11.7484	2.82877e-30	4.24099e-29	57.7781		SCML2	-0.563121	5.61717	-10.6289	2.66104e-25	3.98953e-24	46.5465
COQ7	-0.19318	5.57	-7.6261	4.83452e-14	7.24193e-13	21.134		PARG	-0.351979	5.93398	-11.7467	2.88225e-30	4.3175e-29	57.7595		PPP1CC	-0.343078	9.24123	-10.627	2.70941e-25	4.05859e-24	46.5287
TYW3	-0.298941	5.83053	-7.62418	4.90353e-14	7.33504e-13	21.1201		OTULIN	-0.291002	4.80687	-11.7327	3.34284e-30	5.00322e-29	57.6128		ATPAF2	0.351691	4.33392	10.6241	2.7882e-25	4.17308e-24	46.5005
PRKACB	0.55186	5.91561	7.62414	4.90498e-14	7.33504e-13	21.1198		ACBD5	-0.462677	5.98569	-11.73	3.44006e-30	5.14437e-29	57.5844		STXBP5	-0.494989	4.80008	-10.6237	2.79904e-25	4.18576e-24	46.4966
PPP1R3D	0.37222	5.16271	7.62139	5.00567e-14	7.47928e-13	21.0999		TMEM135	-0.37888	4.37962	-11.729	3.4762e-30	5.194e-29	57.5741		STAM2	-0.374458	5.35277	-10.6227	2.82793e-25	4.22538e-24	46.4865
RSPH1	-0.413653	4.64786	-7.62073	5.0302e-14	7.50958e-13	21.0952		SNX2	-0.39186	5.62304	-11.7276	3.52982e-30	5.26967e-29	57.5589		NFAT5	-0.566892	5.23706	-10.6205	2.88895e-25	4.31291e-24	46.4654
ZNF367	-0.334404	5.82324	-7.61933	5.08261e-14	7.58142e-13	21.085		USP16	-0.450622	6.54341	-11.7265	3.57082e-30	5.32637e-29	57.5475		NCKAP1	-0.434646	6.36481	-10.6204	2.89315e-25	4.31554e-24	46.464
UBE2F	-0.177978	6.01049	-7.61884	5.10108e-14	7.60255e-13	21.0815		TEX10	-0.321143	5.12316	-11.7234	3.69045e-30	5.50018e-29	57.5149		AGTPBP1	-0.423731	5.05241	-10.6186	2.94364e-25	4.38714e-24	46.4469
DTD2	-0.286615	4.7893	-7.61829	5.12171e-14	7.62686e-13	21.0775		DPY19L4	-0.520449	5.61454	-11.7215	3.76646e-30	5.60872e-29	57.4947		TBC1D32	-0.461466	2.74043	-10.6173	2.98167e-25	4.44007e-24	46.4342
TOX4	-0.179697	6.07116	-7.61765	5.14636e-14	7.65711e-13	21.0728		INTS6	-0.371481	4.27933	-11.7156	4.00678e-30	5.96156e-29	57.4334		SPRYD7	-0.452943	5.20006	-10.6118	3.14693e-25	4.68222e-24	46.381
TFAP2A	-0.42633	2.91158	-7.61751	5.15168e-14	7.65856e-13	21.0718		DCLRE1C	-0.392432	4.50144	-11.7145	4.05545e-30	6.02889e-29	57.4215		CHCHD7	-0.474502	6.76407	-10.6115	3.157e-25	4.69324e-24	46.3779
DHRS13	-0.30593	4.98158	-7.617	5.17088e-14	7.68066e-13	21.0682		HEATR1	-0.407665	5.32062	-11.7101	4.24833e-30	6.31032e-29	57.3755		MRPL50	-0.41899	6.12173	-10.6087	3.24423e-25	4.81887e-24	46.351
FAM216A	-0.372402	4.59982	-7.61514	5.2426e-14	7.78064e-13	21.0547		CCDC66	-0.367544	3.50003	-11.7079	4.3489e-30	6.45428e-29	57.3523		PTPRK	-0.461644	6.69998	-10.6083	3.25511e-25	4.83097e-24	46.3477
LGMN	-0.317499	8.25606	-7.61289	5.33056e-14	7.90453e-13	21.0385		DNAJB11	-0.331837	7.42649	-11.704	4.53294e-30	6.72176e-29	57.3113		CDADC1	-0.346525	4.50057	-10.6065	3.31321e-25	4.91306e-24	46.3302
SLC27A4	-0.262084	6.85968	-7.61163	5.38036e-14	7.97168e-13	21.0294		RAB28	-0.368523	5.51221	-11.7031	4.57849e-30	6.78361e-29	57.3014		WDR5B	-0.385051	4.94318	-10.6023	3.45428e-25	5.11795e-24	46.2891
DNAAF2	-0.302642	5.8874	-7.60995	5.44771e-14	8.06471e-13	21.0172		NGLY1	-0.394666	5.51014	-11.7021	4.62443e-30	6.84594e-29	57.2915		RHEB	-0.361217	6.48546	-10.6014	3.48369e-25	5.1572e-24	46.2807
TMEM18	-0.182429	5.62273	-7.59902	5.90548e-14	8.73352e-13	20.9383		CDCA7	-0.648232	7.76731	-11.6993	4.76394e-30	7.04657e-29	57.2621		MON2	-0.363321	4.15898	-10.6006	3.51087e-25	5.19309e-24	46.273
ARHGEF7	0.206765	4.8814	7.59893	5.90938e-14	8.73352e-13	20.9377		ZNF180	-0.391904	4.00193	-11.6975	4.85684e-30	7.17796e-29	57.243		RANBP2	-0.55068	6.75727	-10.5999	3.53584e-25	5.22564e-24	46.266
NR1I2	0.504671	6.09976	7.59861	5.92345e-14	8.747e-13	20.9354		RPS7	-0.414948	11.1253	-11.6969	4.88829e-30	7.2184e-29	57.2366		POLG2	-0.396917	5.13427	-10.5996	3.54492e-25	5.23468e-24	46.2635
NDUFA8	-0.22538	9.00445	-7.59782	5.95793e-14	8.79057e-13	20.9297		DPH5	-0.387178	6.27822	-11.6892	5.30184e-30	7.82254e-29	57.1562		DNA2	-0.519463	5.05005	-10.5986	3.58085e-25	5.28332e-24	46.2535
GTSE1	-0.264326	5.54121	-7.59685	6.0006e-14	8.84612e-13	20.9227		TIAL1	-0.276366	6.00128	-11.6873	5.40986e-30	7.97526e-29	57.1362		NCOA2	-0.459338	5.17273	-10.5985	3.58484e-25	5.28479e-24	46.2524
ELAVL1	-0.160396	6.24826	-7.59641	6.02012e-14	8.86751e-13	20.9195		GSKIP	-0.622603	8.12937	-11.6849	5.54906e-30	8.17365e-29	57.1111		CGGBP1	-0.388285	7.04376	-10.5978	3.60995e-25	5.31737e-24	46.2456
FUCA2	-0.201868	8.00682	-7.5834	6.6263e-14	9.75225e-13	20.8258		GCLC	-0.368168	5.81134	-11.6823	5.70756e-30	8.4001e-29	57.0832		DHX15	-0.32802	8.58839	-10.5968	3.64596e-25	5.36594e-24	46.2358
PCK1	0.88722	6.02556	7.58253	6.66875e-14	9.80656e-13	20.8195		ING3	-0.360035	4.52591	-11.6794	5.88174e-30	8.64924e-29	57.0535		STAU1	-0.404497	9.24364	-10.5943	3.73369e-25	5.49048e-24	46.2123
ZNF782	0.304692	3.13055	7.5817	6.70931e-14	9.858e-13	20.8136		CLCC1	-0.326596	5.09923	-11.6663	6.75442e-30	9.92428e-29	56.9165		ZFP69	-0.405715	3.67623	-10.5938	3.7512e-25	5.51165e-24	46.2077
UPP1	-0.347658	5.62656	-7.57929	6.82968e-14	1.00265e-12	20.7962		RPL24	-0.372364	11.5352	-11.6641	6.91623e-30	1.01536e-28	56.8931		TTF2	-0.388676	4.41699	-10.589	3.93438e-25	5.77598e-24	46.1606
DIDO1	0.275346	5.89493	7.57672	6.96006e-14	1.02094e-12	20.7777		UBE2W	-0.411375	4.40468	-11.6621	7.06113e-30	1.03577e-28	56.8726		ROGDI	0.393001	4.87245	10.5867	4.02191e-25	5.89958e-24	46.1389
NR1D2	0.369553	5.84077	7.57535	7.0305e-14	1.03042e-12	20.7679		COPS8	-0.330648	5.80773	-11.6619	7.07653e-30	1.03717e-28	56.8704		TTC32	-0.532858	5.37249	-10.5866	4.02722e-25	5.90247e-24	46.1376
ETF1	-0.201916	8.05298	-7.56943	7.34358e-14	1.07542e-12	20.7253		DCP2	-0.388879	4.49206	-11.6578	7.39233e-30	1.08255e-28	56.8272		DMTF1	-0.471707	6.11795	-10.5827	4.18244e-25	6.12488e-24	46.1003
BUD31	-0.221928	6.32749	-7.5689	7.37248e-14	1.07875e-12	20.7214		TMF1	-0.424238	5.41669	-11.6544	7.66556e-30	1.12164e-28	56.7913		SARS2	0.385005	4.67128	10.5824	4.19764e-25	6.14204e-24	46.0967
RFT1	-0.192952	5.12591	-7.56491	7.59188e-14	1.10993e-12	20.6928		SNX4	-0.42454	6.71336	-11.6533	7.75497e-30	1.13378e-28	56.7798		FAM185A	-0.34306	4.21919	-10.5811	4.24845e-25	6.21124e-24	46.0849
ENPP5	0.427424	3.95087	7.56451	7.61382e-14	1.11222e-12	20.69		NANP	-0.51201	5.82572	-11.6494	8.07916e-30	1.1802e-28	56.7393		ZFP62	-0.433571	6.64715	-10.5796	4.31422e-25	6.30218e-24	46.0697
TAF5	-0.236643	4.9298	-7.5644	7.62017e-14	1.11223e-12	20.6891		CCP110	-0.42026	4.32915	-11.649	8.11694e-30	1.18474e-28	56.7346		UBR5	-0.491007	6.49506	-10.578	4.38091e-25	6.39433e-24	46.0546
MTG1	-0.244129	5.168	-7.56427	7.62751e-14	1.11238e-12	20.6882		CPOX	-0.384287	6.72453	-11.6448	8.48061e-30	1.2368e-28	56.6913		XPOT	-0.477825	7.55876	-10.576	4.46694e-25	6.51451e-24	46.0354
SRXN1	-0.326026	5.02344	-7.56084	7.82203e-14	1.13981e-12	20.6636		CSNK1G3	-0.387601	5.84519	-11.6433	8.61978e-30	1.25606e-28	56.6751		NET1	-0.420808	8.65807	-10.5754	4.4953e-25	6.55045e-24	46.0291
GGCX	-0.186489	5.34692	-7.56024	7.85687e-14	1.14394e-12	20.6592		NRAS	-0.461792	7.30434	-11.6398	8.94322e-30	1.30211e-28	56.6387		THUMPD2	-0.384952	5.42235	-10.5692	4.77406e-25	6.95092e-24	45.9698
MCMBP	-0.183862	6.00994	-7.55932	7.90989e-14	1.15071e-12	20.6527		MBTPS2	-0.383384	4.85657	-11.6358	9.32742e-30	1.35693e-28	56.597		MSL3	-0.288579	4.94856	-10.5679	4.83445e-25	7.03305e-24	45.9573
USP53	0.33172	5.0413	7.55787	7.99462e-14	1.16208e-12	20.6423		CNOT11	-0.320361	8.08773	-11.6352	9.38259e-30	1.36383e-28	56.5912		CD164	-0.433812	9.42638	-10.5678	4.84073e-25	7.0364e-24	45.9561
ZNF174	-0.171426	4.50378	-7.55306	8.28211e-14	1.20288e-12	20.6077		RFC1	-0.399401	6.28967	-11.6313	9.78453e-30	1.42109e-28	56.5497		PLEKHF2	-0.49676	6.66685	-10.5633	5.05498e-25	7.34178e-24	45.9133
GTF3C5	-0.241964	6.73577	-7.54885	8.54154e-14	1.23954e-12	20.5776		SPCS3	-0.428603	7.2026	-11.6269	1.02496e-29	1.48741e-28	56.5037		ELF1	-0.507384	7.78659	-10.5599	5.22755e-25	7.58618e-24	45.8802
CPSF3	-0.195964	7.38872	-7.54608	8.71695e-14	1.26396e-12	20.5577		ZDHHC21	-0.391979	3.91477	-11.6261	1.0335e-29	1.49858e-28	56.4955		NRIP1	-0.533915	6.72082	-10.5584	5.30565e-25	7.6932e-24	45.8656
BLM	-0.286757	4.9844	-7.54138	9.02267e-14	1.30721e-12	20.524		TIMELESS	-0.437731	5.61031	-11.6245	1.05028e-29	1.52165e-28	56.4796		PSMB5	0.331763	9.1121	10.5572	5.36876e-25	7.77832e-24	45.8539
OASL	-0.452371	5.22602	-7.53991	9.12069e-14	1.32033e-12	20.5135		COMMD10	-0.502158	5.73633	-11.6211	1.08907e-29	1.57654e-28	56.4437		ARL4A	-0.5187	7.38706	-10.5556	5.45056e-25	7.89036e-24	45.839
PLEKHH2	0.275338	2.53679	7.53525	9.4371e-14	1.36502e-12	20.4801		SLC30A5	-0.336272	6.01108	-11.621	1.08994e-29	1.57654e-28	56.4429		EPCAM	-0.438131	11.8222	-10.5538	5.54967e-25	8.02725e-24	45.8212
RHEBL1	-0.283225	3.85666	-7.5327	9.61482e-14	1.38959e-12	20.4619		THAP10	-0.497022	5.24031	-11.619	1.11328e-29	1.60898e-28	56.4219		RB1	-0.536358	6.1706	-10.5536	5.55825e-25	8.03308e-24	45.8197
FBXL15	-0.31134	5.93922	-7.52709	1.00178e-13	1.44664e-12	20.4218		AGPAT5	-0.51987	6.35609	-11.6132	1.18355e-29	1.70913e-28	56.3613		RSRC2	-0.384852	7.02294	-10.5529	5.59515e-25	8.0798e-24	45.8132
FREM2	0.579932	2.66282	7.52226	1.03786e-13	1.49752e-12	20.3872		DMPK	0.456543	4.69001	11.6085	1.24325e-29	1.79387e-28	56.3126		DNAJC13	-0.376018	4.7118	-10.5507	5.71843e-25	8.25107e-24	45.7917
SLC50A1	-0.276179	7.21514	-7.52116	1.04621e-13	1.50833e-12	20.3794		PAXIP1	-0.368687	5.83111	-11.607	1.26314e-29	1.82108e-28	56.2969		RSPRY1	-0.305575	6.58939	-10.5492	5.80112e-25	8.36356e-24	45.7775
GCH1	-0.288214	7.18179	-7.51881	1.06435e-13	1.53324e-12	20.3626		PPP1R2	-0.371155	5.93123	-11.5986	1.38039e-29	1.9885e-28	56.2091		CPD	-0.492844	6.2851	-10.5471	5.92105e-25	8.5295e-24	45.7573
ANAPC7	-0.180355	6.41881	-7.51852	1.06661e-13	1.53525e-12	20.3605		CCNT1	-0.41701	5.99394	-11.5927	1.46891e-29	2.1143e-28	56.1475		FXR1	-0.353382	5.76423	-10.5419	6.2326e-25	8.97098e-24	45.7067
TIMM13	-0.276173	6.84772	-7.51718	1.07712e-13	1.5491e-12	20.3509		LYPLA1	-0.567528	8.43487	-11.5915	1.48815e-29	2.14024e-28	56.1347		ACADSB	-0.518246	5.08038	-10.5378	6.48514e-25	9.32688e-24	45.6675
TNNT1	-0.680406	3.22521	-7.51396	1.10274e-13	1.58466e-12	20.3279		UNC5B	0.563094	5.57277	11.5886	1.53422e-29	2.20471e-28	56.1045		CTTNBP2NL	-0.411118	6.23751	-10.5373	6.51672e-25	9.36467e-24	45.6627
NDC1	-0.291722	7.04354	-7.51314	1.10936e-13	1.59287e-12	20.3221		RCN2	-0.451772	7.06357	-11.588	1.5439e-29	2.21681e-28	56.0983		ZNF443	-0.367595	4.21122	-10.5337	6.74974e-25	9.69164e-24	45.628
ZNF428	-0.26635	5.10542	-7.51184	1.11993e-13	1.60675e-12	20.3128		CYB5B	-0.510666	7.12316	-11.586	1.576e-29	2.26107e-28	56.0779		SREBF1	0.49056	6.1526	10.5314	6.90241e-25	9.9028e-24	45.606
JMJD4	-0.219726	4.45388	-7.51018	1.13358e-13	1.62502e-12	20.301		EIF5A2	-0.471478	4.1592	-11.5839	1.61143e-29	2.31001e-28	56.0559		MAGT1	-0.417304	7.63508	-10.5276	7.16494e-25	1.02711e-23	45.5691
KANSL1	0.255493	5.51688	7.50808	1.15109e-13	1.64878e-12	20.286		TUBE1	-0.412954	3.87636	-11.5788	1.70049e-29	2.43571e-28	56.0026		STX16	-0.553472	6.72926	-10.5265	7.23984e-25	1.03701e-23	45.5589
LYSMD2	-0.328004	6.63378	-7.50618	1.16723e-13	1.67054e-12	20.2724		ALG8	-0.394124	7.08053	-11.5784	1.70792e-29	2.44437e-28	55.9983		DPY19L1P1	-0.556611	3.25613	-10.5256	7.30143e-25	1.04498e-23	45.5505
IBA57	-0.189624	4.18703	-7.50475	1.17948e-13	1.6867e-12	20.2622		ACSL3	-0.470067	7.42089	-11.5776	1.7209e-29	2.46096e-28	55.9908		VPS8	-0.327963	4.45693	-10.5242	7.40599e-25	1.05909e-23	45.5365
SLC25A33	-0.261864	6.15653	-7.50326	1.19234e-13	1.70371e-12	20.2516		HNRNPA3	-0.443744	8.2819	-11.5773	1.72736e-29	2.4682e-28	55.9871		RPS6KA6	-0.60179	3.03264	-10.524	7.42046e-25	1.0603e-23	45.5346
PARP9	-0.334225	6.10304	-7.49968	1.2239e-13	1.74739e-12	20.2261		SMAD5	-0.454628	6.00399	-11.5751	1.76711e-29	2.52295e-28	55.9646		PDCD5	-0.415514	6.80817	-10.5207	7.66066e-25	1.09373e-23	45.5031
ZNF148	0.237867	5.42773	7.49956	1.22499e-13	1.74754e-12	20.2252		PPP2R5C	-0.381752	6.11005	-11.5743	1.78295e-29	2.54352e-28	55.9558		PSMD10	-0.3789	7.83807	-10.5176	7.89563e-25	1.12637e-23	45.4733
CXXC1	-0.224825	6.8034	-7.49623	1.25511e-13	1.78906e-12	20.2015		NADK2	-0.466377	5.57218	-11.5718	1.8294e-29	2.60768e-28	55.9303		MIER3	-0.506074	4.99449	-10.5172	7.9298e-25	1.13033e-23	45.4691
MIS12	-0.279093	6.27943	-7.49529	1.26368e-13	1.79982e-12	20.1948		DUSP11	-0.349136	6.65568	-11.5696	1.87182e-29	2.66599e-28	55.9076		DRAM2	-0.41132	6.88937	-10.5163	7.99673e-25	1.13895e-23	45.4608
RDH11	-0.243897	5.91905	-7.4934	1.28124e-13	1.82336e-12	20.1813		CTDSPL2	-0.463931	5.02457	-11.5673	1.91945e-29	2.73161e-28	55.8828		TTC33	-0.38718	4.11662	-10.5162	8.00749e-25	1.13957e-23	45.4594
OFD1	0.326584	5.98844	7.4924	1.29058e-13	1.83458e-12	20.1742		CUL3	-0.328734	5.73838	-11.5669	1.92715e-29	2.74037e-28	55.8788		BEND7	-0.424611	3.90923	-10.5158	8.03456e-25	1.1425e-23	45.4561
TANGO6	-0.190607	4.88241	-7.49234	1.2912e-13	1.83458e-12	20.1738		IFIH1	-0.531176	4.52996	-11.5658	1.94821e-29	2.76809e-28	55.868		PHF23	0.341994	6.75001	10.5086	8.622e-25	1.22504e-23	45.3865
PSMB1	-0.183548	8.75193	-7.48933	1.31981e-13	1.87372e-12	20.1524		SCRN3	-0.396756	4.17728	-11.5654	1.95646e-29	2.77758e-28	55.8639		SLC25A32	-0.334013	4.9708	-10.5081	8.65684e-25	1.22901e-23	45.3825
POLR2F	-0.214975	5.67334	-7.4887	1.32592e-13	1.88089e-12	20.1478		SREK1	-0.406105	4.43044	-11.5644	1.97776e-29	2.80556e-28	55.8531		ZNF700	-0.494657	5.31305	-10.5066	8.79069e-25	1.24701e-23	45.3674
HSD17B1	-0.262293	3.49759	-7.48809	1.33181e-13	1.88773e-12	20.1435		GRN	0.46907	9.34191	11.557	2.1367e-29	3.02859e-28	55.7766		NAA25	-0.430125	5.0814	-10.5064	8.80702e-25	1.24832e-23	45.3655
NELFB	-0.249944	7.86503	-7.48652	1.34715e-13	1.90793e-12	20.1323		SDE2	-0.397301	6.1263	-11.5546	2.19292e-29	3.10579e-28	55.7509		HDAC2	-0.347005	6.36787	-10.5059	8.84612e-25	1.25286e-23	45.3612
ANKRD50	0.276753	4.64656	7.48153	1.39698e-13	1.97602e-12	20.0968		JADE3	-0.539694	5.98519	-11.5502	2.29587e-29	3.24899e-28	55.7055		NCBP2	-0.39532	7.40168	-10.5045	8.96665e-25	1.26891e-23	45.3478
EEF1E1	-0.242636	5.25873	-7.48148	1.39746e-13	1.97602e-12	20.0965		GTF2H5	-0.311646	4.16584	-11.5486	2.33528e-29	3.30211e-28	55.6887		TARBP1	-0.480841	6.71883	-10.5022	9.17241e-25	1.29699e-23	45.3254
EPDR1	0.636989	6.91627	7.48113	1.40104e-13	1.9795e-12	20.094		BTBD1	-0.417851	7.83657	-11.5452	2.41869e-29	3.41731e-28	55.654		ARID2	-0.43134	5.13316	-10.5	9.36912e-25	1.32374e-23	45.3045
LRRC2	0.440337	3.296	7.47585	1.45592e-13	2.05539e-12	20.0565		PLGRKT	-0.498593	7.48598	-11.5438	2.45436e-29	3.46495e-28	55.6395		TM9SF3	-0.40823	7.71057	-10.4998	9.39206e-25	1.32592e-23	45.3021
ZFYVE21	-0.230066	5.83668	-7.47172	1.50023e-13	2.11626e-12	20.0272		COX15	-0.325697	5.85206	-11.5384	2.59728e-29	3.66378e-28	55.5834		PSMD14	-0.294059	8.28863	-10.4968	9.66839e-25	1.36385e-23	45.2735
OGN	0.636136	2.76066	7.46788	1.54268e-13	2.17441e-12	19.9999		IBTK	-0.489132	5.34046	-11.5381	2.60672e-29	3.67416e-28	55.5799		SHOC2	-0.442831	6.96762	-10.4912	1.02064e-24	1.43858e-23	45.2201
KIF23	-0.29829	4.89194	-7.46105	1.62118e-13	2.28322e-12	19.9514		PTP4A2	-0.309985	8.82845	-11.5341	2.7181e-29	3.8281e-28	55.5384		ZBED8	-0.517551	3.97523	-10.4896	1.03638e-24	1.45962e-23	45.2049
RPARP-AS1	-0.248754	3.88578	-7.4602	1.63119e-13	2.2955e-12	19.9454		IREB2	-0.427396	4.7867	-11.532	2.77793e-29	3.90924e-28	55.5169		TMEM181	-0.439799	7.41618	-10.4877	1.05595e-24	1.48598e-23	45.1865
NDUFB9	-0.242099	8.45335	-7.4599	1.63473e-13	2.29864e-12	19.9433		SPA17	-0.454755	4.40031	-11.5312	2.80318e-29	3.94164e-28	55.5079		CBFB	-0.427808	7.17886	-10.487	1.06306e-24	1.49384e-23	45.1799
MORC4	-0.374266	6.21694	-7.45931	1.64176e-13	2.30669e-12	19.9391		HIC1	0.466117	3.73103	11.5306	2.81931e-29	3.96117e-28	55.5023		YWHAZ	-0.436618	9.76302	-10.487	1.06322e-24	1.49384e-23	45.1797
NUP88	-0.219407	5.71814	-7.45912	1.64406e-13	2.30809e-12	19.9377		TPX2	-0.638847	8.37456	-11.5284	2.88663e-29	4.05252e-28	55.4789		HECA	-0.401444	5.52231	-10.4822	1.11339e-24	1.56308e-23	45.1342
CHN2	0.408055	3.91095	7.45882	1.6477e-13	2.31135e-12	19.9356		ATP13A3	-0.509282	6.46916	-11.5172	3.24609e-29	4.55355e-28	55.3628		MAZ	0.619766	6.22476	10.4809	1.12748e-24	1.58044e-23	45.1218
LY6E	-0.641755	7.4854	-7.45473	1.69728e-13	2.37902e-12	19.9066		KIF9	-0.34871	5.39753	-11.5151	3.31825e-29	4.65109e-28	55.341		UPRT	-0.437403	5.45665	-10.4809	1.12754e-24	1.58044e-23	45.1218
PELO	-0.182529	4.50367	-7.44847	1.77608e-13	2.48749e-12	19.8623		CHCHD1	-0.343004	8.1403	-11.512	3.42744e-29	4.80031e-28	55.309		RAD21	-0.480022	8.42589	-10.4771	1.1698e-24	1.63838e-23	45.0855
RNPC3	0.266185	4.25786	7.4479	1.78345e-13	2.49584e-12	19.8582		UBE3C	-0.293831	5.23142	-11.5113	3.45011e-29	4.82824e-28	55.3024		KIF18A	-0.510026	4.68978	-10.4732	1.21501e-24	1.69982e-23	45.0481
RFWD3	-0.282705	6.03007	-7.44628	1.80456e-13	2.52339e-12	19.8467		AIFM1	-0.422522	6.82268	-11.5084	3.55851e-29	4.976e-28	55.2718		STAMBP	-0.267635	5.68392	-10.4732	1.2156e-24	1.69982e-23	45.0476
LAG3	-0.432121	3.57377	-7.44543	1.81562e-13	2.53684e-12	19.8407		FKBP3	-0.391235	6.64079	-11.5063	3.63679e-29	5.08144e-28	55.2503		ATAD1	-0.465077	6.57957	-10.4722	1.22714e-24	1.7146e-23	45.0383
GABPB1	-0.211837	5.38738	-7.44339	1.84271e-13	2.57266e-12	19.8263		ANP32E	-0.618419	7.08522	-11.5059	3.65117e-29	5.0975e-28	55.2464		DCP2	-0.378149	4.49206	-10.4715	1.23619e-24	1.72587e-23	45.031
NRL	-0.165968	2.77221	-7.44269	1.85208e-13	2.5837e-12	19.8213		PPWD1	-0.378727	4.88884	-11.5055	3.66605e-29	5.11423e-28	55.2424		RAPGEF2	-0.410986	4.88511	-10.4686	1.27118e-24	1.77333e-23	45.0035
BAZ2B	0.320412	5.75307	7.44072	1.87865e-13	2.6187e-12	19.8074		SNRPF	-0.392817	8.45567	-11.5038	3.73353e-29	5.20426e-28	55.2243		RNPEPL1	0.39467	6.58883	10.4644	1.32383e-24	1.84531e-23	44.9634
ZNF217	0.297194	7.11639	7.43962	1.8937e-13	2.63759e-12	19.7996		MRPL51	-0.321407	9.26818	-11.4992	3.91737e-29	5.45621e-28	55.1767		THNSL1	-0.4563	4.68342	-10.4638	1.33159e-24	1.85468e-23	44.9577
DUSP4	-0.722814	5.32363	-7.43821	1.91322e-13	2.66267e-12	19.7896		HSP90B1	-0.53023	8.75944	-11.499	3.92542e-29	5.46311e-28	55.1747		GPATCH11	-0.37417	4.16835	-10.4614	1.36218e-24	1.89578e-23	44.9353
EXOC1	0.242928	7.14973	7.43603	1.94355e-13	2.70275e-12	19.7742		ANP32B	-0.361181	10.1775	-11.4902	4.30288e-29	5.98372e-28	55.0838		GGNBP2	-0.295692	5.39721	-10.4592	1.39153e-24	1.9351e-23	44.9142
POLR3G	-0.2963	3.26456	-7.43588	1.94576e-13	2.70371e-12	19.7731		NDUFB5	-0.396331	8.30383	-11.49	4.31324e-29	5.9934e-28	55.0815		SRPK1	-0.473989	7.34695	-10.4553	1.44598e-24	2.00923e-23	44.8764
GTF3C6	-0.290292	8.91366	-7.42948	2.03791e-13	2.82952e-12	19.7279		RBM17	-0.274127	6.49167	-11.4895	4.33513e-29	6.01908e-28	55.0765		ZBTB10	-0.659405	4.25718	-10.4548	1.45336e-24	2.01791e-23	44.8713
MRPL23	-0.251	6.22616	-7.42561	2.09584e-13	2.90766e-12	19.7005		NDUFA5	-0.460808	5.38194	-11.486	4.49644e-29	6.23815e-28	55.0403		SIX5	0.456764	4.08196	10.4544	1.45787e-24	2.02257e-23	44.8683
VANGL2	0.585874	4.71472	7.42503	2.10457e-13	2.91749e-12	19.6965		COPS5	-0.365946	7.64675	-11.4797	4.8005e-29	6.65476e-28	54.9755		PSME4	-0.350798	6.0512	-10.4528	1.48081e-24	2.0528e-23	44.8529
GMPPA	-0.203168	6.45318	-7.42366	2.12554e-13	2.94425e-12	19.6868		PCMT1	-0.319638	7.85173	-11.4796	4.8069e-29	6.65841e-28	54.9742		GCFC2	-0.429054	4.76925	-10.452	1.49305e-24	2.06814e-23	44.8447
SPTLC2	-0.245953	6.1918	-7.42334	2.13044e-13	2.94873e-12	19.6845		MICU2	-0.504471	7.92298	-11.4721	5.19828e-29	7.1949e-28	54.8968		SESTD1	-0.467308	5.20683	-10.4466	1.57315e-24	2.17738e-23	44.7932
MRPS5	-0.158214	5.55202	-7.42253	2.14293e-13	2.96369e-12	19.6788		ZNF101	-0.362187	4.4697	-11.4707	5.27782e-29	7.29926e-28	54.8817		MPP7	-0.573499	4.60783	-10.4457	1.58623e-24	2.19377e-23	44.785
KEAP1	-0.207687	7.70864	-7.41994	2.18344e-13	3.01735e-12	19.6605		PEX7	-0.395167	5.69649	-11.47	5.31316e-29	7.34239e-28	54.8751		RWDD3	-0.442239	5.02391	-10.4443	1.60888e-24	2.22335e-23	44.771
SEC11C	-0.26947	5.9801	-7.41854	2.20572e-13	3.04575e-12	19.6506		ST7L	-0.2739	3.81131	-11.4693	5.35256e-29	7.39105e-28	54.8678		ZBTB6	-0.496542	4.08308	-10.4408	1.66316e-24	2.29657e-23	44.7383
INCENP	-0.286841	5.01017	-7.41705	2.22957e-13	3.07629e-12	19.6401		GTF2E1	-0.309394	6.16948	-11.4678	5.43856e-29	7.50394e-28	54.852		ENPP5	-0.676554	3.95087	-10.4398	1.68019e-24	2.31706e-23	44.7283
EYA3	-0.193921	4.67108	-7.41619	2.24347e-13	3.09304e-12	19.634		CLNS1A	-0.359999	7.25945	-11.4666	5.50598e-29	7.59103e-28	54.8398		MDM1	-0.431532	3.93663	-10.4397	1.68062e-24	2.31706e-23	44.728
MRPL35	-0.20526	6.33835	-7.4146	2.26925e-13	3.12615e-12	19.6229		YWHAQ	-0.320148	10.2383	-11.464	5.65585e-29	7.79157e-28	54.8133		UBP1	-0.334569	7.35339	-10.4361	1.74108e-24	2.39854e-23	44.6931
JUN	0.341906	8.40816	7.41347	2.28784e-13	3.1493e-12	19.6149		ELOVL7	-0.766732	6.19663	-11.4615	5.80388e-29	7.98927e-28	54.7877		RYK	-0.343885	6.42668	-10.4286	1.87148e-24	2.57617e-23	44.6219
PFKP	-0.311513	6.63041	-7.41005	2.34515e-13	3.22568e-12	19.5907		METTL6	-0.292435	3.55205	-11.4603	5.88044e-29	8.08835e-28	54.7747		BLZF1	-0.437831	4.17108	-10.4279	1.88418e-24	2.59163e-23	44.6152
LRP10	-0.270882	7.68718	-7.40992	2.34736e-13	3.2262e-12	19.5898		RBM12B	-0.444536	4.3682	-11.4601	5.89483e-29	8.10184e-28	54.7723		KMT2E	-0.426874	6.79006	-10.4273	1.89593e-24	2.60391e-23	44.6091
SPAG5	-0.29313	6.209	-7.40906	2.36194e-13	3.24372e-12	19.5838		LARP7	-0.439323	5.28897	-11.4578	6.03206e-29	8.28399e-28	54.7495		NFE2L3	-0.577139	7.10974	-10.4272	1.89703e-24	2.60391e-23	44.6085
PACSIN3	-0.527318	4.56598	-7.40874	2.36737e-13	3.24865e-12	19.5815		LRP1	0.524542	5.49581	11.453	6.34152e-29	8.70223e-28	54.7		YIPF2	0.400518	6.57718	10.4272	1.89753e-24	2.60391e-23	44.6082
SRPX2	0.515115	4.52169	7.40727	2.39266e-13	3.28081e-12	19.5712		ZBTB2	-0.35295	5.61624	-11.4483	6.66612e-29	9.14056e-28	54.6506		UBE2D1	-0.367178	5.21763	-10.4255	1.92862e-24	2.64452e-23	44.5922
ISG20	-0.437483	5.8568	-7.40704	2.39667e-13	3.28376e-12	19.5695		LYRM7	-0.438063	5.15404	-11.4475	6.72066e-29	9.20819e-28	54.6426		ARHGAP21	-0.415481	5.6727	-10.4252	1.93485e-24	2.65101e-23	44.589
ADNP2	-0.2168	6.10549	-7.40633	2.40892e-13	3.29798e-12	19.5645		AVL9	-0.35794	5.17379	-11.443	7.03845e-29	9.63613e-28	54.5969		AKAP9	-0.495893	4.72368	-10.4242	1.95353e-24	2.67451e-23	44.5796
NOB1	-0.237324	8.2365	-7.40575	2.41903e-13	3.30925e-12	19.5605		CCT5	-0.367665	8.16961	-11.4427	7.06491e-29	9.66486e-28	54.5931		GPR137	0.388878	4.92173	10.4226	1.98447e-24	2.71477e-23	44.564
VRK3	-0.149539	5.07598	-7.40398	2.45007e-13	3.34913e-12	19.548		RAD51B	-0.287588	3.15076	-11.4416	7.14791e-29	9.77083e-28	54.5816		RPF1	-0.358103	5.49892	-10.4215	2.00378e-24	2.73907e-23	44.5545
DESI1	-0.211068	6.69498	-7.40289	2.46936e-13	3.37288e-12	19.5403		USP28	-0.390097	5.3716	-11.4403	7.24358e-29	9.89395e-28	54.5684		CEP95	-0.39265	4.5104	-10.421	2.01524e-24	2.7526e-23	44.5489
TIMM17A	-0.213875	6.33904	-7.40164	2.49177e-13	3.40086e-12	19.5315		SCOC	-0.576195	6.95205	-11.4366	7.52806e-29	1.02746e-27	54.5303		CRIP1	0.825661	5.73541	10.4143	2.15008e-24	2.93451e-23	44.485
REPS2	0.356783	4.81404	7.39472	2.6191e-13	3.57188e-12	19.4828		EIF3E	-0.504592	7.3162	-11.4365	7.5381e-29	1.02803e-27	54.529		ZFYVE21	0.367733	5.83668	10.4128	2.18109e-24	2.97454e-23	44.4708
HMOX2	-0.210181	6.86899	-7.39268	2.65797e-13	3.61953e-12	19.4684		CEP70	-0.520417	4.63207	-11.4296	8.09747e-29	1.10347e-27	54.4581		URI1	-0.341881	6.26739	-10.4118	2.20145e-24	2.99999e-23	44.4617
EDN1	0.501519	5.84404	7.39267	2.65813e-13	3.61953e-12	19.4684		PSMD10	-0.380336	7.83807	-11.4293	8.12385e-29	1.10621e-27	54.4549		NUP153	-0.396958	5.81058	-10.4069	2.30914e-24	3.14431e-23	44.4146
DTD1	-0.261492	5.43222	-7.39163	2.67809e-13	3.64389e-12	19.4611		MTFMT	-0.426514	5.62494	-11.4279	8.23893e-29	1.12102e-27	54.441		CLCN5	-0.469048	4.25811	-10.4032	2.39158e-24	3.25405e-23	44.38
NIP7	-0.226036	6.77297	-7.38764	2.75626e-13	3.74737e-12	19.433		GFM2	-0.428075	5.65862	-11.4205	8.89861e-29	1.20984e-27	54.3648		NMD3	-0.390242	7.36215	-10.4031	2.39445e-24	3.25546e-23	44.3788
CACNA1D	0.32658	3.76119	7.3872	2.76487e-13	3.75618e-12	19.4299		PAXBP1	-0.424169	5.36803	-11.4165	9.28074e-29	1.26082e-27	54.3232		ZDHHC6	-0.334714	7.76304	-10.4008	2.44806e-24	3.32579e-23	44.3569
CAPN3	0.327928	3.1519	7.38338	2.84196e-13	3.85794e-12	19.4031		ZRANB2	-0.480175	7.38332	-11.4133	9.59252e-29	1.30218e-27	54.2905		CPSF6	-0.318335	6.59328	-10.3963	2.55559e-24	3.4692e-23	44.3145
RB1CC1	0.35868	6.56695	7.38179	2.87471e-13	3.89941e-12	19.3919		INIP	-0.283974	5.58237	-11.4128	9.63874e-29	1.30745e-27	54.2857		SLC9A6	-0.3379	5.78839	-10.3957	2.57194e-24	3.48871e-23	44.3082
KDM1A	-0.238157	7.57598	-7.38115	2.88802e-13	3.91445e-12	19.3874		TRAF3IP1	-0.347297	5.26645	-11.4098	9.9456e-29	1.34804e-27	54.2547		ANAPC2	0.408488	6.008	10.3952	2.58356e-24	3.50179e-23	44.3038
EIF4E2	-0.141339	6.68846	-7.37813	2.95123e-13	3.99706e-12	19.3662		FAM210A	-0.396567	5.17119	-11.4029	1.06878e-28	1.44753e-27	54.1835		PPP2R1A	0.430373	8.40462	10.395	2.58788e-24	3.50494e-23	44.3021
DDX19A	-0.15938	4.60272	-7.37569	3.00356e-13	4.06482e-12	19.3491		SRPRB	-0.327842	7.31131	-11.4019	1.07934e-28	1.46071e-27	54.1738		KLHL23	-0.563234	6.01537	-10.3926	2.64883e-24	3.58475e-23	44.2792
NXT1	-0.316071	7.79094	-7.37443	3.03085e-13	4.09861e-12	19.3402		MIER1	-0.432875	5.03623	-11.3916	1.20103e-28	1.62414e-27	54.0681		GALNT3	-0.462374	6.85233	-10.387	2.79503e-24	3.77971e-23	44.2262
CKAP2L	-0.298561	5.33832	-7.37365	3.0478e-13	4.11838e-12	19.3348		CASP8	-0.364027	5.35738	-11.3835	1.30669e-28	1.76568e-27	53.9846		ZNF33B	-0.402559	4.8538	-10.3858	2.82814e-24	3.82156e-23	44.2146
CCAR2	-0.250547	5.27565	-7.37264	3.07e-13	4.1452e-12	19.3277		RSBN1L	-0.358298	5.53246	-11.3819	1.32932e-28	1.79488e-27	53.9676		ZXDB	-0.396878	4.46856	-10.3756	3.12046e-24	4.21333e-23	44.1175
SAMD12	0.329734	4.11727	7.3663	3.21317e-13	4.3352e-12	19.2832		HCCS	-0.369069	7.40128	-11.3811	1.33915e-28	1.80678e-27	53.9603		ADAM15	0.447508	7.08031	10.3692	3.31767e-24	4.4762e-23	44.0571
GSKIP	-0.370315	8.12937	-7.36312	3.28724e-13	4.43176e-12	19.2609		GEMIN5	-0.387845	6.36057	-11.3766	1.4036e-28	1.89229e-27	53.9138		CCDC34	-0.43072	5.32438	-10.3662	3.4159e-24	4.6052e-23	44.0283
CCDC146	0.331702	4.19238	7.36292	3.29194e-13	4.4347e-12	19.2595		PPP2R5E	-0.400103	6.38647	-11.3745	1.43404e-28	1.93186e-27	53.8926		KIAA2026	-0.380218	4.49232	-10.3635	3.50568e-24	4.72263e-23	44.0027
MMAB	-0.239506	5.07152	-7.35871	3.39299e-13	4.56734e-12	19.23		ZMYM6	-0.289771	3.64966	-11.3738	1.44469e-28	1.94471e-27	53.8853		ZNF506	-0.420276	3.87471	-10.356	3.76772e-24	5.07178e-23	43.9316
MAPK1IP1L	-0.210173	6.96983	-7.3556	3.46951e-13	4.6668e-12	19.2082		LSG1	-0.294285	6.63732	-11.3735	1.44904e-28	1.94909e-27	53.8823		BTBD2	0.556055	6.58234	10.3546	3.81845e-24	5.13614e-23	43.9184
SLBP	-0.224502	8.41888	-7.35433	3.50115e-13	4.70414e-12	19.1994		VPS35	-0.372891	7.25401	-11.3668	1.55449e-28	2.08933e-27	53.8128		ANAPC13	-0.373009	6.28074	-10.3541	3.83789e-24	5.15837e-23	43.9134
RPUSD3	-0.157554	5.19085	-7.35428	3.5026e-13	4.70414e-12	19.199		C5orf24	-0.402515	5.48823	-11.3507	1.83653e-28	2.46654e-27	53.6478		SH3BGRL2	-0.539838	7.81934	-10.3514	3.93741e-24	5.2881e-23	43.8881
TRMU	-0.201644	5.20882	-7.35401	3.50926e-13	4.7095e-12	19.1971		CTPS1	-0.413736	5.95481	-11.3453	1.94126e-28	2.60521e-27	53.5929		COIL	-0.416896	6.12489	-10.3507	3.96396e-24	5.31972e-23	43.8815
AIMP2	-0.20574	7.24153	-7.35362	3.51916e-13	4.7192e-12	19.1943		PRPS2	-0.46147	7.88107	-11.3439	1.96918e-28	2.64068e-27	53.5788		RSU1	-0.32502	5.70619	-10.3497	4.00259e-24	5.36749e-23	43.872
GPR160	0.485164	8.34747	7.35262	3.54441e-13	4.74945e-12	19.1874		CHAF1B	-0.448101	4.99978	-11.3405	2.04042e-28	2.73413e-27	53.5437		TARBP2	0.360808	6.28152	10.3483	4.05717e-24	5.43655e-23	43.8586
PCSK9	-0.556582	6.16977	-7.35212	3.5571e-13	4.76285e-12	19.1839		PUS3	-0.341502	6.11112	-11.3172	2.5967e-28	3.4769e-27	53.3051		TMEM167B	-0.415261	7.28426	-10.3463	4.13767e-24	5.54021e-23	43.8392
ZC3HC1	-0.178083	6.04634	-7.35161	3.57011e-13	4.77665e-12	19.1803		PTRH2	-0.388728	6.84448	-11.3158	2.63198e-28	3.52147e-27	53.2918		PANK1	-0.575618	6.26464	-10.3415	4.33099e-24	5.79467e-23	43.7942
NFAT5	0.342055	5.23706	7.34978	3.61729e-13	4.83611e-12	19.1675		INTS12	-0.316667	5.76385	-11.3128	2.71644e-28	3.63173e-27	53.2605		PLCXD2	-0.325409	3.42132	-10.3414	4.33673e-24	5.79796e-23	43.7929
LIFR	0.228713	2.54443	7.34278	3.80325e-13	5.08088e-12	19.1185		SLC31A1	-0.358047	6.25376	-11.3093	2.81715e-28	3.76352e-27	53.2245		COA5	-0.327778	6.39832	-10.3412	4.34396e-24	5.80322e-23	43.7912
TRIM28	-0.308548	9.29149	-7.34188	3.82793e-13	5.10998e-12	19.1122		MTRR	-0.35081	6.18646	-11.3081	2.85181e-28	3.80694e-27	53.2124		RMDN2	-0.352146	3.4127	-10.3411	4.34807e-24	5.80432e-23	43.7903
BET1L	-0.182402	6.22769	-7.34132	3.84336e-13	5.12668e-12	19.1083		CEBPG	-0.353084	7.62355	-11.308	2.85425e-28	3.80732e-27	53.2115		PGRMC1	-0.395276	9.55818	-10.3404	4.37839e-24	5.84039e-23	43.7834
RCC2	-0.211538	8.61464	-7.34121	3.84624e-13	5.12668e-12	19.1076		ENY2	-0.388261	5.9751	-11.3019	3.04038e-28	4.05254e-27	53.149		APPBP2	-0.367503	5.02289	-10.3385	4.45811e-24	5.94224e-23	43.7656
LDLRAD4	0.210888	3.66912	7.34021	3.87386e-13	5.15959e-12	19.1006		CDC25A	-0.51737	5.22233	-11.2988	3.13832e-28	4.17993e-27	53.1177		MTFR1	-0.435471	5.89747	-10.3375	4.5e-24	5.99356e-23	43.7564
FUT1	-0.319429	4.68711	-7.33991	3.88212e-13	5.1667e-12	19.0985		EXOC8	-0.41336	5.58255	-11.2974	3.18235e-28	4.23537e-27	53.1039		SLC19A2	-0.518627	5.9485	-10.3369	4.52743e-24	6.02555e-23	43.7504
AREL1	-0.193625	4.84243	-7.33945	3.89488e-13	5.17978e-12	19.0953		UBA2	-0.383947	7.41852	-11.2939	3.3011e-28	4.39011e-27	53.0676		ZNRF2	-0.388867	4.98146	-10.3357	4.57939e-24	6.09011e-23	43.7392
DGUOK	-0.199766	6.5593	-7.33924	3.90084e-13	5.1838e-12	19.0938		HELQ	-0.312293	3.88512	-11.2934	3.31919e-28	4.41085e-27	53.0622		TNPO1	-0.36832	6.66127	-10.3283	4.91425e-24	6.53051e-23	43.6695
CCNO	-0.400323	5.29785	-7.33736	3.95361e-13	5.24998e-12	19.0807		MSANTD4	-0.424245	4.1979	-11.2899	3.43868e-28	4.5662e-27	53.0272		APIP	-0.539607	5.07546	-10.3254	5.05353e-24	6.71056e-23	43.642
USP54	0.290029	6.67603	7.32979	4.17359e-13	5.53792e-12	19.0278		PLEKHA8	-0.331928	4.02248	-11.2894	3.4562e-28	4.58602e-27	53.0222		VTI1A	-0.283975	4.48218	-10.3233	5.15474e-24	6.83981e-23	43.6224
MRPL49	-0.237698	8.19156	-7.32955	4.18064e-13	5.54312e-12	19.0262		MIS12	-0.445153	6.27943	-11.2843	3.64564e-28	4.83376e-27	52.9694		TMTC3	-0.488649	4.74367	-10.323	5.17075e-24	6.85591e-23	43.6194
GALK1	-0.30462	5.15912	-7.32812	4.22372e-13	5.59603e-12	19.0161		ZHX1	-0.515765	5.56787	-11.2784	3.87033e-28	5.12783e-27	52.9102		GNAI2	0.482677	7.51451	10.3206	5.29137e-24	7.01057e-23	43.5966
ZCCHC3	-0.230647	5.19196	-7.32712	4.25392e-13	5.63182e-12	19.0092		RBM41	-0.452561	4.63454	-11.2764	3.95096e-28	5.23073e-27	52.8898		TTC27	-0.338848	5.58091	-10.3164	5.5075e-24	7.29146e-23	43.5571
CDR2L	-0.371766	5.42213	-7.32608	4.28586e-13	5.66986e-12	19.0019		WDR41	-0.351316	4.90222	-11.2744	4.03543e-28	5.33856e-27	52.8689		USP33	-0.405728	5.93304	-10.3162	5.52071e-24	7.30347e-23	43.5548
CD320	-0.344612	7.76599	-7.32485	4.32345e-13	5.7153e-12	18.9934		MFSD8	-0.351831	4.54654	-11.2736	4.06638e-28	5.37547e-27	52.8614		ATP2C1	-0.339848	6.48314	-10.316	5.52989e-24	7.31013e-23	43.5531
EIF1AD	-0.16723	6.13651	-7.3219	4.41578e-13	5.83299e-12	18.9727		USP33	-0.40954	5.93304	-11.273	4.09406e-28	5.40802e-27	52.8546		CLPTM1	0.422126	7.38577	10.3154	5.56247e-24	7.3477e-23	43.5473
KIAA2026	0.234115	4.49232	7.31876	4.51568e-13	5.96049e-12	18.9509		MPP5	-0.383162	5.40621	-11.2723	4.1222e-28	5.44112e-27	52.8479		PTP4A2	-0.300056	8.82845	-10.3131	5.68841e-24	7.50845e-23	43.5253
SLC28A3	-0.534753	3.64716	-7.31811	4.53686e-13	5.98398e-12	18.9463		TRIM33	-0.417844	5.4758	-11.2685	4.2888e-28	5.6568e-27	52.8087		ZNF789	-0.375666	4.29623	-10.3093	5.89955e-24	7.78132e-23	43.4893
IGF2BP3	-0.539409	2.90661	-7.31687	4.57721e-13	6.02952e-12	18.9377		SLU7	-0.410574	6.44861	-11.2674	4.3386e-28	5.71821e-27	52.7972		NOL7	-0.30857	8.09925	-10.3066	6.04955e-24	7.97321e-23	43.4645
PPIE	-0.17333	5.7433	-7.31679	4.57967e-13	6.02952e-12	18.9371		ZNF443	-0.363168	4.21122	-11.2662	4.39041e-28	5.78218e-27	52.7855		EMC9	0.497084	6.02181	10.3016	6.35089e-24	8.36414e-23	43.4166
HAGLROS	-0.463807	3.13647	-7.31671	4.58235e-13	6.02952e-12	18.9366		ARL6	-0.400131	3.37013	-11.2633	4.52439e-28	5.95419e-27	52.7558		ECT2	-0.569199	6.07682	-10.2998	6.4607e-24	8.50241e-23	43.3997
SHMT1	-0.226785	3.83776	-7.31663	4.58504e-13	6.02952e-12	18.936		POLB	-0.426789	5.12304	-11.2591	4.72114e-28	6.20849e-27	52.7136		SPAG7	0.350496	7.34485	10.2978	6.58072e-24	8.65392e-23	43.3815
OAS2	-0.549339	5.09159	-7.31607	4.60328e-13	6.04899e-12	18.9321		CEP63	-0.321358	4.38543	-11.2585	4.7514e-28	6.24364e-27	52.7073		DNAJC4	0.298148	5.32333	10.2966	6.65861e-24	8.74983e-23	43.3699
SKP2	-0.313542	5.05503	-7.31589	4.6091e-13	6.05214e-12	18.9309		TXNL4B	-0.314897	5.33359	-11.2531	5.02511e-28	6.59839e-27	52.6519		CCZ1B	-0.538641	4.00944	-10.2919	6.96412e-24	9.14449e-23	43.3257
CORO1C	-0.235858	8.17938	-7.31282	4.71122e-13	6.18164e-12	18.9095		TCERG1	-0.402356	5.27697	-11.2453	5.44092e-28	7.13908e-27	52.5733		UGP2	-0.44636	6.89153	-10.2888	7.17283e-24	9.41155e-23	43.2966
CPSF2	-0.237167	5.86084	-7.31052	4.7891e-13	6.27915e-12	18.8935		SNX14	-0.366314	6.06279	-11.2412	5.67745e-28	7.4439e-27	52.5312		REPS2	-0.569266	4.81404	-10.2873	7.28181e-24	9.54745e-23	43.2817
PIK3IP1	0.282764	5.82855	7.30832	4.86503e-13	6.37399e-12	18.8781		KPNA1	-0.293683	5.65014	-11.2373	5.91003e-28	7.74311e-27	52.4914		ACP2	0.366104	6.85605	10.2866	7.32423e-24	9.59593e-23	43.276
PLSCR4	0.398368	5.70254	7.30676	4.91949e-13	6.44055e-12	18.8673		PAQR3	-0.381429	3.83745	-11.2368	5.93826e-28	7.77432e-27	52.4867		TTC26	-0.361622	3.91852	-10.286	7.3665e-24	9.64416e-23	43.2703
CACYBP	-0.222042	7.39312	-7.3061	4.94253e-13	6.46593e-12	18.8627		LRRC1	-0.336489	5.91975	-11.2365	5.95899e-28	7.79569e-27	52.4833		MAN2A1	-0.511293	6.60913	-10.2853	7.42196e-24	9.70413e-23	43.2629
FAM189B	-0.249983	5.63234	-7.30588	4.95024e-13	6.47123e-12	18.8612		RPGRIP1L	-0.31015	3.13735	-11.235	6.05098e-28	7.91016e-27	52.4681		C5orf51	-0.392895	5.06453	-10.2852	7.42329e-24	9.70413e-23	43.2627
QSOX2	-0.236213	5.72122	-7.30412	5.01286e-13	6.54824e-12	18.8489		SPATA5	-0.36331	3.36705	-11.231	6.30019e-28	8.22986e-27	52.4282		KLC1	0.314829	4.71605	10.2846	7.46728e-24	9.75441e-23	43.2569
CLK4	0.220568	4.00153	7.30138	5.11169e-13	6.6724e-12	18.8298		UBXN2B	-0.411206	5.74208	-11.2297	6.38898e-28	8.33967e-27	52.4143		ADAT2	-0.407996	4.48141	-10.2792	7.86127e-24	1.02603e-22	43.2062
BTG2	0.350306	7.9025	7.30068	5.1372e-13	6.70074e-12	18.825		LYPLAL1	-0.506192	5.77789	-11.2248	6.71881e-28	8.76373e-27	52.3645		GNG12	-0.461229	7.28274	-10.2792	7.86616e-24	1.02603e-22	43.2055
RBBP8	-0.32745	6.57068	-7.30016	5.15637e-13	6.72079e-12	18.8213		KIAA1586	-0.487225	3.43125	-11.2238	6.78821e-28	8.84772e-27	52.3544		ORAI1	0.394791	6.59989	10.2787	7.90295e-24	1.02998e-22	43.2009
TRAPPC1	-0.32518	7.99117	-7.29972	5.17225e-13	6.73652e-12	18.8183		SLC7A11	-0.746923	5.00475	-11.2227	6.8625e-28	8.93795e-27	52.3436		AK3	-0.433307	7.97007	-10.2786	7.90832e-24	1.02998e-22	43.2003
CHCHD5	-0.255791	4.937	-7.29911	5.19508e-13	6.76125e-12	18.814		GABPA	-0.489311	5.05321	-11.2201	7.04741e-28	9.17202e-27	52.3173		HELLS	-0.48194	4.58661	-10.2785	7.91396e-24	1.02998e-22	43.1996
CDHR1	0.797776	5.35634	7.29501	5.34869e-13	6.95605e-12	18.7856		SCFD1	-0.339286	4.67626	-11.22	7.05531e-28	9.17554e-27	52.3162		KIF3B	-0.427998	7.38505	-10.2725	8.38422e-24	1.09038e-22	43.1426
ZCCHC17	-0.177306	6.79689	-7.29452	5.36741e-13	6.97526e-12	18.7822		NAA16	-0.46521	5.10153	-11.2172	7.25985e-28	9.4346e-27	52.2879		BIRC6	-0.408241	6.83608	-10.2723	8.39665e-24	1.09119e-22	43.1412
C18orf21	-0.234772	4.6952	-7.28844	5.60493e-13	7.27858e-12	18.7399		SENP6	-0.419535	5.59335	-11.2133	7.55509e-28	9.81106e-27	52.2485		OSBPL11	-0.371043	5.58318	-10.2716	8.45501e-24	1.09797e-22	43.1343
RTCB	-0.199487	8.47617	-7.2857	5.71513e-13	7.41624e-12	18.7209		C12orf75	-0.549146	7.9388	-11.2127	7.60601e-28	9.86993e-27	52.2418		TRAPPC11	-0.369865	5.2256	-10.2715	8.46593e-24	1.09858e-22	43.1331
MRPL40	-0.220631	7.25126	-7.28499	5.74388e-13	7.44807e-12	18.716		PIBF1	-0.580692	5.84192	-11.2123	7.63467e-28	9.89984e-27	52.2381		LZTS2	0.357861	5.57748	10.2708	8.52101e-24	1.10492e-22	43.1267
STK35	-0.235608	5.62439	-7.2842	5.77623e-13	7.48158e-12	18.7105		AGFG1	-0.290212	5.93922	-11.2121	7.64748e-28	9.90918e-27	52.2365		FCHO2	-0.47652	5.37649	-10.268	8.75093e-24	1.1339e-22	43.1004
CEP68	0.267083	5.08785	7.28415	5.7782e-13	7.48158e-12	18.7102		PLSCR1	-0.435865	6.88163	-11.2112	7.72039e-28	9.99632e-27	52.2271		ABCD3	-0.455149	6.78774	-10.2663	8.89858e-24	1.15218e-22	43.0839
GOT2	-0.209553	8.99059	-7.28263	5.84098e-13	7.55733e-12	18.6996		TERF1	-0.392666	5.60586	-11.2103	7.79552e-28	1.00862e-26	52.2175		AZIN1	-0.456732	8.57262	-10.2652	8.98997e-24	1.16316e-22	43.0738
EFCAB11	-0.183799	3.85238	-7.28215	5.86093e-13	7.5776e-12	18.6963		LMBRD2	-0.427191	4.37758	-11.2093	7.87155e-28	1.01771e-26	52.2079		UPF3A	-0.457275	5.98056	-10.2649	9.01535e-24	1.16559e-22	43.0711
TRHDE	0.371197	2.45571	7.28169	5.88009e-13	7.5968e-12	18.6931		PA2G4	-0.359401	8.1385	-11.2071	8.04954e-28	1.03996e-26	52.1858		LPGAT1	-0.503036	6.40928	-10.2643	9.06768e-24	1.1715e-22	43.0653
COA6	-0.232442	6.78602	-7.27923	5.98406e-13	7.72548e-12	18.676		ZNF354A	-0.430209	4.98626	-11.2032	8.38544e-28	1.08257e-26	52.1453		C5orf24	-0.394002	5.48823	-10.2631	9.16978e-24	1.18383e-22	43.0543
MALSU1	-0.185937	6.64669	-7.27609	6.11892e-13	7.89381e-12	18.6543		DBI	-0.371712	9.77485	-11.2019	8.49436e-28	1.09583e-26	52.1326		PTK2	-0.365135	5.99358	-10.263	9.18202e-24	1.18454e-22	43.053
SRP54	-0.215075	6.74756	-7.27497	6.16793e-13	7.95123e-12	18.6465		BAG5	-0.364973	6.27662	-11.1946	9.1552e-28	1.18022e-26	52.0584		ZBTB45	0.420471	5.00217	10.2594	9.49917e-24	1.22456e-22	43.0195
SHPK	-0.230947	4.36666	-7.27301	6.25431e-13	8.0567e-12	18.6329		PPA2	-0.344625	6.31956	-11.1892	9.67789e-28	1.24669e-26	52.0035		DOCK7	-0.39219	4.51644	-10.2593	9.51303e-24	1.22545e-22	43.0181
CXCL14	0.825205	7.63983	7.27254	6.2749e-13	8.07734e-12	18.6297		ASAH2B	-0.405992	3.77538	-11.1886	9.7329e-28	1.25286e-26	51.9979		NDUFB5	-0.383057	8.30383	-10.2581	9.61964e-24	1.23828e-22	43.0071
CNTN4	0.269331	2.68597	7.27054	6.36489e-13	8.18721e-12	18.6158		ZNF770	-0.485913	4.86624	-11.1849	1.01042e-27	1.29972e-26	51.9609		WDR89	-0.353609	4.81309	-10.2525	1.01456e-23	1.30504e-22	42.9546
USP14	-0.254995	7.29785	-7.27037	6.37269e-13	8.19127e-12	18.6146		SNAPC1	-0.458693	4.59771	-11.1842	1.01763e-27	1.30803e-26	51.9538		ZNF678	-0.38335	3.47596	-10.2514	1.02509e-23	1.31697e-22	42.9444
FAU	-0.214341	11.1336	-7.26996	6.39106e-13	8.20891e-12	18.6118		TBP	-0.271494	6.13124	-11.1824	1.03699e-27	1.33195e-26	51.9352		KIDINS220	-0.356112	4.8537	-10.2514	1.02533e-23	1.31697e-22	42.9442
C1orf112	-0.27828	4.54932	-7.2663	6.55921e-13	8.41877e-12	18.5864		NAA20	-0.461218	8.44981	-11.18	1.06256e-27	1.3638e-26	51.9111		CD276	0.362882	5.7666	10.2506	1.03356e-23	1.32658e-22	42.9363
ZNF471	0.215101	2.04185	7.2657	6.58706e-13	8.44837e-12	18.5823		NDUFS1	-0.313844	5.70655	-11.1764	1.10249e-27	1.41402e-26	51.8746		LTC4S	0.573139	3.644	10.2476	1.06313e-23	1.36354e-22	42.9085
KIF11	-0.36162	6.25464	-7.2648	6.6293e-13	8.49637e-12	18.5761		CCDC125	-0.402299	4.34462	-11.1746	1.12365e-27	1.43994e-26	51.8558		TSGA10	-0.307384	2.76435	-10.2445	1.09461e-23	1.40289e-22	42.8797
SH3D19	0.292645	6.89083	7.26283	6.72282e-13	8.60998e-12	18.5624		CDC45	-0.55054	5.88419	-11.1745	1.12433e-27	1.43994e-26	51.8552		NDFIP2	-0.481206	7.05139	-10.2403	1.13976e-23	1.45971e-22	42.8398
TPTE2P5	0.232583	2.83565	7.26214	6.75536e-13	8.64539e-12	18.5577		CEBPZOS	-0.418071	5.56768	-11.1742	1.12732e-27	1.44272e-26	51.8526		LMNA	0.372714	7.61707	10.2401	1.14228e-23	1.46187e-22	42.8376
CCDC122	0.310305	2.90423	7.2616	6.78163e-13	8.67273e-12	18.5539		CAPRIN1	-0.317036	7.22228	-11.1727	1.14509e-27	1.4644e-26	51.8371		ZNF252P	-0.356215	4.80984	-10.2382	1.16274e-23	1.48698e-22	42.8201
ZBTB42	-0.279713	4.92294	-7.2599	6.86375e-13	8.7714e-12	18.5421		MBLAC2	-0.390281	3.68632	-11.172	1.15363e-27	1.47426e-26	51.8298		HYAL2	0.352413	6.87655	10.238	1.16496e-23	1.48874e-22	42.8182
NOSIP	-0.265542	7.44382	-7.25815	6.94915e-13	8.8741e-12	18.5301		PHF20L1	-0.395051	4.75926	-11.1718	1.15596e-27	1.47617e-26	51.8278		KIF21A	-0.465686	4.67997	-10.2251	1.31678e-23	1.68153e-22	42.6974
IGFLR1	-0.22189	4.12755	-7.25415	7.14905e-13	9.12279e-12	18.5024		SDHD	-0.487462	6.4254	-11.1715	1.15891e-27	1.47886e-26	51.8252		CCDC112	-0.460542	4.12501	-10.2247	1.32175e-23	1.68667e-22	42.6937
MRPS18C	-0.182925	4.12262	-7.25275	7.22037e-13	9.20715e-12	18.4927		RSPRY1	-0.298871	6.58939	-11.1698	1.17927e-27	1.50376e-26	51.808		COG3	-0.489094	5.75152	-10.224	1.33092e-23	1.69714e-22	42.6869
KCNH8	0.396913	3.36885	7.24699	7.52061e-13	9.58308e-12	18.4529		HMGCR	-0.495859	7.3592	-11.1677	1.20499e-27	1.53545e-26	51.7867		FZD2	0.542342	4.24915	10.2233	1.33997e-23	1.70744e-22	42.6802
DUS3L	-0.265576	5.20223	-7.24681	7.53069e-13	9.589e-12	18.4516		SEPSECS	-0.401117	4.38202	-11.161	1.29053e-27	1.64326e-26	51.7188		ZBTB2	-0.341113	5.61624	-10.2204	1.37744e-23	1.75392e-22	42.653
IRF2BP2	0.212509	8.15784	7.24622	7.56179e-13	9.62167e-12	18.4476		PAWR	-0.389806	5.73365	-11.1592	1.31448e-27	1.67255e-26	51.7006		NKTR	-0.443411	4.42454	-10.2173	1.41885e-23	1.80535e-22	42.6238
ZNF182	0.24724	4.71283	7.24393	7.68563e-13	9.7722e-12	18.4317		C1GALT1C1	-0.39242	6.72192	-11.1552	1.36924e-27	1.74097e-26	51.6603		RPP30	-0.352259	4.56139	-10.2129	1.47883e-23	1.88032e-22	42.583
FBXW5	-0.263858	7.57934	-7.24175	7.80476e-13	9.91653e-12	18.4167		MORC4	-0.592928	6.21694	-11.1544	1.38097e-27	1.75463e-26	51.6518		ORMDL2	0.423839	7.28697	10.2118	1.49497e-23	1.89948e-22	42.5723
EZH1	0.18972	4.68472	7.23857	7.9823e-13	1.01348e-11	18.3948		FMR1	-0.505729	6.96974	-11.1511	1.42771e-27	1.81271e-26	51.6189		RAB5A	-0.351952	6.41907	-10.2087	1.53953e-23	1.95468e-22	42.5433
C3orf33	-0.205193	2.64301	-7.23675	8.086e-13	1.02591e-11	18.3822		ZBTB44	-0.397718	5.11997	-11.1505	1.4366e-27	1.82269e-26	51.6127		CNOT6	-0.359706	6.50185	-10.2056	1.58529e-23	2.01134e-22	42.5144
POLR2A	-0.261883	5.67805	-7.23465	8.20667e-13	1.04047e-11	18.3677		IMMT	-0.299097	8.39938	-11.15	1.44432e-27	1.83116e-26	51.6075		RBMXL1	-0.424787	5.4936	-10.2038	1.61221e-23	2.04402e-22	42.4978
CENPH	-0.319267	6.076	-7.23266	8.32285e-13	1.05445e-11	18.354		MEAF6	-0.336191	5.75384	-11.1496	1.44948e-27	1.83638e-26	51.6039		NEMF	-0.470797	5.54925	-10.203	1.62499e-23	2.05875e-22	42.49
MAP3K2	0.224601	4.88084	7.23041	8.45635e-13	1.07059e-11	18.3385		AHI1	-0.345528	4.15444	-11.1495	1.45128e-27	1.83736e-26	51.6027		MED23	-0.34225	5.30435	-10.2025	1.63297e-23	2.06737e-22	42.4852
KIF18B	-0.313813	6.13465	-7.22769	8.62004e-13	1.09053e-11	18.3198		GAS2L3	-0.558637	5.3618	-11.1488	1.46127e-27	1.84867e-26	51.5959		ZNF681	-0.562138	3.21572	-10.1999	1.67239e-23	2.11577e-22	42.4617
PRADC1	-0.260706	6.4509	-7.22565	8.745e-13	1.10555e-11	18.3057		DENND6A	-0.349185	6.7814	-11.1431	1.54842e-27	1.95752e-26	51.5386		ARMC8	-0.317689	4.59616	-10.1992	1.68505e-23	2.13026e-22	42.4542
NDUFA10	-0.14088	4.92759	-7.22395	8.85076e-13	1.11812e-11	18.294		GLRX2	-0.348738	6.11219	-11.1415	1.57464e-27	1.98925e-26	51.522		MYB	-0.545913	6.25108	-10.1975	1.71189e-23	2.16232e-22	42.4386
CHID1	-0.227933	6.98804	-7.22286	8.91915e-13	1.12596e-11	18.2865		STRAP	-0.363361	7.6602	-11.141	1.58209e-27	1.99724e-26	51.5173		PNPLA2	0.521281	7.11732	10.1974	1.71286e-23	2.16232e-22	42.4381
HS3ST1	-0.257622	4.20735	-7.22176	8.98872e-13	1.13393e-11	18.2789		TSEN15	-0.414443	5.74657	-11.1368	1.65116e-27	2.08294e-26	51.4751		SOCS4	-0.418951	4.76375	-10.1964	1.7302e-23	2.18264e-22	42.4282
MRPL51	-0.190369	9.26818	-7.21579	9.37522e-13	1.18184e-11	18.2378		HERC4	-0.349608	4.37881	-11.1349	1.68422e-27	2.12313e-26	51.4554		CENPI	-0.395779	3.61825	-10.1938	1.7728e-23	2.23479e-22	42.4042
GLOD4	-0.236679	7.49849	-7.21276	9.57735e-13	1.20646e-11	18.217		HOMER1	-0.583419	4.8965	-11.1337	1.7043e-27	2.1469e-26	51.4437		CCDC47	-0.373335	8.09768	-10.1926	1.79388e-23	2.25975e-22	42.3925
RPL35	-0.219211	11.7695	-7.21262	9.58663e-13	1.20677e-11	18.216		MCM3	-0.393357	8.49681	-11.1332	1.71334e-27	2.15676e-26	51.4385		TSNAX	-0.422467	6.47539	-10.1887	1.85983e-23	2.34116e-22	42.3569
REXO4	-0.197662	6.63044	-7.20916	9.82326e-13	1.23567e-11	18.1922		KLHL15	-0.491166	4.73667	-11.1313	1.74647e-27	2.1969e-26	51.4195		BTBD6	0.357248	7.54447	10.1867	1.89697e-23	2.38621e-22	42.3374
KIF3B	0.261849	7.38505	7.20809	9.89804e-13	1.24419e-11	18.1848		MYB	-0.550349	6.25108	-11.1292	1.78406e-27	2.24258e-26	51.3985		PDZD8	-0.529794	6.57877	-10.1862	1.90496e-23	2.39456e-22	42.3333
WWC3	0.316475	6.21881	7.20689	9.98167e-13	1.25381e-11	18.1766		SAR1B	-0.322847	5.76127	-11.128	1.80621e-27	2.26881e-26	51.3863		SLC27A3	0.459753	5.60017	10.185	1.92763e-23	2.42132e-22	42.3216
FANCM	-0.192639	3.21794	-7.20264	1.02849e-12	1.29098e-11	18.1474		STAM	-0.350638	6.64869	-11.1245	1.87257e-27	2.3505e-26	51.3506		ITSN2	-0.349905	5.21925	-10.1843	1.94043e-23	2.43567e-22	42.3151
KMT2C	0.254377	5.05778	7.20239	1.03032e-12	1.29237e-11	18.1457		C12orf65	-0.290459	4.5631	-11.1237	1.88721e-27	2.36719e-26	51.3429		G2E3	-0.449176	4.81326	-10.1795	2.03099e-23	2.54754e-22	42.2701
ANP32A	-0.229859	7.37549	-7.20219	1.03173e-12	1.29322e-11	18.1444		ZNF684	-0.347222	2.97657	-11.117	2.02106e-27	2.53328e-26	51.2751		PPP1R3D	-0.569876	5.16271	-10.1737	2.14429e-23	2.68774e-22	42.2166
SRP19	-0.186991	6.11995	-7.19977	1.04946e-12	1.3145e-11	18.1277		PRTFDC1	-0.649682	5.75499	-11.1157	2.04816e-27	2.56543e-26	51.2619		IL17RC	0.367426	5.16532	10.1721	2.17661e-23	2.72632e-22	42.2018
RBFA	-0.172322	4.17012	-7.1988	1.05665e-12	1.32258e-11	18.1211		MAK16	-0.475957	5.96646	-11.1151	2.05982e-27	2.57672e-26	51.2563		EIF2AK2	-0.409524	6.21768	-10.172	2.17912e-23	2.72753e-22	42.2007
CDC42SE1	-0.204769	6.63922	-7.19765	1.06526e-12	1.33241e-11	18.1132		EIF2B3	-0.324314	6.40786	-11.1151	2.06009e-27	2.57672e-26	51.2562		MSH3	-0.400427	5.35555	-10.1716	2.18714e-23	2.73563e-22	42.197
TRIB3	-0.441559	6.89872	-7.19703	1.06986e-12	1.33722e-11	18.1089		XRN1	-0.455785	4.80711	-11.1133	2.09912e-27	2.62368e-26	51.2376		JPX	-0.431846	2.93417	-10.1698	2.22521e-23	2.78128e-22	42.18
TNFSF9	-0.588089	4.68815	-7.19587	1.07866e-12	1.34636e-11	18.101		C10orf88	-0.33173	4.66036	-11.1076	2.22318e-27	2.77678e-26	51.1808		CHUK	-0.39508	5.84551	-10.1693	2.23557e-23	2.79225e-22	42.1754
RBM41	0.272591	4.63454	7.19586	1.07874e-12	1.34636e-11	18.1009		UNG	-0.407951	7.69995	-11.107	2.23723e-27	2.79235e-26	51.1746		CREBRF	-0.444759	4.58167	-10.1689	2.2455e-23	2.80267e-22	42.1711
PDCD6	0.238523	4.99403	7.19576	1.07947e-12	1.34636e-11	18.1002		SNX5	-0.445957	6.72853	-11.1031	2.32748e-27	2.90294e-26	51.1355		HUS1	-0.300958	5.15062	-10.1678	2.26733e-23	2.82623e-22	42.1615
NUDT22	-0.222347	5.40027	-7.19532	1.08285e-12	1.34963e-11	18.0972		FGFR1OP2	-0.412877	4.8238	-11.101	2.3792e-27	2.96535e-26	51.1137		CHD6	-0.434363	4.36093	-10.1678	2.26758e-23	2.82623e-22	42.1614
HIRIP3	-0.215595	5.26029	-7.19241	1.10523e-12	1.37654e-11	18.0772		CCDC82	-0.351098	3.91347	-11.0985	2.43952e-27	3.03839e-26	51.089		PANK3	-0.48349	6.36035	-10.1675	2.27552e-23	2.83412e-22	42.158
SNX30	0.277422	5.75908	7.19007	1.12354e-12	1.39836e-11	18.0612		TAF2	-0.416329	6.24576	-11.0926	2.59086e-27	3.2246e-26	51.0294		MSH2	-0.486039	5.86184	-10.1653	2.32303e-23	2.89126e-22	42.1376
TMEM170B	0.370017	2.9031	7.18859	1.13532e-12	1.41204e-11	18.051		CMAS	-0.394842	6.7681	-11.0889	2.68811e-27	3.34329e-26	50.993		GTF2E1	-0.296874	6.16948	-10.1644	2.34282e-23	2.91385e-22	42.1292
ELP3	-0.248271	6.06089	-7.18626	1.15401e-12	1.43427e-11	18.0351		DERA	-0.377173	7.5262	-11.0867	2.74983e-27	3.41764e-26	50.9705		MASTL	-0.444459	5.01414	-10.1624	2.38593e-23	2.96537e-22	42.1113
SPDL1	-0.265197	5.46915	-7.18265	1.18369e-12	1.47012e-11	18.0103		ING2	-0.340873	4.60063	-11.0858	2.77514e-27	3.44668e-26	50.9615		RPA3	-0.407691	7.5604	-10.1623	2.38977e-23	2.96806e-22	42.1097
LAMTOR2	-0.203229	7.90079	-7.17727	1.22925e-12	1.52563e-11	17.9734		ARPC3	-0.379229	9.56644	-11.0823	2.876e-27	3.56944e-26	50.9261		CCDC126	-0.424925	4.96137	-10.1606	2.4278e-23	3.01317e-22	42.0941
PHPT1	-0.246835	7.80456	-7.17439	1.2543e-12	1.55563e-11	17.9538		PPP2R1B	-0.345665	5.56658	-11.0789	2.97765e-27	3.69299e-26	50.8918		SUCO	-0.497125	6.59036	-10.1503	2.67739e-23	3.3206e-22	41.9976
GSR	-0.327006	7.46545	-7.17421	1.25586e-12	1.55648e-11	17.9525		RAB21	-0.35627	5.00541	-11.0775	3.02052e-27	3.74354e-26	50.8777		DNAJA2	-0.298664	7.65901	-10.1486	2.72007e-23	3.37117e-22	41.982
GLRX3	-0.200556	6.29616	-7.17411	1.25676e-12	1.5565e-11	17.9518		TBCCD1	-0.39026	5.27769	-11.0742	3.12315e-27	3.86802e-26	50.8446		CEBPG	-0.342724	7.62355	-10.139	2.97855e-23	3.68893e-22	41.8925
CATSPER3	-0.167974	2.72994	-7.17295	1.26703e-12	1.56812e-11	17.9439		RBM18	-0.355869	5.69946	-11.0722	3.1868e-27	3.94408e-26	50.8246		SUCLA2	-0.504225	7.21247	-10.1348	3.09886e-23	3.83524e-22	41.8535
KATNA1	-0.186602	6.05853	-7.16687	1.32223e-12	1.63528e-11	17.9023		RAD54L	-0.470246	5.19382	-11.0721	3.18913e-27	3.94421e-26	50.8239		SYF2	-0.37878	6.04607	-10.1339	3.12432e-23	3.86405e-22	41.8454
AKAP14	-0.183445	1.7617	-7.16347	1.35408e-12	1.67351e-11	17.8791		SRSF11	-0.397099	6.26322	-11.0709	3.22857e-27	3.99019e-26	50.8118		NDUFAF2	-0.392628	6.34385	-10.133	3.15278e-23	3.89652e-22	41.8364
PAN3	0.337629	7.4829	7.16295	1.35904e-12	1.6776e-11	17.8755		UBXN4	-0.383582	7.19659	-11.0677	3.3343e-27	4.11798e-26	50.7799		RPS7	-0.38913	11.1253	-10.1324	3.16879e-23	3.91357e-22	41.8314
ATG4D	-0.240093	5.91077	-7.16292	1.35929e-12	1.6776e-11	17.8753		SNRNP40	-0.42482	6.54072	-11.0646	3.44089e-27	4.24666e-26	50.7488		RAB28	-0.345402	5.51221	-10.1321	3.17694e-23	3.92089e-22	41.8289
YTHDF2	-0.17931	8.15374	-7.1604	1.38353e-12	1.70633e-11	17.8581		MRPL20	-0.273441	6.03519	-11.061	3.56849e-27	4.40105e-26	50.7128		ZMYM4	-0.373233	6.21036	-10.1306	3.22221e-23	3.97398e-22	41.815
GRIP1	0.252754	2.71275	7.15882	1.39891e-12	1.72409e-11	17.8473		IER3IP1	-0.476212	6.25957	-11.0592	3.636e-27	4.48118e-26	50.6942		DNAJC10	-0.448993	5.79684	-10.1304	3.22982e-23	3.98059e-22	41.8126
PLAGL1	0.458109	5.60572	7.15796	1.40733e-12	1.73325e-11	17.8414		RMND1	-0.366212	5.82384	-11.0583	3.66891e-27	4.51859e-26	50.6853		LACTB2	-0.606886	6.95866	-10.1278	3.31027e-23	4.07689e-22	41.7884
ERCC2	-0.205197	5.3325	-7.15759	1.41096e-12	1.73651e-11	17.8389		CEPT1	-0.366604	4.63556	-11.0561	3.75156e-27	4.61717e-26	50.6633		FPGS	0.373044	6.80967	10.1261	3.36277e-23	4.13867e-22	41.7729
VPS33B	-0.167332	4.98641	-7.15683	1.41851e-12	1.74458e-11	17.8337		USP38	-0.389458	5.73522	-11.0518	3.91833e-27	4.81905e-26	50.6203		ZNF566	-0.452481	3.2898	-10.125	3.39959e-23	4.18107e-22	41.7621
NAP1L4	-0.15058	6.16433	-7.15513	1.43551e-12	1.76348e-11	17.8221		CDKN2AIP	-0.427195	6.21637	-11.0466	4.12993e-27	5.07576e-26	50.5682		ERCC8	-0.277358	3.60003	-10.1192	3.58978e-23	4.41191e-22	41.7085
PCF11	0.213835	5.85603	7.15509	1.43587e-12	1.76348e-11	17.8218		SRPK1	-0.462588	7.34695	-11.0464	4.1397e-27	5.08423e-26	50.5659		WDR11	-0.395159	5.9527	-10.1187	3.60811e-23	4.43135e-22	41.7034
SLC25A10	-0.331659	5.96583	-7.15458	1.44107e-12	1.76864e-11	17.8183		NKRF	-0.377273	6.11224	-11.0434	4.26623e-27	5.23599e-26	50.5361		IDI1	-0.420469	7.18009	-10.1182	3.62246e-23	4.44588e-22	41.6995
TRIM47	-0.284442	6.56844	-7.15359	1.451e-12	1.7796e-11	17.8116		CCDC77	-0.416655	4.52001	-11.0412	4.36319e-27	5.35127e-26	50.5139		DNM1L	-0.339579	5.83841	-10.1176	3.64259e-23	4.46748e-22	41.6941
LINC01278	0.253898	3.88465	7.15337	1.45331e-12	1.78119e-11	17.8101		CDK2	-0.371514	5.55084	-11.036	4.59597e-27	5.63285e-26	50.4625		FBXL15	0.479839	5.93922	10.1147	3.74407e-23	4.58876e-22	41.667
EIF5	-0.222161	7.66872	-7.15249	1.46225e-12	1.7909e-11	17.8041		CREBZF	-0.387076	5.63643	-11.0318	4.79539e-27	5.87318e-26	50.4205		MBNL2	-0.490095	6.03657	-10.1071	4.02371e-23	4.92807e-22	41.5959
INPP1	-0.289983	7.10621	-7.1515	1.47245e-12	1.80214e-11	17.7973		KLHL8	-0.404192	5.39421	-11.0308	4.84663e-27	5.93183e-26	50.41		FZD6	-0.541397	6.30947	-10.1062	4.05876e-23	4.96755e-22	41.5874
RUFY3	0.214689	4.60278	7.14973	1.49075e-12	1.82268e-11	17.7853		RNASEH2B	-0.339038	4.23847	-11.0275	5.01289e-27	6.13107e-26	50.3766		CDC37L1	-0.411912	4.99563	-10.1056	4.08089e-23	4.99117e-22	41.582
POLR2H	-0.185477	8.10112	-7.14968	1.49129e-12	1.82268e-11	17.7849		DNAJC9	-0.33743	5.68961	-11.0173	5.55456e-27	6.78886e-26	50.2751		AGFG1	-0.283154	5.93922	-10.1051	4.10123e-23	5.01258e-22	41.5771
SERGEF	-0.157764	4.57344	-7.14784	1.51062e-12	1.84502e-11	17.7723		LRRC8D	-0.323218	7.00314	-11.0169	5.57908e-27	6.81412e-26	50.2708		RWDD1	-0.330658	5.91402	-10.1003	4.28944e-23	5.23899e-22	41.5329
IQGAP3	-0.273164	5.20194	-7.14366	1.55532e-12	1.89831e-11	17.7439		THBS3	0.457702	5.21744	11.0148	5.69772e-27	6.95421e-26	50.2499		SCYL2	-0.469723	6.55379	-10.0988	4.35048e-23	5.30987e-22	41.5189
POLR3D	-0.226636	5.51574	-7.14279	1.5648e-12	1.90856e-11	17.738		PRR11	-0.428544	6.9312	-11.0135	5.7748e-27	7.04343e-26	50.2367		GLCE	-0.587356	6.43617	-10.0963	4.45496e-23	5.43158e-22	41.4955
UBL7-AS1	-0.20324	3.60855	-7.14179	1.57585e-12	1.92071e-11	17.7311		NDUFB6	-0.3541	6.77567	-11.0126	5.82755e-27	7.10286e-26	50.2277		SETD2	-0.348385	5.7136	-10.0962	4.45635e-23	5.43158e-22	41.4952
KRT8	-0.31841	11.1519	-7.14023	1.59305e-12	1.93955e-11	17.7205		CEP152	-0.38202	3.56195	-11.0123	5.84599e-27	7.12042e-26	50.2245		SZRD1	0.298662	7.04275	10.0947	4.52177e-23	5.50751e-22	41.4809
NCAPD2	-0.279552	7.01802	-7.14012	1.59435e-12	1.93955e-11	17.7197		MAL2	-0.540204	9.44566	-11.0075	6.1352e-27	7.46753e-26	50.1768		PSIP1	-0.480536	5.65667	-10.0919	4.64247e-23	5.65063e-22	41.4549
GAS6-AS1	0.487281	4.27931	7.14001	1.59555e-12	1.93955e-11	17.719		SPTSSA	-0.377257	7.85031	-11.0062	6.21554e-27	7.56011e-26	50.1639		MED1	-0.466535	6.0182	-10.0911	4.67843e-23	5.69048e-22	41.4473
ANXA2	-0.254458	9.3993	-7.14	1.5957e-12	1.93955e-11	17.7189		TAF12	-0.459278	6.18802	-11.0061	6.22288e-27	7.56382e-26	50.1627		RPAP2	-0.288631	4.60098	-10.0884	4.79904e-23	5.83316e-22	41.4222
XXYLT1	-0.345303	4.81508	-7.13625	1.638e-12	1.9896e-11	17.6934		PRPF4B	-0.393279	6.68436	-10.9954	6.93184e-27	8.41975e-26	50.056		ZNF44	-0.345534	3.93159	-10.0879	4.82015e-23	5.85479e-22	41.4179
DDX54	-0.223077	6.21581	-7.13528	1.64912e-12	2.00172e-11	17.6868		FAM102B	-0.522013	6.34115	-10.9897	7.33717e-27	8.90596e-26	49.9998		ATF7IP	-0.350189	5.78173	-10.0876	4.83368e-23	5.86719e-22	41.4151
FAM81A	-0.308859	3.86449	-7.13483	1.65431e-12	2.00664e-11	17.6837		CXCL11	-1.41037	4.99955	-10.9884	7.43782e-27	9.02194e-26	49.9864		ZNF260	-0.550494	5.21667	-10.085	4.95438e-23	6.00957e-22	41.3908
ZNF827	0.260315	4.54193	7.1337	1.66739e-12	2.02041e-11	17.676		ZC3H8	-0.423856	4.90322	-10.9868	7.55539e-27	9.15825e-26	49.9709		TMEM170B	-0.595342	2.9031	-10.0845	4.97659e-23	6.03237e-22	41.3864
ZCCHC24	0.471118	5.92456	7.13365	1.66794e-12	2.02041e-11	17.6757		RBBP6	-0.365647	5.48809	-10.986	7.61637e-27	9.22584e-26	49.9629		OSGEPL1	-0.386821	4.84935	-10.0821	5.0908e-23	6.16657e-22	41.364
SSR3	-0.251228	7.13611	-7.13343	1.67053e-12	2.02215e-11	17.6742		PSMB1	-0.285113	8.75193	-10.9808	8.02993e-27	9.72013e-26	49.9106		RBM6	-0.523206	5.94519	-10.0819	5.09735e-23	6.17027e-22	41.3627
MYO1D	0.275053	6.65718	7.13134	1.69508e-12	2.05047e-11	17.6599		MRPL15	-0.441721	8.76786	-10.9803	8.0738e-27	9.76654e-26	49.9052		PLEKHM2	0.347758	5.95919	10.0804	5.17179e-23	6.2561e-22	41.3484
FOSL1	-0.509928	5.47361	-7.12987	1.71256e-12	2.07019e-11	17.6499		TPP2	-0.408125	5.53081	-10.9786	8.20877e-27	9.92301e-26	49.8888		ADAT3	0.582396	4.91668	10.0799	5.19819e-23	6.28373e-22	41.3434
PLLP	-0.501843	4.98666	-7.12939	1.71831e-12	2.07573e-11	17.6467		NRBF2	-0.386065	6.33366	-10.9772	8.32413e-27	1.00556e-25	49.875		CEBPZOS	-0.407974	5.56768	-10.0726	5.56441e-23	6.72182e-22	41.2763
DCXR	-0.304041	7.89796	-7.12824	1.73218e-12	2.09104e-11	17.6388		PTPN2	-0.303127	4.54552	-10.9759	8.43308e-27	1.01802e-25	49.8622		CEP55	-0.575052	6.83196	-10.0714	5.62713e-23	6.79294e-22	41.2652
EZR	-0.285262	8.62351	-7.1278	1.7374e-12	2.09568e-11	17.6359		SLC10A7	-0.347469	3.57753	-10.975	8.50961e-27	1.02656e-25	49.8532		MAP2K2	0.357513	6.6719	10.0692	5.74679e-23	6.93265e-22	41.2445
PFAS	-0.280398	5.94089	-7.12772	1.73839e-12	2.09568e-11	17.6353		RAD17	-0.348875	6.00448	-10.9749	8.52161e-27	1.0273e-25	49.8518		KBTBD2	-0.352753	6.57015	-10.067	5.86673e-23	7.07251e-22	41.2241
EDIL3	0.377817	4.80169	7.1272	1.7448e-12	2.10197e-11	17.6317		C12orf4	-0.398857	5.18384	-10.9743	8.57652e-27	1.03322e-25	49.8455		SGSM3	0.306214	4.24143	10.0647	5.99205e-23	7.21867e-22	41.2033
ZC3H6	0.222183	3.67025	7.12032	1.8305e-12	2.20371e-11	17.585		KANSL2	-0.300634	6.49093	-10.9716	8.81338e-27	1.06103e-25	49.8185		PACRGL	-0.324696	4.00556	-10.0591	6.31558e-23	7.60324e-22	41.1514
MRS2	-0.213706	5.28164	-7.12011	1.83314e-12	2.20532e-11	17.5836		HPS3	-0.338018	5.09999	-10.969	9.0472e-27	1.08844e-25	49.7926		SLC30A7	-0.394505	5.90996	-10.0579	6.39144e-23	7.68932e-22	41.1397
PARP4	0.298424	8.7333	7.12002	1.83433e-12	2.20532e-11	17.5829		ZNF273	-0.372137	3.53812	-10.9624	9.66189e-27	1.1616e-25	49.7276		CNEP1R1	-0.316018	5.83102	-10.0541	6.61916e-23	7.95787e-22	41.1052
RBL2	0.230491	6.48266	7.11916	1.84526e-12	2.21694e-11	17.5771		RBM25	-0.457283	5.89053	-10.9613	9.76876e-27	1.17365e-25	49.7168		NEK4	-0.344451	4.87598	-10.0535	6.65557e-23	7.9962e-22	41.0998
TRIM32	-0.179526	5.38328	-7.11853	1.85347e-12	2.22394e-11	17.5728		POLR1B	-0.310091	5.86305	-10.9608	9.82585e-27	1.1797e-25	49.711		MSMO1	-0.580343	8.59924	-10.0521	6.74303e-23	8.09576e-22	41.0869
SATB2-AS1	0.543944	4.19994	7.11852	1.85359e-12	2.22394e-11	17.5727		YTHDC1	-0.280187	5.11752	-10.9599	9.91313e-27	1.18916e-25	49.7022		SEC23IP	-0.321944	5.70794	-10.0511	6.80883e-23	8.1692e-22	41.0773
HPRT1	-0.229931	6.43058	-7.11764	1.8649e-12	2.23598e-11	17.5668		ICE1	-0.418297	6.46959	-10.9598	9.9181e-27	1.18916e-25	49.7018		RAD50	-0.344365	4.32835	-10.0505	6.84842e-23	8.21113e-22	41.0716
PELP1	-0.255041	6.17448	-7.11629	1.8826e-12	2.25419e-11	17.5576		AP1G1	-0.332908	6.46724	-10.9535	1.05698e-26	1.26644e-25	49.6388		CTTNBP2	-0.895239	4.30928	-10.0498	6.89421e-23	8.26042e-22	41.065
KISS1R	-0.450698	2.98032	-7.11628	1.88264e-12	2.25419e-11	17.5576		ZNF765	-0.329412	4.43334	-10.9517	1.07652e-26	1.28898e-25	49.6207		ARL15	-0.449762	5.36741	-10.0479	7.01438e-23	8.39871e-22	41.048
RPS29	-0.230986	8.44097	-7.11434	1.90829e-12	2.28335e-11	17.5444		ADAT2	-0.401481	4.48141	-10.9504	1.09075e-26	1.30513e-25	49.6077		CDC42EP2	0.327194	3.77037	10.0462	7.1297e-23	8.53101e-22	41.0319
VSNL1	-0.570282	6.25589	-7.11369	1.91696e-12	2.29218e-11	17.54		FRK	-0.459353	4.90251	-10.9471	1.12717e-26	1.3478e-25	49.5752		BCKDK	0.328123	6.59251	10.0447	7.23082e-23	8.64614e-22	41.018
MYRF	-0.423942	4.16411	-7.11297	1.92659e-12	2.30213e-11	17.5351		TLK1	-0.357394	4.52047	-10.9437	1.16659e-26	1.39399e-25	49.5412		NCK1	-0.369686	5.42574	-10.0445	7.24626e-23	8.65874e-22	41.0159
SH3BGRL	0.402861	8.13983	7.10806	1.99359e-12	2.38058e-11	17.5017		MXRA8	0.719233	6.66436	10.9414	1.19394e-26	1.4257e-25	49.5183		COPS2	-0.431431	6.67163	-10.0413	7.46378e-23	8.91263e-22	40.9868
C15orf61	-0.257383	5.74976	-7.10431	2.04624e-12	2.44122e-11	17.4763		ISOC1	-0.374469	7.50504	-10.9387	1.22709e-26	1.4643e-25	49.4912		BBS10	-0.563242	4.42706	-10.0406	7.51296e-23	8.9653e-22	40.9803
DET1	0.173594	3.29177	7.10425	2.04714e-12	2.44122e-11	17.4759		WARS2	-0.346935	4.95214	-10.9361	1.25928e-26	1.5017e-25	49.4656		USP46	-0.334733	4.20001	-10.0347	7.94055e-23	9.46914e-22	40.9257
TMPO	-0.272328	6.51332	-7.10381	2.05336e-12	2.44699e-11	17.4729		TANK	-0.345913	5.53004	-10.9333	1.29495e-26	1.54319e-25	49.438		CASD1	-0.421081	4.16337	-10.0338	8.00512e-23	9.5397e-22	40.9177
NEK5	0.345615	2.80218	7.10303	2.06451e-12	2.45862e-11	17.4676		TC2N	-0.601207	5.50074	-10.9327	1.3024e-26	1.55103e-25	49.4323		ZNF708	-0.395761	3.70582	-10.0335	8.03125e-23	9.56439e-22	40.9145
ENPP3	0.743705	4.49723	7.09927	2.11924e-12	2.52209e-11	17.4421		TAF1D	-0.582092	5.95253	-10.9318	1.31456e-26	1.56445e-25	49.4231		NCAPG2	-0.453102	6.19783	-10.0333	8.04768e-23	9.5775e-22	40.9125
KPNA6	-0.20146	6.16194	-7.09442	2.19179e-12	2.60668e-11	17.4093		GSPT1	-0.334284	7.10048	-10.9313	1.32065e-26	1.57064e-25	49.4186		PSMA2	-0.25121	5.55799	-10.0313	8.19949e-23	9.7516e-22	40.8941
HELZ	0.228404	5.21071	7.09311	2.21182e-12	2.62873e-11	17.4004		ILF2	-0.322829	9.30904	-10.9306	1.33022e-26	1.58096e-25	49.4114		TRUB1	-0.408096	4.79941	-10.0304	8.26449e-23	9.82228e-22	40.8863
SMARCB1	-0.193147	5.65894	-7.0923	2.22435e-12	2.64185e-11	17.3949		MRPS31	-0.393518	6.3046	-10.9298	1.34153e-26	1.59333e-25	49.4031		POLR2I	0.634358	7.35414	10.0289	8.38017e-23	9.95307e-22	40.8726
HSD17B8	-0.307649	6.91214	-7.09137	2.23875e-12	2.65716e-11	17.3886		FAR2	-0.447595	5.75057	-10.9286	1.35786e-26	1.61164e-25	49.3911		TRIM52	-0.404305	4.373	-10.0283	8.4275e-23	1.00026e-21	40.867
HYAL3	-0.308752	4.10743	-7.08971	2.26465e-12	2.68609e-11	17.3774		YTHDF2	-0.289914	8.15374	-10.9276	1.3712e-26	1.62638e-25	49.3814		HMGN5	-0.677155	4.15568	-10.0279	8.46179e-23	1.00299e-21	40.863
NEIL2	-0.323041	5.19352	-7.08941	2.2694e-12	2.68992e-11	17.3753		MORN2	-0.430777	5.78434	-10.9257	1.39808e-26	1.65714e-25	49.3622		CTDP1	0.402832	5.67034	10.0279	8.46192e-23	1.00299e-21	40.863
NPHP3	0.228076	3.46511	7.08605	2.32285e-12	2.75143e-11	17.3526		ALG14	-0.292594	4.78841	-10.925	1.40798e-26	1.66776e-25	49.3552		REV3L	-0.457725	4.61385	-10.0255	8.65767e-23	1.02551e-21	40.8405
LLPH	-0.184757	4.62941	-7.08497	2.3403e-12	2.77024e-11	17.3453		PMAIP1	-0.703293	6.04338	-10.923	1.43546e-26	1.69917e-25	49.3361		ZNF224	-0.381522	3.94056	-10.0185	9.24374e-23	1.09419e-21	40.7759
FOXO3	0.308147	6.80336	7.0842	2.35288e-12	2.78327e-11	17.3401		MSH6	-0.376789	5.41232	-10.9227	1.44034e-26	1.70381e-25	49.3328		CEP57L1	-0.277721	2.6656	-10.0165	9.41267e-23	1.11344e-21	40.758
DDX23	-0.166582	7.4607	-7.08341	2.36586e-12	2.79675e-11	17.3347		RNF34	-0.25902	5.53169	-10.9215	1.45725e-26	1.72265e-25	49.3212		ZBTB8OS	-0.322478	6.4618	-10.0156	9.49192e-23	1.12146e-21	40.7498
COPS4	-0.204267	5.47636	-7.08211	2.38724e-12	2.82014e-11	17.326		AFTPH	-0.350137	7.23573	-10.9187	1.49874e-26	1.77052e-25	49.2935		KIF2A	-0.388344	5.61411	-10.0156	9.49311e-23	1.12146e-21	40.7497
TRAF3IP2	-0.204301	5.06596	-7.07496	2.50849e-12	2.96139e-11	17.2777		VEZT	-0.389242	5.6162	-10.9181	1.50761e-26	1.7798e-25	49.2876		DCAF6	-0.332743	5.58755	-10.0138	9.65904e-23	1.1403e-21	40.7326
PLA2G3	-0.506024	3.31838	-7.07191	2.56209e-12	3.02266e-11	17.257		COQ2	-0.346012	5.40382	-10.9173	1.5203e-26	1.79359e-25	49.2793		TLK1	-0.354018	4.52047	-10.0134	9.6883e-23	1.14299e-21	40.7296
MPG	-0.278909	7.06784	-7.07175	2.56487e-12	3.02392e-11	17.256		RAB11A	-0.345443	7.99505	-10.9166	1.53069e-26	1.80464e-25	49.2726		HEATR1	-0.377372	5.32062	-10.0131	9.71684e-23	1.14559e-21	40.7267
A1CF	0.49256	5.20503	7.07106	2.5772e-12	3.03642e-11	17.2513		TDP1	-0.296075	4.85414	-10.9157	1.54579e-26	1.82123e-25	49.2629		FAM8A1	-0.442989	7.28343	-10.0106	9.94593e-23	1.17181e-21	40.7037
FBXW9	-0.246436	5.40609	-7.06778	2.63647e-12	3.10418e-11	17.2291		BROX	-0.425181	5.94385	-10.9123	1.59884e-26	1.88248e-25	49.2295		PTPN12	-0.444947	5.94877	-10.0059	1.03919e-22	1.22354e-21	40.6605
PIK3CA	0.216657	3.97697	7.06614	2.66643e-12	3.13736e-11	17.2181		LZTR1	0.300275	5.27078	10.9098	1.63879e-26	1.92823e-25	49.2051		GK	-0.56896	5.21135	-10.0056	1.04257e-22	1.2267e-21	40.6573
CCNK	-0.198875	4.6577	-7.06435	2.69976e-12	3.17446e-11	17.206		TIFA	-0.395287	4.45718	-10.9071	1.68446e-26	1.98064e-25	49.1779		ZNF219	0.427797	4.96786	10.005	1.04791e-22	1.23216e-21	40.6522
TTLL12	-0.268328	7.7409	-7.0633	2.71943e-12	3.19547e-11	17.1989		MAP3K13	-0.295287	4.70171	-10.9018	1.77666e-26	2.0865e-25	49.1252		DBT	-0.332501	4.49157	-10.0048	1.05024e-22	1.23408e-21	40.6501
CEACAM5	0.406697	10.3146	7.063	2.72501e-12	3.1999e-11	17.1969		NAF1	-0.402086	5.31669	-10.9018	1.77685e-26	2.0865e-25	49.1251		STX17	-0.335903	5.27177	-10.0043	1.05511e-22	1.23858e-21	40.6455
CORO1A	-0.396035	6.37175	-7.06257	2.73322e-12	3.20741e-11	17.194		LSM8	-0.36874	5.12355	-10.9016	1.78005e-26	2.08887e-25	49.1234		SCAF8	-0.357559	6.96242	-10.0043	1.05547e-22	1.23858e-21	40.6452
TYMP	-0.416196	5.60492	-7.06134	2.75649e-12	3.23256e-11	17.1857		MTMR6	-0.465513	5.65455	-10.9006	1.79724e-26	2.10763e-25	49.1139		CFTR	-0.841722	5.5688	-10.0036	1.06243e-22	1.24592e-21	40.6387
XYLT1	0.282239	4.49825	7.06054	2.77188e-12	3.24845e-11	17.1803		FRA10AC1	-0.391541	4.22912	-10.8998	1.81141e-26	2.12285e-25	49.1061		RBL2	-0.371431	6.48266	-10.0027	1.0707e-22	1.25478e-21	40.631
APH1A	-0.185324	7.3367	-7.05604	2.85933e-12	3.34872e-11	17.15		STAG2	-0.488611	7.61055	-10.8949	1.90367e-26	2.22948e-25	49.057		CEP350	-0.41301	5.52489	-10.0023	1.07507e-22	1.25907e-21	40.627
GCAT	-0.347202	6.29965	-7.05172	2.94608e-12	3.44802e-11	17.1208		RPL6	-0.390292	11.2391	-10.8921	1.95704e-26	2.29047e-25	49.0296		SRM	0.455033	7.98805	10.0007	1.09117e-22	1.27708e-21	40.6124
ALG14	-0.178173	4.78841	-7.04809	3.02083e-12	3.53317e-11	17.0964		LYSMD2	-0.504156	6.63378	-10.89	1.99894e-26	2.33797e-25	49.0087		MED11	0.358202	5.96697	9.99996	1.09876e-22	1.28511e-21	40.6055
UAP1L1	-0.32303	4.91944	-7.04771	3.02873e-12	3.54006e-11	17.0939		PRIMPOL	-0.453981	5.16802	-10.8875	2.0485e-26	2.39435e-25	48.9845		KDM6A	-0.379952	4.04376	-9.99657	1.13408e-22	1.32554e-21	40.5743
PEX10	-0.232396	5.53482	-7.04716	3.04022e-12	3.55115e-11	17.0902		CUL1	-0.270466	6.71423	-10.8824	2.15617e-26	2.51853e-25	48.9338		ZNF121	-0.453603	7.26101	-9.99593	1.14086e-22	1.33258e-21	40.5685
GZMH	-0.537897	3.96132	-7.04519	3.08184e-12	3.59738e-11	17.0769		RAB18	-0.334389	6.05651	-10.879	2.23213e-26	2.60553e-25	48.8996		ABCA5	-0.560614	3.9715	-9.99545	1.14602e-22	1.33773e-21	40.564
SWI5	-0.202019	5.95145	-7.03834	3.23102e-12	3.76902e-11	17.0308		FBXO33	-0.352321	5.6384	-10.8761	2.29724e-26	2.67976e-25	48.8711		CBLL1	-0.333829	5.88745	-9.9947	1.154e-22	1.34616e-21	40.5572
ZNF449	0.208199	4.1068	7.03692	3.26282e-12	3.80361e-11	17.0213		ZNF654	-0.39802	3.93364	-10.8751	2.32068e-26	2.70531e-25	48.8611		ZNF738	-0.503244	4.05517	-9.99294	1.1731e-22	1.36753e-21	40.541
RPL22L1	-0.541053	8.28385	-7.03646	3.27322e-12	3.81321e-11	17.0182		TOPORS	-0.449417	6.13333	-10.874	2.34516e-26	2.73205e-25	48.8507		IDE	-0.349271	5.95805	-9.98908	1.21614e-22	1.41677e-21	40.5055
C10orf99	1.03672	8.22914	7.03382	3.33339e-12	3.88075e-11	17.0004		NDUFS4	-0.343773	6.28796	-10.8737	2.35319e-26	2.7396e-25	48.8473		CDC73	-0.379287	5.67581	-9.9865	1.24572e-22	1.45028e-21	40.4818
MYL6B	-0.292557	6.26896	-7.03253	3.36306e-12	3.91272e-11	16.9918		CCNJ	-0.378747	4.60067	-10.8711	2.41444e-26	2.80905e-25	48.8219		BAZ1A	-0.423788	6.54771	-9.98625	1.24872e-22	1.45281e-21	40.4794
ABHD11	-0.250783	6.97952	-7.03218	3.37126e-12	3.91967e-11	16.9894		TTC33	-0.36955	4.11662	-10.8661	2.53749e-26	2.95027e-25	48.7728		CEP120	-0.389682	4.50997	-9.98596	1.25209e-22	1.45577e-21	40.4768
ABCG1	0.321718	5.29044	7.03132	3.39132e-12	3.9404e-11	16.9836		C8orf76	-0.433448	5.07702	-10.8649	2.57033e-26	2.98649e-25	48.7601		MEAF6	-0.325873	5.75384	-9.98307	1.28626e-22	1.49452e-21	40.4502
TIGD3	-0.256485	3.07273	-7.03035	3.41406e-12	3.96422e-11	16.9771		ZCCHC4	-0.317776	3.69789	-10.8586	2.73637e-26	3.17732e-25	48.6982		CENPF	-0.516054	5.07001	-9.98296	1.28754e-22	1.49502e-21	40.4492
PAX9	-0.295665	2.56912	-7.02938	3.43699e-12	3.98708e-11	16.9706		RSL1D1	-0.414881	7.2607	-10.8543	2.85729e-26	3.31554e-25	48.6554		YTHDF3	-0.445398	7.18297	-9.98019	1.32123e-22	1.53313e-21	40.4238
CEP85	-0.229095	5.36447	-7.02932	3.43827e-12	3.98708e-11	16.9702		CRY1	-0.41143	6.20264	-10.8539	2.86648e-26	3.32403e-25	48.6522		PRPF18	-0.341928	4.83598	-9.97869	1.33988e-22	1.55375e-21	40.41
RBM14	-0.177848	5.81118	-7.02834	3.46153e-12	4.01142e-11	16.9636		ACAP2	-0.382589	5.00486	-10.8528	2.90062e-26	3.36141e-25	48.6405		AGO3	-0.326985	3.78032	-9.97461	1.39182e-22	1.61292e-21	40.3725
RAB8A	-0.18965	7.39642	-7.02584	3.52185e-12	4.07865e-11	16.9468		UPF2	-0.420794	6.50064	-10.8467	3.08162e-26	3.56882e-25	48.5807		LYAR	-0.437289	6.74888	-9.97411	1.39826e-22	1.61933e-21	40.3679
PHACTR2	0.267648	5.40879	7.02525	3.53608e-12	4.09244e-11	16.9429		MRPL22	-0.326351	6.82054	-10.8454	3.12091e-26	3.61196e-25	48.5681		LTBP3	0.549181	5.53217	9.97251	1.41928e-22	1.64259e-21	40.3532
ACACB	0.2487	4.36294	7.02422	3.56116e-12	4.11878e-11	16.936		MAP4K3	-0.48386	6.08721	-10.845	3.13319e-26	3.62163e-25	48.5643		STK38L	-0.578361	7.04601	-9.97202	1.42582e-22	1.64908e-21	40.3487
ACD	-0.259778	6.65206	-7.02401	3.56637e-12	4.1221e-11	16.9345		TAF4B	-0.436251	4.57292	-10.845	3.13337e-26	3.62163e-25	48.5642		GSTCD	-0.345004	4.62844	-9.97082	1.44185e-22	1.66652e-21	40.3376
GOLGB1	0.25974	6.81344	7.02068	3.64898e-12	4.21482e-11	16.9122		ZPR1	-0.302993	6.70505	-10.8365	3.40983e-26	3.93858e-25	48.4806		ENDOG	0.742008	5.81757	9.96866	1.47111e-22	1.69923e-21	40.3178
NOP14	-0.212919	6.83856	-7.0176	3.72719e-12	4.30234e-11	16.8915		SLC25A15	-0.443202	5.87035	-10.8355	3.44637e-26	3.97819e-25	48.4701		HSPB2	0.456914	3.11929	9.96814	1.47826e-22	1.70638e-21	40.3131
ZNF628	-0.248173	4.57001	-7.01677	3.7486e-12	4.32423e-11	16.886		DENND4A	-0.421936	4.48804	-10.8352	3.45751e-26	3.98845e-25	48.4669		C9orf72	-0.413393	4.14127	-9.96789	1.48174e-22	1.70927e-21	40.3107
HINT2	-0.163354	5.361	-7.01546	3.78238e-12	4.36036e-11	16.8772		LAP3	-0.472702	8.52682	-10.8343	3.48761e-26	4.0199e-25	48.4583		INPP5K	0.323655	5.75505	9.96773	1.48388e-22	1.71063e-21	40.3093
ALAS1	-0.237379	7.85686	-7.01402	3.82017e-12	4.40105e-11	16.8675		PRPF4	-0.306083	7.14425	-10.8342	3.48933e-26	4.0199e-25	48.4578		LYPLAL1	-0.486602	5.77789	-9.96731	1.48967e-22	1.71618e-21	40.3055
STK4	0.239909	5.30023	7.01076	3.90661e-12	4.49769e-11	16.8457		ISCA1	-0.359304	6.67299	-10.8333	3.52355e-26	4.05668e-25	48.4482		KMT2C	-0.403741	5.05778	-9.96707	1.49302e-22	1.71892e-21	40.3033
PDE6D	-0.166931	5.41221	-7.0105	3.91353e-12	4.50272e-11	16.844		LINC00467	-0.477256	4.01791	-10.8321	3.56283e-26	4.09923e-25	48.4372		RPL7	-0.44207	10.4766	-9.96474	1.52576e-22	1.75547e-21	40.2819
STT3A	-0.277787	7.93953	-7.00989	3.93014e-12	4.51889e-11	16.8399		FXR1	-0.335355	5.76423	-10.8302	3.63198e-26	4.17606e-25	48.4182		WDR54	0.507163	5.88055	9.9643	1.53207e-22	1.76159e-21	40.2778
ULBP2	-0.476593	3.99966	-7.00795	3.98278e-12	4.57644e-11	16.8269		PSMG1	-0.559224	8.09407	-10.8286	3.68976e-26	4.23974e-25	48.4026		OARD1	-0.370129	5.81346	-9.96346	1.54406e-22	1.77421e-21	40.2701
MPHOSPH6	-0.235218	5.54588	-7.00771	3.9895e-12	4.58118e-11	16.8252		ZC2HC1C	-0.30291	3.56719	-10.8262	3.7809e-26	4.34164e-25	48.3785		NEDD8	0.344557	7.74268	9.96336	1.54545e-22	1.77466e-21	40.2692
SCARB2	0.25089	6.87357	7.00739	3.99809e-12	4.58806e-11	16.8231		SERAC1	-0.357065	3.6406	-10.8254	3.8097e-26	4.37187e-25	48.371		TRIM23	-0.400432	3.6224	-9.96211	1.56353e-22	1.79425e-21	40.2578
NOL9	-0.198756	5.64766	-7.00674	4.01616e-12	4.60581e-11	16.8187		FNIP1	-0.35846	4.42255	-10.8253	3.81362e-26	4.37353e-25	48.3699		GEMIN7	0.309356	4.24673	9.9609	1.58134e-22	1.81351e-21	40.2466
ZNF416	-0.236828	3.92342	-6.99994	4.20798e-12	4.82266e-11	16.7733		PTGDS	0.617862	4.84444	10.8161	4.17841e-26	4.78876e-25	48.2796		FGFR1OP2	-0.40101	4.8238	-9.9595	1.60206e-22	1.83608e-21	40.2338
CCSAP	-0.223092	3.89151	-6.99892	4.23754e-12	4.85339e-11	16.7664		RIPK2	-0.395385	6.10907	-10.8137	4.27991e-26	4.90192e-25	48.2559		TLK2	-0.316215	4.82813	-9.95939	1.60362e-22	1.83668e-21	40.2328
ARFGEF1	0.304967	6.80175	6.99864	4.24577e-12	4.85966e-11	16.7645		OTUD4	-0.37796	4.76868	-10.8118	4.36122e-26	4.9918e-25	48.2373		IYD	-0.753607	4.51972	-9.95857	1.61589e-22	1.84952e-21	40.2253
WDR20	-0.177754	4.52773	-6.99808	4.26196e-12	4.87503e-11	16.7608		PPP2R3C	-0.355853	4.45764	-10.8082	4.52366e-26	5.17437e-25	48.2011		KCTD6	-0.405471	5.22844	-9.95716	1.63732e-22	1.87285e-21	40.2123
NUSAP1	-0.224497	4.62025	-6.99783	4.2694e-12	4.88038e-11	16.7591		RHEB	-0.340164	6.48546	-10.8079	4.53461e-26	5.18355e-25	48.1987		ANAPC16	-0.295718	7.74081	-9.9566	1.64578e-22	1.88131e-21	40.2072
MXI1	0.273486	7.5029	6.99731	4.2845e-12	4.89447e-11	16.7557		SPATA5L1	-0.363237	5.26479	-10.8053	4.6528e-26	5.31521e-25	48.1733		PRMT1	0.407264	7.26846	9.95549	1.66297e-22	1.89972e-21	40.197
STAU1	0.232817	9.24364	6.99371	4.39177e-12	5.01377e-11	16.7316		PHOSPHO2	-0.504794	5.08447	-10.8037	4.7314e-26	5.40151e-25	48.1567		KIF11	-0.568259	6.25464	-9.95369	1.69091e-22	1.9304e-21	40.1806
NRBP1	-0.173078	6.96719	-6.99259	4.4255e-12	5.04902e-11	16.7241		MMD	-0.379536	5.81211	-10.8008	4.86727e-26	5.55303e-25	48.1287		MBNL1	-0.388364	6.00718	-9.95312	1.6999e-22	1.9394e-21	40.1754
CCDC167	-0.272466	7.211	-6.99156	4.45708e-12	5.08177e-11	16.7172		TRAPPC2	-0.345219	4.50161	-10.8006	4.87805e-26	5.56173e-25	48.1265		SUCLG2	-0.472759	8.56952	-9.94575	1.82058e-22	2.07574e-21	40.1077
COQ10A	-0.202681	4.55791	-6.98818	4.56128e-12	5.19721e-11	16.6947		EEA1	-0.504198	4.81876	-10.7984	4.98651e-26	5.68173e-25	48.1048		LRRC2	-0.671823	3.296	-9.94479	1.83691e-22	2.09302e-21	40.0989
ARPC4	-0.214727	7.82794	-6.98534	4.65115e-12	5.29619e-11	16.6757		PTBP3	-0.450146	7.44096	-10.7981	5.00113e-26	5.69471e-25	48.1019		WDSUB1	-0.397613	5.76555	-9.9437	1.85551e-22	2.11285e-21	40.089
NARF	-0.193743	5.99296	-6.98426	4.68566e-12	5.33205e-11	16.6684		AIG1	-0.334936	5.00877	-10.7971	5.04896e-26	5.74547e-25	48.0925		LYRM2	-0.300873	5.29503	-9.94334	1.86178e-22	2.11862e-21	40.0857
TUSC2	-0.1739	6.75104	-6.9839	4.69716e-12	5.3417e-11	16.6661		IFT57	-0.373308	5.84233	-10.7957	5.12093e-26	5.82362e-25	48.0785		SAMD8	-0.408301	4.48696	-9.94293	1.86881e-22	2.12524e-21	40.082
IFNG	-0.331164	2.77495	-6.98345	4.71162e-12	5.35469e-11	16.6631		SEC61G	-0.355713	8.77722	-10.7931	5.25259e-26	5.96949e-25	48.0534		CYB5R3	0.406955	8.27209	9.93895	1.93925e-22	2.20393e-21	40.0455
CHD6	0.25993	4.36093	6.97857	4.87181e-12	5.53319e-11	16.6305		SUPV3L1	-0.339358	6.31547	-10.7928	5.26972e-26	5.98512e-25	48.0502		SF3B1	-0.330439	8.02111	-9.93885	1.94109e-22	2.2046e-21	40.0446
KAT5	-0.174988	6.10359	-6.9736	5.04031e-12	5.72088e-11	16.5973		GHITM	-0.315405	9.53866	-10.7921	5.3081e-26	6.02483e-25	48.043		ZNF485	-0.395545	3.51107	-9.93777	1.96067e-22	2.22541e-21	40.0347
FLJ20021	-0.271638	5.59718	-6.97339	5.0476e-12	5.72548e-11	16.5959		PALM	0.567265	4.41308	10.7886	5.49496e-26	6.23292e-25	48.0088		SLAIN2	-0.331065	5.51658	-9.93345	2.04086e-22	2.31494e-21	39.9952
RPP38	-0.16307	6.32814	-6.97197	5.09661e-12	5.77735e-11	16.5865		HYLS1	-0.433521	5.31231	-10.7869	5.58803e-26	6.33441e-25	47.9922		XRCC5	-0.31138	8.19983	-9.92763	2.15419e-22	2.44192e-21	39.9419
RTN4IP1	-0.240831	5.44691	-6.97186	5.1007e-12	5.77829e-11	16.5857		KCTD3	-0.467212	6.77648	-10.7858	5.6514e-26	6.40214e-25	47.981		SPC25	-0.51185	5.54428	-9.92672	2.17246e-22	2.46105e-21	39.9336
MAML2	0.287893	5.16058	6.97138	5.11734e-12	5.79342e-11	16.5825		ANXA4	-0.358595	9.20955	-10.7854	5.67271e-26	6.42217e-25	47.9773		GAS2L1	0.451126	5.21055	9.92655	2.17585e-22	2.46331e-21	39.932
STRN3	-0.300479	5.30364	-6.96798	5.23774e-12	5.92592e-11	16.5599		STAB1	0.52201	4.73272	10.7846	5.71674e-26	6.46786e-25	47.9697		C11orf58	-0.325261	6.18634	-9.92622	2.18246e-22	2.46921e-21	39.929
FUT10	-0.237151	4.15169	-6.96606	5.30679e-12	6.0002e-11	16.5471		ANAPC7	-0.273829	6.41881	-10.7748	6.30316e-26	7.12677e-25	47.8731		ZFP1	-0.325508	3.64697	-9.92544	2.19836e-22	2.48561e-21	39.9219
LPCAT1	-0.361801	6.58787	-6.96454	5.36215e-12	6.05892e-11	16.537		LAMTOR3	-0.393733	6.62945	-10.7747	6.3088e-26	7.12859e-25	47.8722		MED7	-0.309092	5.34399	-9.92526	2.20197e-22	2.48809e-21	39.9203
XPNPEP1	-0.198285	6.8768	-6.96403	5.38099e-12	6.07632e-11	16.5336		MGME1	-0.484134	7.17736	-10.7736	6.37486e-26	7.19862e-25	47.8619		HACE1	-0.436637	3.99712	-9.92437	2.22029e-22	2.5072e-21	39.9121
ABI3BP	0.311398	2.80346	6.96367	5.39426e-12	6.08742e-11	16.5312		CLUAP1	-0.29431	4.2039	-10.7721	6.47624e-26	7.30843e-25	47.8463		NLRX1	0.405879	5.35006	9.92266	2.25589e-22	2.54539e-21	39.8964
CNKSR2	0.102011	1.88889	6.96149	5.47535e-12	6.17497e-11	16.5166		FAM76A	-0.359745	4.20071	-10.7708	6.55947e-26	7.39762e-25	47.8337		ARHGAP5	-0.530286	4.92243	-9.9226	2.257e-22	2.54539e-21	39.8959
TTC5	-0.18855	3.84605	-6.96086	5.4987e-12	6.19735e-11	16.5125		VDAC1	-0.329583	8.67394	-10.7672	6.79899e-26	7.66285e-25	47.7983		SUV39H2	-0.364546	4.72965	-9.92231	2.26312e-22	2.55067e-21	39.8933
TSEN15	-0.244483	5.74657	-6.96022	5.52285e-12	6.22061e-11	16.5082		BDP1	-0.423153	4.36348	-10.7658	6.89287e-26	7.76371e-25	47.7847		ARL13B	-0.487329	4.68424	-9.9222	2.26546e-22	2.55168e-21	39.8922
CLIC1	-0.182894	11.1854	-6.95773	5.61739e-12	6.32305e-11	16.4917		STK3	-0.414806	4.44928	-10.7656	6.90211e-26	7.76917e-25	47.7834		GABARAP	0.332816	6.59343	9.92205	2.2687e-22	2.5537e-21	39.8908
LINC00893	0.199454	1.99161	6.95687	5.65075e-12	6.35655e-11	16.4859		DNAJC10	-0.440745	5.79684	-10.7655	6.9142e-26	7.77781e-25	47.7817		RNH1	0.329157	6.54078	9.92181	2.27377e-22	2.55778e-21	39.8886
ZSCAN18	0.311126	3.83266	6.95564	5.69818e-12	6.40583e-11	16.4778		BZW1	-0.445127	8.11257	-10.7629	7.09474e-26	7.97583e-25	47.7562		USO1	-0.436056	7.52923	-9.9217	2.27601e-22	2.55866e-21	39.8877
UNC93B1	-0.25309	5.95699	-6.95538	5.70838e-12	6.41321e-11	16.476		CBR4	-0.447366	5.46339	-10.7624	7.12699e-26	8.00698e-25	47.7517		DIAPH3	-0.432895	4.47602	-9.921	2.29081e-22	2.57367e-21	39.8813
YPEL5	0.256607	7.73501	6.95484	5.72943e-12	6.43278e-11	16.4724		MCM8	-0.413145	4.17549	-10.7608	7.24003e-26	8.12881e-25	47.7361		MTFP1	0.521586	5.13541	9.92083	2.29443e-22	2.57609e-21	39.8797
RPS6KA3	0.270741	7.42938	6.95444	5.745e-12	6.44615e-11	16.4698		PDCD5	-0.392348	6.80817	-10.7545	7.71075e-26	8.65181e-25	47.6739		LNPEP	-0.379049	4.70648	-9.91956	2.32162e-22	2.60496e-21	39.8681
ASRGL1	-0.47428	5.49301	-6.9534	5.78605e-12	6.48809e-11	16.4628		TFB2M	-0.365232	5.16205	-10.7532	7.81121e-26	8.75897e-25	47.6611		HTATIP2	-0.34714	7.07223	-9.91571	2.4059e-22	2.69781e-21	39.833
HPS6	-0.181699	5.79081	-6.9466	6.0606e-12	6.79164e-11	16.4177		MKLN1	-0.367044	4.95109	-10.75	8.05703e-26	9.02889e-25	47.6304		MIB2	0.419537	4.68256	9.91537	2.41363e-22	2.70476e-21	39.8298
FLII	-0.234944	7.29146	-6.94588	6.09057e-12	6.8209e-11	16.4129		WTAP	-0.259161	6.19186	-10.7499	8.06459e-26	9.03163e-25	47.6295		LRIF1	-0.673271	5.64573	-9.91487	2.42476e-22	2.71551e-21	39.8253
SUPV3L1	-0.206106	6.31547	-6.94455	6.14586e-12	6.87845e-11	16.404		TMEM204	0.48353	5.29221	10.7495	8.10125e-26	9.06693e-25	47.625		MMD	-0.377141	5.81211	-9.91399	2.44466e-22	2.73607e-21	39.8172
C16orf91	-0.228102	7.13269	-6.94394	6.17163e-12	6.90293e-11	16.4		PPCS	-0.329987	7.53966	-10.7456	8.41695e-26	9.4143e-25	47.5872		HSF2	-0.385458	4.71606	-9.9125	2.47873e-22	2.77244e-21	39.8036
NIPSNAP1	-0.249702	7.57661	-6.94346	6.19184e-12	6.92115e-11	16.3968		CLDN5	0.63283	4.8629	10.7454	8.43297e-26	9.42625e-25	47.5853		TUBB4B	0.383377	10.6713	9.90896	2.56138e-22	2.86307e-21	39.7712
SURF1	-0.254018	6.70844	-6.94113	6.29086e-12	7.02738e-11	16.3813		RBM26	-0.359312	5.00901	-10.7395	8.93857e-26	9.98508e-25	47.5278		KDM4C	-0.355341	4.79026	-9.90877	2.56584e-22	2.86625e-21	39.7695
USP13	-0.271693	4.78952	-6.94069	6.30972e-12	7.044e-11	16.3784		COQ10B	-0.347854	5.40787	-10.7344	9.40658e-26	1.05012e-24	47.4773		ZDHHC20	-0.47199	7.16423	-9.90522	2.65158e-22	2.96015e-21	39.7371
LRRC37A2	0.207247	3.79383	6.94028	6.32749e-12	7.05937e-11	16.3757		SNX7	-0.418782	7.98562	-10.7341	9.43696e-26	1.05285e-24	47.4741		POLR2B	-0.306679	6.92901	-9.90156	2.74299e-22	3.06026e-21	39.7037
NIF3L1	-0.173832	7.29691	-6.93904	6.38085e-12	7.1144e-11	16.3675		GDI2	-0.322942	9.81292	-10.7317	9.66363e-26	1.07746e-24	47.4507		TCFL5	-0.528283	5.69676	-9.89991	2.78529e-22	3.10549e-21	39.6886
UBN2	0.216819	4.30661	6.93869	6.3962e-12	7.12702e-11	16.3651		CDC5L	-0.348457	6.02698	-10.7306	9.76191e-26	1.08773e-24	47.4407		NAALADL2	-0.542556	2.74938	-9.89774	2.8418e-22	3.1665e-21	39.6688
RWDD2B	-0.236452	5.82641	-6.93792	6.42983e-12	7.15998e-11	16.36		PRAF2	0.5214	5.27233	10.729	9.92179e-26	1.1048e-24	47.4246		APLF	-0.328623	2.67541	-9.89625	2.88122e-22	3.2084e-21	39.6553
TRAF7	-0.20058	6.44879	-6.93651	6.49196e-12	7.22461e-11	16.3507		PTCD3	-0.360104	6.38398	-10.7289	9.9276e-26	1.1048e-24	47.424		USP34	-0.418072	5.21829	-9.89581	2.8931e-22	3.2196e-21	39.6512
ESYT1	-0.204219	7.75876	-6.93396	6.60567e-12	7.34652e-11	16.3337		IDI1	-0.411777	7.18009	-10.7273	1.00888e-25	1.12203e-24	47.4081		MFSD12	0.374419	6.26161	9.89442	2.93034e-22	3.25899e-21	39.6386
CSNK2B	-0.231541	7.60597	-6.93109	6.73584e-12	7.48657e-11	16.3147		DNAJB14	-0.458504	5.49666	-10.7268	1.01439e-25	1.12745e-24	47.4027		TBC1D17	0.35003	5.74289	9.88861	3.09238e-22	3.43703e-21	39.5856
BRK1	-0.170392	8.13787	-6.93068	6.75437e-12	7.50245e-11	16.312		PDSS2	-0.354351	5.86138	-10.7245	1.03719e-25	1.15207e-24	47.3807		ZGRF1	-0.307647	2.97552	-9.88468	3.20687e-22	3.56204e-21	39.5497
NUF2	-0.358224	5.77586	-6.92886	6.8386e-12	7.58713e-11	16.3		BLOC1S6	-0.455709	6.48251	-10.7204	1.08055e-25	1.19894e-24	47.3402		FAR2	-0.438186	5.75057	-9.88276	3.26424e-22	3.62349e-21	39.5322
TRPM6	0.403831	3.32253	6.92885	6.8392e-12	7.58713e-11	16.2999		ESCO1	-0.4635	4.64268	-10.7204	1.08075e-25	1.19894e-24	47.3401		VRK1	-0.437927	6.57018	-9.87885	3.38439e-22	3.75451e-21	39.4966
CDK1	-0.318401	6.79976	-6.92738	6.90787e-12	7.6585e-11	16.2901		BAG4	-0.451667	5.1259	-10.7199	1.08539e-25	1.20333e-24	47.3358		LMF2	0.403318	7.15798	9.87828	3.40223e-22	3.77192e-21	39.4914
IVD	-0.21824	5.91039	-6.92685	6.93264e-12	7.68113e-11	16.2867		YOD1	-0.460195	4.39664	-10.713	1.16251e-25	1.28803e-24	47.268		ADK	-0.429699	6.22474	-9.87689	3.446e-22	3.81806e-21	39.4788
VIPR1	0.39509	5.83178	6.92645	6.95169e-12	7.69742e-11	16.284		MKI67	-0.561279	6.81436	-10.7128	1.16479e-25	1.28974e-24	47.266		SUPT20H	-0.383451	5.33111	-9.87651	3.45831e-22	3.82929e-21	39.4753
RTKN2	-0.250903	2.67609	-6.92572	6.98653e-12	7.73114e-11	16.2791		METTL2B	-0.374708	4.59327	-10.7086	1.21353e-25	1.34286e-24	47.2255		PYROXD1	-0.45412	5.03984	-9.8758	3.48094e-22	3.85193e-21	39.4689
THRAP3	-0.200101	6.30721	-6.92518	7.01187e-12	7.75433e-11	16.2756		BTG3	-0.401379	6.14738	-10.7028	1.28519e-25	1.42127e-24	47.1688		ASF1A	-0.430602	6.26779	-9.87428	3.53019e-22	3.90399e-21	39.4551
SEC23B	-0.271871	7.74828	-6.92483	7.02853e-12	7.76788e-11	16.2733		BCDIN3D	-0.339315	4.41719	-10.7003	1.31756e-25	1.45616e-24	47.1442		DYNC1I2	-0.378409	6.39378	-9.87266	3.58353e-22	3.9605e-21	39.4403
GPN3	-0.219581	6.62472	-6.92245	7.14337e-12	7.88987e-11	16.2575		ZNF575	0.330147	4.55105	10.6986	1.33973e-25	1.47974e-24	47.1277		COMMD2	-0.375153	5.83292	-9.87143	3.62434e-22	4.00309e-21	39.4291
ABCB8	-0.197727	4.79765	-6.91929	7.29857e-12	8.05626e-11	16.2365		LMBR1	-0.348152	5.24435	-10.6982	1.34519e-25	1.48484e-24	47.1237		IREB2	-0.395864	4.7867	-9.86649	3.79351e-22	4.18733e-21	39.3841
MASTL	-0.263704	5.01414	-6.9154	7.4936e-12	8.26636e-11	16.2108		HSBP1	-0.290762	7.95853	-10.6928	1.41872e-25	1.56502e-24	47.0711		KLHL7	-0.412239	5.20847	-9.86612	3.80658e-22	4.19912e-21	39.3808
PRR15	0.441692	8.38898	6.90581	7.99774e-12	8.81698e-11	16.1474		YRDC	-0.341727	6.82468	-10.6866	1.50842e-25	1.66214e-24	47.0105		GSAP	-0.564451	5.10188	-9.86192	3.95702e-22	4.36235e-21	39.3426
RASL11A	-0.447073	5.24278	-6.90516	8.03265e-12	8.84995e-11	16.1431		C1orf174	-0.351263	5.98415	-10.6866	1.50864e-25	1.66214e-24	47.0103		FGD4	-0.458211	4.49701	-9.86034	4.01516e-22	4.42368e-21	39.3282
DEPDC1-AS1	-0.20365	1.77233	-6.90173	8.22155e-12	9.05242e-11	16.1205		SSR3	-0.398556	7.13611	-10.6818	1.58177e-25	1.74163e-24	46.9635		GPD2	-0.386147	5.65154	-9.86026	4.01828e-22	4.42436e-21	39.3274
RAD51AP1	-0.346205	6.24162	-6.90097	8.26439e-12	9.09392e-11	16.1154		COX17	-0.439714	4.86255	-10.6813	1.58886e-25	1.74834e-24	46.9591		DZIP3	-0.453601	4.2185	-9.85856	4.08172e-22	4.49141e-21	39.312
ANKEF1	-0.289269	4.43689	-6.89775	8.44667e-12	9.2869e-11	16.0942		C4orf33	-0.396419	3.43699	-10.6733	1.72009e-25	1.89157e-24	46.8806		CLNS1A	-0.334999	7.25945	-9.8564	4.16392e-22	4.57902e-21	39.2923
ZC3H12B	0.215601	3.08748	6.89768	8.45028e-12	9.2869e-11	16.0938		NATD1	0.419567	4.57347	10.6703	1.77016e-25	1.94541e-24	46.8523		MOB1A	-0.36877	7.40001	-9.85412	4.25242e-22	4.67343e-21	39.2716
TAOK1	0.244211	5.50934	6.89374	8.67905e-12	9.53239e-11	16.0677		ME1	-0.653497	5.74765	-10.6642	1.88055e-25	2.06545e-24	46.7925		APBA3	0.339511	5.08353	9.85017	4.41015e-22	4.84376e-21	39.2357
PSMD6-AS2	0.225106	3.11183	6.8917	8.79962e-12	9.6588e-11	16.0543		KPNA3	-0.441395	7.46353	-10.6641	1.88193e-25	2.06568e-24	46.7918		NLK	-0.355051	5.34957	-9.84483	4.63269e-22	5.08502e-21	39.1872
EPHA3	0.280953	2.62048	6.89154	8.80903e-12	9.66313e-11	16.0533		UFM1	-0.4881	7.1017	-10.6592	1.97606e-25	2.16765e-24	46.7435		KIF14	-0.559125	4.77298	-9.84447	4.64775e-22	5.09838e-21	39.184
PHYKPL	0.199044	5.36685	6.89073	8.85777e-12	9.71056e-11	16.0479		ALS2	-0.336459	4.02668	-10.6573	2.01254e-25	2.2063e-24	46.7254		RALGAPA1	-0.34161	3.63111	-9.84198	4.75587e-22	5.21374e-21	39.1613
N4BP2L2-IT2	0.251367	2.70856	6.88767	9.04295e-12	9.90742e-11	16.0277		TMEM69	-0.365077	7.36739	-10.6562	2.03435e-25	2.22882e-24	46.7148		DEPDC1B	-0.522188	5.30254	-9.83865	4.90372e-22	5.37249e-21	39.1312
DEF8	-0.176425	6.3401	-6.88532	9.18764e-12	1.00597e-10	16.0123		CLDN12	-0.474102	7.76782	-10.6533	2.0929e-25	2.29155e-24	46.6867		SF3B6	-0.324232	7.47738	-9.83794	4.93626e-22	5.40479e-21	39.1246
CDKN2AIPNL	-0.197094	5.35399	-6.88452	9.23791e-12	1.01085e-10	16.0069		THOC1	-0.389794	5.75618	-10.6508	2.14549e-25	2.34768e-24	46.6622		GUF1	-0.437978	5.73865	-9.83781	4.94196e-22	5.40768e-21	39.1235
GFM2	-0.243538	5.65862	-6.88347	9.30352e-12	1.0174e-10	16		SFPQ	-0.279614	7.5916	-10.6502	2.15891e-25	2.3609e-24	46.656		C5orf22	-0.380894	5.17867	-9.83643	5.00505e-22	5.47332e-21	39.111
DCUN1D5	-0.189764	4.84225	-6.88068	9.48099e-12	1.03565e-10	15.9816		RBM7	-0.367109	5.8163	-10.6482	2.20032e-25	2.4047e-24	46.6372		CAPZA1	-0.335923	7.32487	-9.83507	5.06824e-22	5.53899e-21	39.0986
TKT	-0.245756	8.13476	-6.88066	9.48216e-12	1.03565e-10	15.9815		MCM4	-0.472835	6.59749	-10.6476	2.21354e-25	2.41765e-24	46.6313		WAC	-0.273235	6.58129	-9.83253	5.18823e-22	5.66323e-21	39.0756
APOL4	-0.340595	3.88143	-6.88045	9.49554e-12	1.03647e-10	15.9801		ATE1	-0.310481	5.16859	-10.6469	2.22998e-25	2.4341e-24	46.624		HIBCH	-0.419255	6.24	-9.83253	5.18832e-22	5.66323e-21	39.0756
ZNF493	0.214599	3.45625	6.87868	9.60947e-12	1.04826e-10	15.9685		GDAP2	-0.321016	4.3956	-10.6454	2.26149e-25	2.46697e-24	46.6101		C11orf54	-0.454096	5.46315	-9.83148	5.23854e-22	5.71451e-21	39.0661
BOLA1	-0.245842	5.53254	-6.8767	9.739e-12	1.06173e-10	15.9555		KDM1B	-0.491901	5.44899	-10.6439	2.29612e-25	2.5032e-24	46.5951		TWF2	0.353274	6.31912	9.83039	5.29122e-22	5.76841e-21	39.0562
AGR2	-0.578853	10.2057	-6.87424	9.90248e-12	1.07889e-10	15.9393		PDS5B	-0.378268	4.23719	-10.6425	2.32688e-25	2.53516e-24	46.582		OCLN	-0.419736	5.87944	-9.82976	5.32216e-22	5.79856e-21	39.0505
TMEM192	0.258683	5.48865	6.87178	1.0068e-11	1.09624e-10	15.9231		CCDC150	-0.30037	2.77124	-10.6421	2.33688e-25	2.54449e-24	46.5777		RBMX2	-0.33324	6.23877	-9.8291	5.35455e-22	5.83025e-21	39.0445
IFIT3	-0.506109	6.30771	-6.87062	1.01473e-11	1.10419e-10	15.9155		C12orf43	-0.282235	5.3703	-10.6388	2.414e-25	2.62684e-24	46.5456		RFX1	0.304443	4.94036	9.82792	5.41324e-22	5.89052e-21	39.0337
GRK6	-0.188805	6.40615	-6.86818	1.03155e-11	1.12181e-10	15.8994		IDH1	-0.347652	8.12252	-10.6353	2.49805e-25	2.71663e-24	46.5118		HEATR3	-0.364147	5.5306	-9.82782	5.41802e-22	5.89209e-21	39.0329
PUM2	0.191727	6.97358	6.86625	1.04509e-11	1.13583e-10	15.8868		ZNF41	-0.326761	3.82624	-10.6283	2.67637e-25	2.90876e-24	46.4436		ERCC6L	-0.496867	4.53527	-9.82763	5.42743e-22	5.8987e-21	39.0312
WDR41	-0.20191	4.90222	-6.86482	1.05524e-11	1.14617e-10	15.8773		HMGN2	-0.360045	10.175	-10.6256	2.74679e-25	2.98346e-24	46.418		SLC25A13	-0.380058	5.90771	-9.8269	5.46431e-22	5.93513e-21	39.0245
ZNF473	-0.181885	4.84516	-6.86404	1.06079e-11	1.15149e-10	15.8722		SFXN4	-0.360263	6.69159	-10.6178	2.96756e-25	3.22127e-24	46.3416		HNF4G	-0.596417	5.5019	-9.81451	6.1238e-22	6.64735e-21	38.9122
DYNC1LI2	0.23468	6.69433	6.86261	1.07107e-11	1.16193e-10	15.8628		ZFR	-0.349235	6.48963	-10.6152	3.04232e-25	3.30039e-24	46.317		SCO2	0.557477	5.38119	9.81289	6.2156e-22	6.74286e-21	38.8975
NDUFV3	-0.198065	6.26207	-6.86222	1.07388e-11	1.16426e-10	15.8603		TIMM21	-0.386565	5.73768	-10.6136	3.08992e-25	3.34998e-24	46.3016		ZC3H13	-0.444846	5.94127	-9.81223	6.25314e-22	6.77942e-21	38.8916
HSCB	-0.227715	5.97124	-6.86201	1.07546e-11	1.16526e-10	15.8588		HDAC1	-0.305339	9.48555	-10.6121	3.1368e-25	3.39871e-24	46.2867		SPATA13	-0.436276	5.227	-9.8108	6.33586e-22	6.86489e-21	38.8786
UBQLN1	-0.176177	7.59805	-6.86149	1.07919e-11	1.16836e-10	15.8555		ATPAF1	-0.332584	6.45687	-10.6111	3.1691e-25	3.43161e-24	46.2766		SC5D	-0.45151	5.33759	-9.80897	6.44347e-22	6.9772e-21	38.862
BATF2	-0.401017	6.54004	-6.86139	1.07993e-11	1.16836e-10	15.8548		FAM104B	-0.345959	4.52927	-10.6096	3.21601e-25	3.48027e-24	46.2621		CUL4A	-0.374859	6.96158	-9.80741	6.53627e-22	7.07335e-21	38.848
FAM98C	-0.208667	5.94954	-6.86134	1.0803e-11	1.16836e-10	15.8545		PGM3	-0.408185	5.89141	-10.6077	3.27544e-25	3.54241e-24	46.244		CDC42EP1	0.622801	7.18616	9.80664	6.58257e-22	7.11909e-21	38.841
IFRD2	-0.249561	7.79517	-6.86086	1.08377e-11	1.17139e-10	15.8513		STRN	-0.362622	4.85412	-10.6009	3.50134e-25	3.78441e-24	46.1781		ZNF670	-0.396894	3.44863	-9.80571	6.63949e-22	7.17626e-21	38.8325
PELI2	0.316899	3.92045	6.86057	1.08591e-11	1.17298e-10	15.8494		FAM122B	-0.469337	6.75911	-10.5935	3.76329e-25	4.06504e-24	46.1067		OSBPL3	-0.455514	5.94663	-9.80403	6.74275e-22	7.28341e-21	38.8173
BABAM1	-0.176662	7.12157	-6.86016	1.08893e-11	1.17553e-10	15.8467		STAM2	-0.344796	5.35277	-10.5889	3.93706e-25	4.25014e-24	46.0621		GTF2H3	-0.379618	6.6298	-9.803	6.80657e-22	7.34785e-21	38.808
MFSD5	-0.17598	6.85465	-6.85991	1.09077e-11	1.1768e-10	15.8451		PREPL	-0.355375	5.61805	-10.5859	4.05398e-25	4.3737e-24	46.0332		HNRNPR	-0.335812	7.54961	-9.80123	6.91797e-22	7.46355e-21	38.792
PAFAH1B2	-0.174396	6.01388	-6.85911	1.09664e-11	1.1821e-10	15.8398		POLR1C	-0.31629	6.52718	-10.583	4.17249e-25	4.4988e-24	46.0047		CSK	0.365085	7.63907	9.80088	6.9402e-22	7.48296e-21	38.7889
LY75	0.402814	6.64008	6.85906	1.09703e-11	1.1821e-10	15.8395		NUB1	-0.289446	5.7999	-10.5828	4.1789e-25	4.50297e-24	46.0032		MTBP	-0.35736	2.92452	-9.79999	6.99724e-22	7.53985e-21	38.7808
IHH	0.509611	6.96564	6.85884	1.09862e-11	1.1831e-10	15.8381		ANKMY2	-0.418154	6.91203	-10.5827	4.18221e-25	4.50378e-24	46.0024		LUC7L2	-0.28532	6.19593	-9.797	7.19168e-22	7.74465e-21	38.7538
USP12	0.294316	5.72954	6.85293	1.14331e-11	1.23046e-10	15.7993		TM2D1	-0.317107	5.15193	-10.5748	4.52154e-25	4.86624e-24	45.9253		DBI	-0.351928	9.77485	-9.79674	7.2093e-22	7.75889e-21	38.7514
ERP29	-0.205272	9.2045	-6.85186	1.15153e-11	1.23815e-10	15.7923		ATF2	-0.347587	5.14349	-10.572	4.64708e-25	4.99829e-24	45.8982		C1orf131	-0.365994	6.47848	-9.79426	7.375e-22	7.93239e-21	38.729
CHEK2	-0.237223	5.73084	-6.85182	1.15185e-11	1.23815e-10	15.792		CXorf56	-0.396545	4.96314	-10.5653	4.95981e-25	5.33142e-24	45.8339		ZNF623	-0.475451	5.13888	-9.79322	7.44594e-22	8.00382e-21	38.7196
TMCO4	-0.230873	5.4576	-6.84863	1.17689e-11	1.2643e-10	15.7711		ARL1	-0.33713	7.41281	-10.5633	5.05472e-25	5.43014e-24	45.8151		CD58	-0.380976	5.79423	-9.79165	7.55394e-22	8.11498e-21	38.7054
CD24	0.424007	10.9294	6.84744	1.18636e-11	1.2737e-10	15.7632		CUL4B	-0.429844	6.22075	-10.5578	5.33706e-25	5.72996e-24	45.7614		THAP7	0.301342	6.22731	9.78798	7.81269e-22	8.38784e-21	38.6722
CNOT10	-0.173082	6.09608	-6.84731	1.1874e-11	1.27404e-10	15.7624		CUTC	-0.330313	5.92638	-10.5535	5.56522e-25	5.97128e-24	45.72		UTP6	-0.333299	5.43001	-9.7867	7.90489e-22	8.48166e-21	38.6606
NEURL1B	0.341718	6.83089	6.84538	1.20291e-11	1.2899e-10	15.7498		GTF2A1	-0.407722	5.63207	-10.5499	5.76572e-25	6.18266e-24	45.6851		USP38	-0.373285	5.73522	-9.78485	8.03958e-22	8.62095e-21	38.644
TMEM185B	-0.200523	6.23279	-6.84433	1.21146e-11	1.29827e-10	15.7429		RFC2	-0.352829	6.98996	-10.5498	5.7701e-25	6.1836e-24	45.6843		IMPA1	-0.518645	7.2062	-9.7806	8.35903e-22	8.95806e-21	38.6056
JPX	0.253366	2.93417	6.84332	1.21967e-11	1.30628e-10	15.7363		METTL14	-0.32961	4.73459	-10.5472	5.91554e-25	6.33562e-24	45.6597		ZNF664	-0.348818	6.36925	-9.77684	8.65248e-22	9.26691e-21	38.5716
RMI2	-0.29915	6.66845	-6.84323	1.22042e-11	1.3063e-10	15.7357		ELOVL6	-0.5028	5.52139	-10.5469	5.93209e-25	6.34949e-24	45.6569		SLC5A3	-0.448852	4.99862	-9.77573	8.74116e-22	9.35622e-21	38.5615
LINC00865	0.208879	3.32277	6.8431	1.22146e-11	1.30662e-10	15.7348		UGT8	-0.592745	7.12572	-10.5445	6.07383e-25	6.49727e-24	45.6336		FAM122C	-0.239336	2.88921	-9.77034	9.18322e-22	9.82344e-21	38.5129
STX18	-0.168438	6.70024	-6.84249	1.22648e-11	1.31119e-10	15.7308		CDKN2AIPNL	-0.319768	5.35399	-10.5429	6.17318e-25	6.59954e-24	45.6176		CDC14B	-0.351485	4.31378	-9.76901	9.29597e-22	9.93802e-21	38.5009
TMEM178A	0.318741	2.88573	6.84119	1.23729e-11	1.32195e-10	15.7223		UTP20	-0.437741	5.58742	-10.5401	6.34242e-25	6.77637e-24	45.5908		DDX50	-0.298311	5.98277	-9.76691	9.47617e-22	1.01245e-20	38.482
GBP4	-0.509638	4.78116	-6.84068	1.24149e-11	1.32563e-10	15.719		BCAM	0.541853	5.26485	10.5359	6.60434e-25	7.05195e-24	45.5508		CEP78	-0.359068	4.90892	-9.76467	9.67253e-22	1.03281e-20	38.4617
PLCB4	0.742689	7.42949	6.8387	1.25818e-11	1.34264e-10	15.706		FIP1L1	-0.307533	4.81023	-10.5343	6.70983e-25	7.16026e-24	45.5352		PRMT5	0.407213	6.90973	9.76299	9.82195e-22	1.04813e-20	38.4466
ZNF141	0.27704	3.13109	6.83655	1.2765e-11	1.36137e-10	15.6919		CETN2	-0.408654	8.13828	-10.5297	7.01746e-25	7.48402e-24	45.4909		FSTL3	0.627451	5.65608	9.76084	1.00176e-21	1.06836e-20	38.4272
CYB5A	-0.228336	6.39968	-6.83391	1.2993e-11	1.38484e-10	15.6747		C21orf91	-0.407414	4.53448	-10.5281	7.12853e-25	7.59789e-24	45.4754		ZNF514	-0.527314	5.08569	-9.7606	1.00398e-21	1.07009e-20	38.425
NAV1	0.274796	4.08292	6.83369	1.3012e-11	1.38543e-10	15.6732		ATXN3	-0.293704	3.90323	-10.527	7.20476e-25	7.6745e-24	45.4648		ZNF480	-0.480373	3.87588	-9.75524	1.05444e-21	1.12318e-20	38.3767
ASS1	-0.410084	10.1337	-6.83367	1.30141e-11	1.38543e-10	15.6731		NPAT	-0.349107	4.47928	-10.5267	7.22795e-25	7.69457e-24	45.4617		LIPT1	-0.363461	5.19429	-9.75287	1.07746e-21	1.14702e-20	38.3554
EAPP	-0.218266	7.61904	-6.83122	1.323e-11	1.40756e-10	15.6571		PRPS1	-0.422114	6.76774	-10.5258	7.28725e-25	7.75302e-24	45.4536		NUTM2A-AS1	-0.415952	3.25831	-9.75254	1.08078e-21	1.14986e-20	38.3524
FNBP1	0.325991	5.19419	6.83091	1.32579e-11	1.40968e-10	15.655		PRKCI	-0.409792	6.25846	-10.5234	7.45914e-25	7.93112e-24	45.4306		ZNF639	-0.348473	5.3245	-9.75154	1.09071e-21	1.15972e-20	38.3434
DST	0.278261	4.22556	6.82962	1.33728e-11	1.42105e-10	15.6466		METTL9	-0.303324	6.48762	-10.5234	7.46396e-25	7.93147e-24	45.4299		DEPDC1	-0.539433	4.67666	-9.74989	1.10728e-21	1.17663e-20	38.3285
ENSA	-0.183242	7.3198	-6.82906	1.34239e-11	1.42561e-10	15.6429		C5orf51	-0.371307	5.06453	-10.5228	7.50952e-25	7.97508e-24	45.4239		LNX2	-0.504844	7.10923	-9.74953	1.11085e-21	1.17972e-20	38.3254
PSMG2	-0.197411	8.65131	-6.82661	1.36457e-11	1.4483e-10	15.6269		PTOV1	0.396494	6.53919	10.5208	7.65395e-25	8.12358e-24	45.4051		SRP72	-0.342344	7.00899	-9.74071	1.20416e-21	1.27805e-20	38.2459
KRT19	-0.338811	8.89316	-6.82652	1.3654e-11	1.4483e-10	15.6263		TAF9B	-0.414977	5.30009	-10.513	8.25443e-25	8.75565e-24	45.3304		ASCC3	-0.388227	5.89646	-9.73107	1.31486e-21	1.3947e-20	38.1592
HMCN1	0.454399	3.26423	6.82615	1.36886e-11	1.45111e-10	15.6239		RHNO1	-0.383882	6.42175	-10.5085	8.62788e-25	9.14627e-24	45.2867		PDE7A	-0.330259	4.06272	-9.72896	1.3405e-21	1.42104e-20	38.1402
TMEM138	-0.169151	6.2396	-6.82117	1.41533e-11	1.49946e-10	15.5914		MPC2	-0.460714	7.58703	-10.5069	8.75849e-25	9.27917e-24	45.2718		UBXN2A	-0.335516	6.18543	-9.72816	1.35027e-21	1.43054e-20	38.133
RABEPK	-0.196515	5.57466	-6.81783	1.44742e-11	1.53255e-10	15.5695		TRDMT1	-0.219441	2.865	-10.5065	8.7952e-25	9.31247e-24	45.2677		CHORDC1	-0.442411	4.80935	-9.72603	1.37676e-21	1.45732e-20	38.1139
SKA3	-0.295507	6.27576	-6.81651	1.4602e-11	1.54516e-10	15.561		PRDX3	-0.33789	7.53299	-10.5026	9.13444e-25	9.66587e-24	45.2303		IFT81	-0.350349	4.04748	-9.726	1.37719e-21	1.45732e-20	38.1136
CCNL1	0.240229	5.75528	6.81515	1.47362e-11	1.55842e-10	15.5521		ZNF358	0.46074	6.02884	10.4947	9.86955e-25	1.04375e-23	45.1538		TPD52	-0.537053	7.55071	-9.7226	1.42053e-21	1.50227e-20	38.0831
NCAPD3	-0.240532	6.35807	-6.81496	1.47552e-11	1.55949e-10	15.5508		SNX16	-0.488338	4.43985	-10.4912	1.02047e-24	1.07855e-23	45.1208		SMIM20	-0.345336	7.26588	-9.71845	1.47528e-21	1.55924e-20	38.0458
LETM1	-0.197819	5.66286	-6.81179	1.50715e-11	1.59197e-10	15.5302		RLF	-0.372427	5.69577	-10.491	1.02269e-24	1.08025e-23	45.1187		CFDP1	-0.364984	6.5568	-9.71788	1.483e-21	1.56647e-20	38.0407
TNNC2	0.67287	5.36577	6.80925	1.53301e-11	1.61832e-10	15.5136		WDSUB1	-0.387477	5.76555	-10.4904	1.02855e-24	1.08579e-23	45.113		ERCC2	0.319505	5.3325	9.71717	1.49262e-21	1.57569e-20	38.0343
PYCR1	-0.275703	7.90571	-6.80704	1.55588e-11	1.64148e-10	15.4992		MRPL52	-0.316942	6.48148	-10.4884	1.04831e-24	1.10598e-23	45.0942		ZNF507	-0.322758	4.6025	-9.71652	1.50154e-21	1.58415e-20	38.0284
LRP1	0.294249	5.49581	6.80662	1.56026e-11	1.64512e-10	15.4964		FANCF	-0.40586	6.37803	-10.4819	1.11675e-24	1.17748e-23	45.0317		ARHGEF12	-0.304882	4.08751	-9.71399	1.53651e-21	1.62007e-20	38.0057
PRR7	-0.389175	5.15779	-6.80458	1.58171e-11	1.66674e-10	15.4831		ZNF143	-0.262911	5.87219	-10.4809	1.12833e-24	1.18899e-23	45.0215		EEF1E1	-0.361296	5.25873	-9.7132	1.54765e-21	1.63085e-20	37.9986
C19orf54	-0.213969	5.94822	-6.80235	1.60552e-11	1.69082e-10	15.4686		TMEM14B	-0.363059	7.56717	-10.4805	1.13206e-24	1.1922e-23	45.0183		GPBP1L1	-0.311751	7.067	-9.7119	1.56607e-21	1.64927e-20	37.987
ALDOA	-0.413585	8.13032	-6.80087	1.6215e-11	1.70663e-10	15.4589		IFIT5	-0.503108	5.87969	-10.4777	1.16345e-24	1.22453e-23	44.9912		PIGM	-0.349583	5.17584	-9.71034	1.58851e-21	1.67192e-20	37.9729
IFI6	-0.640007	8.37513	-6.80024	1.62835e-11	1.71282e-10	15.4548		CMTM6	-0.378541	6.8296	-10.4775	1.16533e-24	1.22578e-23	44.9896		ATM	-0.34875	4.01232	-9.71024	1.58992e-21	1.6724e-20	37.9721
TMPRSS3	-0.521637	4.6025	-6.79976	1.63357e-11	1.71729e-10	15.4517		GTF2F2	-0.470205	6.73303	-10.4773	1.16787e-24	1.22773e-23	44.9875		NUDT22	0.344141	5.40027	9.71004	1.59278e-21	1.67441e-20	37.9703
PRRG1	0.30229	5.59868	6.7981	1.65182e-11	1.73544e-10	15.4409		CEP97	-0.329092	3.50523	-10.4742	1.20383e-24	1.26478e-23	44.9575		BORA	-0.4633	6.02787	-9.70021	1.74197e-21	1.83016e-20	37.8821
GPHN	-0.298872	5.66184	-6.79706	1.66336e-11	1.74653e-10	15.4341		MNS1	-0.597154	3.76776	-10.4688	1.26795e-24	1.33135e-23	44.9062		FBXL3	-0.424236	5.80398	-9.70009	1.74398e-21	1.83118e-20	37.8809
FOXP2	0.252806	2.56523	6.79605	1.67458e-11	1.75726e-10	15.4276		MREG	-0.440619	4.93184	-10.4685	1.27185e-24	1.33465e-23	44.9032		NUFIP1	-0.453959	5.47456	-9.69996	1.74598e-21	1.83219e-20	37.8798
PWP1	-0.154027	7.61041	-6.7949	1.68753e-11	1.7698e-10	15.4201		UBE3A	-0.33481	5.17321	-10.4677	1.28194e-24	1.34443e-23	44.8954		SDF2L1	0.513721	7.79857	9.69926	1.75716e-21	1.84282e-20	37.8735
XIAP	0.227531	6.411	6.79441	1.69304e-11	1.77453e-10	15.4169		PODN	0.613057	4.64763	10.4655	1.30965e-24	1.37268e-23	44.8742		NIPSNAP3A	-0.500467	6.94747	-9.69807	1.7763e-21	1.86179e-20	37.8629
MIF	-0.33349	7.29205	-6.7929	1.71018e-11	1.79143e-10	15.4071		AP3M1	-0.330881	6.42468	-10.464	1.32848e-24	1.39159e-23	44.8601		ATXN7	-0.325719	4.84067	-9.69716	1.791e-21	1.87609e-20	37.8547
CA9	-0.819781	6.14751	-6.79167	1.7243e-11	1.80515e-10	15.3991		LUC7L2	-0.281442	6.19593	-10.4618	1.35691e-24	1.42054e-23	44.8392		QSER1	-0.459866	5.05507	-9.69572	1.81463e-21	1.89972e-20	37.8418
CCDC88C	-0.231694	4.71786	-6.79134	1.72812e-11	1.80808e-10	15.3969		CWF19L1	-0.288154	5.52421	-10.4602	1.37819e-24	1.44195e-23	44.8238		RAB3IP	-0.343914	4.02901	-9.69541	1.81985e-21	1.90405e-20	37.839
BLOC1S2	-0.244451	7.1478	-6.79105	1.73149e-11	1.81012e-10	15.395		FBXO30	-0.358661	4.61239	-10.4597	1.385e-24	1.44822e-23	44.819		MCOLN1	0.365382	5.57356	9.69501	1.82636e-21	1.90973e-20	37.8355
ZNF777	-0.187667	5.0445	-6.791	1.73212e-11	1.81012e-10	15.3947		ALG13	-0.328097	5.45864	-10.4552	1.44766e-24	1.51284e-23	44.7752		NELFB	0.371145	7.86503	9.69273	1.86472e-21	1.94869e-20	37.815
FAIM	-0.289904	5.29133	-6.79042	1.73882e-11	1.81604e-10	15.3909		RPS27A	-0.301668	8.52295	-10.4541	1.4626e-24	1.52756e-23	44.7651		BLOC1S1	0.531014	7.16539	9.69239	1.87054e-21	1.95362e-20	37.8119
ACTR1A	-0.165713	7.28594	-6.78925	1.75239e-11	1.82913e-10	15.3833		POF1B	-0.576376	6.75974	-10.4531	1.47709e-24	1.54178e-23	44.7553		CHML	-0.441503	3.81344	-9.69195	1.87792e-21	1.96017e-20	37.808
ADSL	-0.188182	6.01918	-6.78806	1.76642e-11	1.84269e-10	15.3756		ZNF567	-0.347152	3.49511	-10.452	1.49311e-24	1.55758e-23	44.7447		CCDC121	-0.347394	2.8345	-9.68812	1.94456e-21	2.02852e-20	37.7737
BLVRB	-0.301648	8.02069	-6.78704	1.77846e-11	1.85415e-10	15.369		MAGT1	-0.382683	7.63508	-10.4514	1.50169e-24	1.5656e-23	44.739		IFT52	-0.406403	6.15504	-9.68362	2.02572e-21	2.11194e-20	37.7334
UBR5	0.27461	6.49506	6.78524	1.79996e-11	1.87547e-10	15.3573		LRIF1	-0.655554	5.64573	-10.4511	1.50503e-24	1.56816e-23	44.7368		TSPAN6	-0.655796	8.82285	-9.68095	2.07555e-21	2.16262e-20	37.7095
CCNB1IP1	-0.251401	7.82707	-6.78447	1.80929e-11	1.88407e-10	15.3522		DHX36	-0.35573	5.80509	-10.449	1.53598e-24	1.59946e-23	44.7167		MPC2	-0.459493	7.58703	-9.67978	2.0976e-21	2.1843e-20	37.699
CEP162	0.223873	4.10805	6.77695	1.90233e-11	1.97979e-10	15.3034		C18orf54	-0.317336	2.90738	-10.4454	1.59092e-24	1.6557e-23	44.682		TTC39B	-0.407561	4.8108	-9.67952	2.10254e-21	2.18816e-20	37.6967
MUL1	-0.190699	6.48255	-6.77666	1.90605e-11	1.9825e-10	15.3015		ZNHIT3	-0.309078	6.62086	-10.4394	1.68676e-24	1.75441e-23	44.6242		GAPDH	0.338829	12.577	9.67888	2.11496e-21	2.19979e-20	37.6909
MGAT2	-0.267172	4.61988	-6.77654	1.9076e-11	1.98294e-10	15.3007		CEP128	-0.293683	2.99524	-10.4372	1.72271e-24	1.79075e-23	44.6033		PARPBP	-0.443518	4.05203	-9.67456	2.1996e-21	2.28648e-20	37.6523
GGT7	0.417236	5.50519	6.7762	1.9119e-11	1.98624e-10	15.2985		FAM98A	-0.249243	5.87139	-10.4366	1.73299e-24	1.80037e-23	44.5975		PHTF2	-0.366077	4.32923	-9.67431	2.20445e-21	2.29016e-20	37.6501
NDNF	0.468896	4.22975	6.77601	1.91437e-11	1.98763e-10	15.2973		IPO5	-0.384136	7.33537	-10.4353	1.75386e-24	1.82098e-23	44.5856		RRN3P1	-0.412205	4.13143	-9.67369	2.217e-21	2.30185e-20	37.6445
MAP1LC3A	0.311473	6.94674	6.77563	1.91919e-11	1.99147e-10	15.2948		PARK7	-0.285432	10.071	-10.4324	1.80442e-24	1.87237e-23	44.5576		FBXW7	-0.267912	4.34112	-9.67287	2.23346e-21	2.31758e-20	37.6372
MAGI2	0.161435	2.43717	6.77471	1.93095e-11	2.0025e-10	15.2889		TERF2	-0.246314	5.04477	-10.4322	1.80851e-24	1.87552e-23	44.5553		PRIMPOL	-0.436618	5.16802	-9.67244	2.24229e-21	2.32537e-20	37.6333
COX6A1	-0.214436	7.42134	-6.77447	1.9341e-11	2.00459e-10	15.2873		CCDC126	-0.402992	4.96137	-10.4319	1.81333e-24	1.87942e-23	44.5527		PAPOLG	-0.297116	4.28321	-9.66866	2.32054e-21	2.40511e-20	37.5995
RNF8	-0.167485	4.67208	-6.77231	1.96211e-11	2.03242e-10	15.2733		HMGN1	-0.338789	9.19988	-10.4318	1.81496e-24	1.88e-23	44.5518		IRAK4	-0.339452	5.44671	-9.66712	2.3533e-21	2.43763e-20	37.5857
TSHZ1	0.282082	5.64519	6.76676	2.03601e-11	2.10774e-10	15.2373		NAA35	-0.342889	5.94968	-10.4296	1.85294e-24	1.91821e-23	44.5313		DEAF1	0.29729	5.25371	9.66626	2.37157e-21	2.45512e-20	37.5781
SMIM13	-0.198016	4.62298	-6.76391	2.07504e-11	2.14688e-10	15.2188		PSMC3IP	-0.330412	4.68386	-10.4275	1.89243e-24	1.95795e-23	44.5105		HOMER3	0.508782	4.19558	9.66459	2.40792e-21	2.49129e-20	37.5631
SLC40A1	0.381904	7.99978	6.76264	2.09271e-11	2.1639e-10	15.2105		UBP1	-0.308518	7.35339	-10.4181	2.07106e-24	2.14151e-23	44.4214		AFF4	-0.384189	4.82953	-9.66087	2.49061e-21	2.57533e-20	37.5299
NUTM2A-AS1	0.251382	3.25831	6.75995	2.13045e-11	2.20163e-10	15.1931		EDRF1	-0.320304	4.0767	-10.4179	2.07517e-24	2.1445e-23	44.4194		SFR1	-0.47223	5.50255	-9.65946	2.52267e-21	2.60695e-20	37.5173
GPAA1	-0.283136	7.93516	-6.75925	2.14044e-11	2.20957e-10	15.1886		DHX57	-0.320471	4.19957	-10.4152	2.12976e-24	2.19963e-23	44.3937		TMEM222	0.319019	6.6921	9.65789	2.55883e-21	2.64277e-20	37.5032
PADI2	0.486321	4.88797	6.75923	2.14064e-11	2.20957e-10	15.1885		WDR20	-0.280263	4.52773	-10.4148	2.1393e-24	2.20819e-23	44.3893		TANGO2	0.306443	4.92249	9.65502	2.62619e-21	2.71076e-20	37.4776
OGFOD3	-0.206131	5.82064	-6.75745	2.16618e-11	2.23463e-10	15.1769		AEBP2	-0.325014	4.98501	-10.4124	2.18831e-24	2.25746e-23	44.3669		MAN2B1	0.388928	6.70168	9.65416	2.64686e-21	2.73051e-20	37.4699
NAALADL2	0.32289	2.74938	6.75586	2.18921e-11	2.25707e-10	15.1667		EXOC2	-0.315225	5.55533	-10.4118	2.20203e-24	2.27029e-23	44.3608		DENND6B	0.310893	3.48473	9.65303	2.67401e-21	2.7569e-20	37.4599
ATOX1	-0.205878	7.05673	-6.75452	2.2088e-11	2.27595e-10	15.158		RNF6	-0.408205	5.67278	-10.4095	2.25025e-24	2.31865e-23	44.3394		GIN1	-0.353779	4.04459	-9.65185	2.70283e-21	2.78498e-20	37.4493
ZNF44	0.201688	3.93159	6.75342	2.22507e-11	2.29137e-10	15.1508		NEMF	-0.44365	5.54925	-10.4086	2.27069e-24	2.33835e-23	44.3304		NBEAL1	-0.385978	3.41417	-9.65175	2.70514e-21	2.78575e-20	37.4485
USP5	-0.226708	6.80408	-6.75273	2.23523e-11	2.29946e-10	15.1464		ROGDI	0.356888	4.87245	10.4078	2.28836e-24	2.35517e-23	44.3228		LINC01004	-0.472995	3.61543	-9.64928	2.76655e-21	2.84732e-20	37.4263
BCKDK	-0.192329	6.59251	-6.75271	2.23553e-11	2.29946e-10	15.1463		IFT80	-0.331122	3.9167	-10.406	2.32738e-24	2.39393e-23	44.3061		PSTPIP1	0.409892	3.75047	9.64724	2.81819e-21	2.89878e-20	37.4081
KREMEN2	-0.321946	4.0009	-6.75261	2.23709e-11	2.29973e-10	15.1456		SCP2	-0.39878	8.31314	-10.4056	2.33731e-24	2.40275e-23	44.3019		GATAD1	-0.370342	5.98462	-9.63908	3.03414e-21	3.11909e-20	37.3354
NUP210	-0.367477	5.97374	-6.75134	2.256e-11	2.31781e-10	15.1374		FAM126B	-0.397439	4.35538	-10.4048	2.35564e-24	2.42019e-23	44.2941		CLCN3	-0.43706	7.21149	-9.63883	3.04119e-21	3.12452e-20	37.3331
CTNNAL1	-0.280123	6.76692	-6.75072	2.26528e-11	2.326e-10	15.1334		RNF149	-0.285189	8.03219	-10.4006	2.4537e-24	2.51946e-23	44.2538		LOXL1	0.777129	5.6352	9.63428	3.16907e-21	3.25302e-20	37.2925
PNISR	0.282475	5.73579	6.7496	2.28222e-11	2.34202e-10	15.1261		SAR1A	-0.349664	6.9465	-10.3992	2.48689e-24	2.55206e-23	44.2406		ZNF468	-0.479482	6.01903	-9.63425	3.16995e-21	3.25302e-20	37.2923
CYBA	-0.332103	7.97464	-6.74935	2.28604e-11	2.34458e-10	15.1245		ENOX2	-0.351421	5.11191	-10.3977	2.52181e-24	2.5864e-23	44.2268		NEK7	-0.495427	7.3445	-9.63186	3.23927e-21	3.32222e-20	37.2709
DNLZ	-0.206686	3.9566	-6.74822	2.30331e-11	2.36093e-10	15.1172		OTUD6B-AS1	-0.453657	5.0875	-10.3888	2.74696e-24	2.81568e-23	44.1423		TRAPPC5	0.254799	4.95113	9.63177	3.24187e-21	3.32297e-20	37.2701
DUSP5P1	-0.270842	2.04695	-6.74651	2.3296e-11	2.38648e-10	15.1061		ARPP19	-0.409665	7.18011	-10.388	2.76888e-24	2.8365e-23	44.1344		PSMC6	-0.385079	7.37954	-9.63118	3.25923e-21	3.33882e-20	37.2649
PID1	0.426272	4.27485	6.74047	2.42486e-11	2.48263e-10	15.0671		SCYL2	-0.446212	6.55379	-10.3855	2.83691e-24	2.9045e-23	44.1104		SNAPC3	-0.353898	5.15186	-9.63024	3.2871e-21	3.36542e-20	37.2565
BIK	-0.42367	7.71256	-6.73955	2.43967e-11	2.49635e-10	15.0612		ZNF518A	-0.419289	4.95107	-10.3852	2.8461e-24	2.91222e-23	44.1072		INSIG2	-0.41775	6.30953	-9.62955	3.30757e-21	3.38442e-20	37.2504
ANXA2R	-0.227497	3.72098	-6.7382	2.46161e-11	2.51734e-10	15.0525		KPNB1	-0.32022	7.98448	-10.3813	2.95459e-24	3.02148e-23	44.0703		PLEKHA5	-0.417708	4.61054	-9.62872	3.33238e-21	3.40783e-20	37.243
PDZD3	0.368383	4.25969	6.73658	2.48831e-11	2.54317e-10	15.042		ORMDL1	-0.337641	6.075	-10.3803	2.98142e-24	3.04716e-23	44.0613		ZCCHC9	-0.350372	6.22329	-9.62789	3.35753e-21	3.43156e-20	37.2356
ACE2	0.680959	4.84629	6.73538	2.50817e-11	2.56199e-10	15.0342		PDP2	-0.351454	4.97724	-10.3794	3.00988e-24	3.07447e-23	44.052		SEMA3C	-0.672587	6.46247	-9.62724	3.37733e-21	3.4498e-20	37.2298
RRN3P1	0.250113	4.13143	6.73207	2.56377e-11	2.61727e-10	15.0129		HSPB2	0.439247	3.11929	10.374	3.16845e-24	3.23457e-23	44.0012		NEK5	-0.537153	2.80218	-9.62533	3.43626e-21	3.50796e-20	37.2128
RTP4	-0.407857	5.45627	-6.7316	2.57185e-11	2.624e-10	15.0098		PSMA2	-0.239677	5.55799	-10.3611	3.58915e-24	3.66193e-23	43.878		AQR	-0.356769	4.98973	-9.62146	3.55848e-21	3.63064e-20	37.1784
WDR61	-0.169818	5.89421	-6.7298	2.60273e-11	2.65397e-10	14.9982		UQCRB	-0.372241	7.00946	-10.3606	3.60417e-24	3.67513e-23	43.8739		NADK2	-0.419648	5.57218	-9.61816	3.66642e-21	3.73861e-20	37.1489
ZNF652	0.232461	5.42551	6.72908	2.61512e-11	2.66506e-10	14.9936		USP46	-0.31914	4.20001	-10.3573	3.72273e-24	3.79384e-23	43.8419		SLC30A9	-0.418728	6.4668	-9.61793	3.67414e-21	3.74432e-20	37.1468
COMTD1	-0.343853	6.89994	-6.72893	2.61779e-11	2.66625e-10	14.9926		OSBPL3	-0.444475	5.94663	-10.3564	3.75378e-24	3.82327e-23	43.8337		HCFC1R1	0.39749	6.56557	9.61654	3.72061e-21	3.78948e-20	37.1345
LYG1	-0.31401	3.59158	-6.72858	2.62382e-11	2.67085e-10	14.9904		EVI5	-0.340499	4.31438	-10.3539	3.84334e-24	3.91223e-23	43.8104		CLHC1	-0.490945	2.96742	-9.61181	3.88289e-21	3.95249e-20	37.0924
TAB3	0.224417	4.22049	6.72435	2.69846e-11	2.74524e-10	14.9631		SSR1	-0.350803	7.61075	-10.3466	4.12476e-24	4.19628e-23	43.7406		TMEM135	-0.336123	4.37962	-9.61169	3.88718e-21	3.95458e-20	37.0913
ATXN1	0.226557	4.38897	6.72368	2.71043e-11	2.75584e-10	14.9588		MOSPD2	-0.377921	5.32543	-10.3433	4.25756e-24	4.32889e-23	43.7093		MTG1	0.355768	5.168	9.61125	3.90261e-21	3.96799e-20	37.0874
AFAP1	0.218072	3.40724	6.72175	2.74517e-11	2.78956e-10	14.9464		PAPOLG	-0.293543	4.28321	-10.3412	4.34482e-24	4.41506e-23	43.6893		UTP14A	-0.419981	5.85645	-9.61047	3.93012e-21	3.99366e-20	37.0805
AKAP9	0.278755	4.72368	6.72063	2.76573e-11	2.80883e-10	14.9391		MAP7	-0.416208	7.48354	-10.3409	4.35797e-24	4.42588e-23	43.6863		ZBTB18	-0.444383	6.32095	-9.6095	3.9649e-21	4.02669e-20	37.0718
VPS16	-0.21327	5.43666	-6.71871	2.80103e-11	2.84304e-10	14.9268		IWS1	-0.324068	6.54946	-10.3403	4.3818e-24	4.44752e-23	43.6809		SH3BGRL3	0.479062	9.96558	9.60659	4.0703e-21	4.13136e-20	37.046
TSPAN6	0.396691	8.82285	6.71638	2.84459e-11	2.8856e-10	14.9117		GINS4	-0.388484	3.79792	-10.34	4.39548e-24	4.45885e-23	43.6778		HBS1L	-0.34668	4.73585	-9.60447	4.1489e-21	4.20871e-20	37.0271
NLE1	-0.254681	5.53868	-6.71559	2.85937e-11	2.89893e-10	14.9067		PSRC1	-0.443809	5.68875	-10.3357	4.57719e-24	4.64051e-23	43.6378		RBM7	-0.358394	5.8163	-9.60253	4.22232e-21	4.28073e-20	37.0099
LRRTM2	0.179425	2.21726	6.71461	2.87799e-11	2.91613e-10	14.9004		TRIM5	-0.333465	4.3329	-10.3351	4.60646e-24	4.66751e-23	43.6315		PDE3B	-0.458433	4.45717	-9.60102	4.28e-21	4.33673e-20	36.9965
EIF3G	-0.201479	8.95409	-6.7136	2.89741e-11	2.93413e-10	14.8938		TMEM87B	-0.366563	7.18671	-10.3326	4.71915e-24	4.77895e-23	43.6076		SECISBP2	-0.348218	6.42295	-9.59913	4.35371e-21	4.40888e-20	36.9797
L3MBTL2	-0.163795	5.94812	-6.71073	2.95276e-11	2.98846e-10	14.8754		HNF4G	-0.579999	5.5019	-10.3325	4.72295e-24	4.78006e-23	43.6068		VPS18	0.348689	5.23814	9.59774	4.40889e-21	4.4622e-20	36.9673
NUDCD2	-0.182809	4.96942	-6.71063	2.95472e-11	2.98873e-10	14.8748		PLS1	-0.520167	9.00982	-10.3309	4.79619e-24	4.85141e-23	43.5916		ALKBH5	0.29278	6.86016	9.59735	4.4243e-21	4.47524e-20	36.9638
OAZ3	-0.157151	2.85076	-6.71005	2.96609e-11	2.99852e-10	14.871		MFF	-0.25099	7.04774	-10.3306	4.80825e-24	4.86082e-23	43.5891		HCG18	-0.269038	4.19131	-9.59703	4.43696e-21	4.48547e-20	36.961
TRIM14	-0.196959	5.7061	-6.70994	2.96839e-11	2.99913e-10	14.8703		RBBP5	-0.39036	5.44759	-10.3294	4.86193e-24	4.91227e-23	43.5782		PML	0.368975	5.13073	9.5955	4.49866e-21	4.54525e-20	36.9474
ZNF736	0.295492	3.1497	6.70797	3.00712e-11	3.03652e-10	14.8576		TAB3	-0.365218	4.22049	-10.3293	4.86932e-24	4.91692e-23	43.5767		RAB1B	0.349382	8.03551	9.592	4.6428e-21	4.6882e-20	36.9163
MGLL	0.303365	7.55651	6.70743	3.01788e-11	3.04565e-10	14.8542		NAA30	-0.333002	4.32104	-10.3244	5.10349e-24	5.15044e-23	43.5303		TIGD2	-0.42094	5.30817	-9.58657	4.87583e-21	4.92069e-20	36.8681
MRPL47	-0.206222	7.14751	-6.70542	3.05827e-11	3.08465e-10	14.8412		ABI1	-0.280581	6.60707	-10.3216	5.24291e-24	5.28812e-23	43.5036		PDP2	-0.351408	4.97724	-9.5864	4.88336e-21	4.92349e-20	36.8666
PARD6A	-0.2737	5.45893	-6.70421	3.08289e-11	3.1077e-10	14.8334		CD2AP	-0.468099	6.32638	-10.3174	5.45912e-24	5.50305e-23	43.4637		IARS2	-0.324241	8.66037	-9.58638	4.88418e-21	4.92349e-20	36.8664
ABHD10	-0.203547	6.68632	-6.7013	3.14273e-11	3.16622e-10	14.8147		GLA	-0.381036	7.00307	-10.317	5.47877e-24	5.51971e-23	43.4601		LTBP4	0.502231	5.78024	9.58213	5.07495e-21	5.11287e-20	36.8287
UPF3A	0.260269	5.98056	6.70091	3.1508e-11	3.17254e-10	14.8122		PFDN4	-0.515058	6.27497	-10.3107	5.81813e-24	5.85826e-23	43.4008		WDR24	0.485712	5.07281	9.57943	5.19991e-21	5.23578e-20	36.8047
PAK3	0.144839	2.5002	6.70022	3.16516e-11	3.18518e-10	14.8078		TMPO-AS1	-0.409931	3.32888	-10.3105	5.82939e-24	5.86626e-23	43.3989		PSMB6	0.338438	8.79292	9.5746	5.43112e-21	5.46547e-20	36.7619
TRIM21	-0.223668	6.80286	-6.69935	3.18329e-11	3.2016e-10	14.8022		SCAF11	-0.376493	6.27222	-10.3083	5.95319e-24	5.98743e-23	43.3781		DTWD1	-0.309481	3.66184	-9.57046	5.63739e-21	5.66982e-20	36.7252
CARF	0.200099	2.70093	6.69442	3.28862e-11	3.30565e-10	14.7706		XRCC5	-0.298573	8.19983	-10.3054	6.12339e-24	6.1551e-23	43.3502		DERA	-0.352469	7.5262	-9.57028	5.64633e-21	5.67558e-20	36.7236
CYP2U1	0.213954	3.4888	6.69306	3.31818e-11	3.33347e-10	14.7619		MRPS16	-0.281694	7.63677	-10.3037	6.22427e-24	6.25295e-23	43.3341		ECI1	0.408556	7.3108	9.5695	5.68627e-21	5.71247e-20	36.7166
CFTR	0.490887	5.5688	6.69117	3.35981e-11	3.37338e-10	14.7497		FKTN	-0.402744	4.7457	-10.3001	6.43907e-24	6.46506e-23	43.3006		NUDT5	-0.316122	7.21356	-9.56742	5.79366e-21	5.81704e-20	36.6982
ASXL1	0.249876	6.0274	6.68992	3.38758e-11	3.39932e-10	14.7417		STK4	-0.373369	5.30023	-10.2987	6.52952e-24	6.55215e-23	43.2868		PNN	-0.383016	7.52326	-9.56648	5.84299e-21	5.86325e-20	36.6899
PDSS1	-0.188652	5.77552	-6.68975	3.39141e-11	3.40123e-10	14.7406		RBBP4	-0.304986	6.28446	-10.2975	6.60463e-24	6.62376e-23	43.2755		SDHD	-0.451793	6.4254	-9.56432	5.95761e-21	5.97487e-20	36.6707
GRM8	0.54345	3.96577	6.68735	3.44544e-11	3.45346e-10	14.7252		TIA1	-0.411128	6.07792	-10.2922	6.94816e-24	6.96433e-23	43.2254		CISD2	-0.282409	5.16201	-9.56201	6.08241e-21	6.09656e-20	36.6503
TTC4	-0.143311	4.56955	-6.68702	3.45313e-11	3.4592e-10	14.7231		REV1	-0.295638	4.95034	-10.2915	6.98941e-24	7.0017e-23	43.2196		C11orf68	0.32484	7.00079	9.55989	6.19959e-21	6.21049e-20	36.6315
VAMP5	-0.335344	5.46641	-6.68505	3.49809e-11	3.50225e-10	14.7105		URI1	-0.312151	6.26739	-10.2914	7.00001e-24	7.00835e-23	43.2181		RAP2A	-0.394723	5.65763	-9.55925	6.23511e-21	6.24253e-20	36.6259
AGPAT2	-0.297503	8.3772	-6.68478	3.50437e-11	3.50656e-10	14.7087		CHMP5	-0.394573	8.29972	-10.291	7.02351e-24	7.02789e-23	43.2148		PHYH	-0.510408	7.48081	-9.55704	6.36017e-21	6.36414e-20	36.6063
SDR39U1	-0.187425	5.40794	-6.68377	3.52774e-11	3.52793e-10	14.7023		MAPKAPK5	-0.295418	6.02134	-10.291	7.02876e-24	7.02915e-23	43.214		USP8	-0.357461	5.29635	-9.55449	6.50787e-21	6.50543e-20	36.5837
STUB1	-0.252681	8.03441	-6.68289	3.54825e-11	3.54645e-10	14.6966		CHCHD7	-0.424916	6.76407	-10.2872	7.28276e-24	7.27905e-23	43.1789		TAF1A	-0.498502	4.47924	-9.55448	6.50875e-21	6.50543e-20	36.5836
LDHA	-0.194677	11.1882	-6.67929	3.6333e-11	3.6294e-10	14.6736		CDCA3	-0.438074	6.44906	-10.286	7.36923e-24	7.36131e-23	43.1673		HRAS	0.405728	6.73596	9.55135	6.69434e-21	6.68714e-20	36.5559
PPP4R1	-0.23885	6.84635	-6.67903	3.63952e-11	3.63356e-10	14.6719		CRYZ	-0.662288	6.9158	-10.2858	7.38044e-24	7.36834e-23	43.1658		CORO1A	0.613982	6.37175	9.54664	6.98324e-21	6.97179e-20	36.5143
DCTPP1	-0.249163	8.86572	-6.67845	3.65343e-11	3.64538e-10	14.6682		SHC2	0.615	5.22401	10.2823	7.63718e-24	7.62036e-23	43.132		UHMK1	-0.48844	6.44836	-9.54523	7.07241e-21	7.05682e-20	36.5018
IRF7	-0.362803	6.44143	-6.67818	3.66009e-11	3.64997e-10	14.6664		NCKAP1	-0.388517	6.36481	-10.2771	8.02078e-24	7.99859e-23	43.0836		CDC34	0.325133	7.10898	9.54444	7.12256e-21	7.10285e-20	36.4948
NDUFA2	-0.224153	6.20589	-6.67697	3.68923e-11	3.67694e-10	14.6587		PBXIP1	0.438046	6.6057	10.2756	8.14011e-24	8.11301e-23	43.069		PHF11	-0.403428	5.55942	-9.54424	7.13564e-21	7.11188e-20	36.493
RFXANK	-0.202882	7.06367	-6.67624	3.70707e-11	3.69264e-10	14.654		PPM1A	-0.309203	5.47098	-10.2739	8.27144e-24	8.23925e-23	43.0532		RNF14	-0.317458	5.56083	-9.54139	7.32021e-21	7.29173e-20	36.4679
FIGN	0.156249	2.08705	6.67579	3.71814e-11	3.70158e-10	14.6511		KPNA4	-0.284767	6.17456	-10.2727	8.37004e-24	8.33277e-23	43.0415		CPEB2	-0.369484	4.29361	-9.54116	7.33538e-21	7.30271e-20	36.4658
XPNPEP2	0.639408	4.15931	6.67462	3.74674e-11	3.72795e-10	14.6436		GLE1	-0.282289	6.03316	-10.2722	8.40385e-24	8.36171e-23	43.0375		FAM172A	-0.355536	4.95351	-9.53981	7.4249e-21	7.38767e-20	36.4539
LONP1	-0.252469	7.67707	-6.67345	3.77569e-11	3.75464e-10	14.6362		THAP6	-0.274683	4.19083	-10.2707	8.531e-24	8.48345e-23	43.0227		KLHL9	-0.288037	5.45916	-9.53966	7.4352e-21	7.39376e-20	36.4525
WDR4	-0.263859	5.92083	-6.67201	3.81178e-11	3.7884e-10	14.6269		CCNT2	-0.319998	4.87922	-10.2688	8.6874e-24	8.63411e-23	43.0047		OSBPL9	-0.34283	7.07185	-9.53669	7.63611e-21	7.58927e-20	36.4263
VPS72	-0.172631	7.61632	-6.66779	3.9188e-11	3.89257e-10	14.6		HAUS8	-0.34479	4.65342	-10.2677	8.77407e-24	8.71535e-23	42.9949		GOPC	-0.372365	5.93704	-9.53656	7.64504e-21	7.59388e-20	36.4251
PCBP1	-0.425427	7.86975	-6.66764	3.9229e-11	3.89445e-10	14.5989		DCAF16	-0.334968	5.49918	-10.2632	9.15749e-24	9.09109e-23	42.9526		KDM1B	-0.477116	5.44899	-9.53649	7.64983e-21	7.59436e-20	36.4245
PDE3B	0.277581	4.45717	6.66754	3.92544e-11	3.89479e-10	14.5983		MRRF	-0.307732	6.17705	-10.2628	9.19932e-24	9.12748e-23	42.9481		EXOSC8	-0.391453	7.29527	-9.53375	7.83967e-21	7.77845e-20	36.4003
MLEC	-0.257371	9.31942	-6.66545	3.97966e-11	3.94637e-10	14.585		CHML	-0.431715	3.81344	-10.2597	9.47586e-24	9.39659e-23	42.9189		RPIA	-0.38873	8.38395	-9.53182	7.97708e-21	7.91034e-20	36.3832
B9D2	-0.261003	4.9917	-6.66431	4.00948e-11	3.9737e-10	14.5777		HSDL2	-0.378761	6.14029	-10.2561	9.80543e-24	9.71794e-23	42.8851		UBE2K	-0.293715	7.62816	-9.52746	8.29473e-21	8.22072e-20	36.3448
VPS53	-0.181674	3.97448	-6.66081	4.10272e-11	4.06383e-10	14.5553		CEP76	-0.452159	4.65131	-10.254	1.00027e-23	9.9079e-23	42.8654		ZNF197	-0.303606	3.70382	-9.5251	8.47195e-21	8.39165e-20	36.3239
MBNL2	0.281602	6.03657	6.66063	4.10771e-11	4.0665e-10	14.5541		EXOG	-0.298983	3.79825	-10.2538	1.00185e-23	9.91797e-23	42.8639		SLC25A16	-0.264342	4.86103	-9.52385	8.56796e-21	8.48199e-20	36.3128
RPA3	-0.232842	7.5604	-6.65664	4.21659e-11	4.17194e-10	14.5287		CD58	-0.368469	5.79423	-10.2522	1.01752e-23	1.00675e-22	42.8485		MET	-0.541881	7.18336	-9.5224	8.68011e-21	8.5882e-20	36.3
ULBP3	-0.301944	3.16776	-6.65623	4.22802e-11	4.18091e-10	14.5261		ITGB1BP1	-0.273208	5.45316	-10.2511	1.02865e-23	1.01719e-22	42.8378		C1orf52	-0.291531	5.11875	-9.52063	8.81854e-21	8.72028e-20	36.2845
COMMD9	-0.183828	6.12162	-6.65385	4.29464e-11	4.24441e-10	14.5108		CAMKMT	-0.334102	4.1222	-10.2476	1.06281e-23	1.05038e-22	42.8055		EGFL7	0.553042	5.37423	9.51495	9.27864e-21	9.17012e-20	36.2344
E2F8	-0.322409	5.49379	-6.65111	4.37235e-11	4.31879e-10	14.4934		ZNRF2	-0.355982	4.98146	-10.2429	1.11139e-23	1.09778e-22	42.7614		REL	-0.343093	4.04712	-9.51464	9.30458e-21	9.19062e-20	36.2316
COX5B	-0.233071	9.72628	-6.6495	4.41893e-11	4.36236e-10	14.4831		C2orf76	-0.401994	4.87822	-10.2392	1.15125e-23	1.13651e-22	42.7266		ARL6	-0.365912	3.37013	-9.5144	9.32481e-21	9.20545e-20	36.2295
TMEM177	-0.185148	5.60066	-6.64924	4.42655e-11	4.36745e-10	14.4814		CEP120	-0.369079	4.50997	-10.239	1.15387e-23	1.13846e-22	42.7243		APOO	-0.364912	6.54455	-9.5134	9.40876e-21	9.28313e-20	36.2207
EFHC1	0.193832	4.0058	6.64894	4.43506e-11	4.3734e-10	14.4795		MTPN	-0.399516	5.65629	-10.233	1.22127e-23	1.20429e-22	42.6682		UBE4A	-0.364073	7.18194	-9.51187	9.5381e-21	9.40549e-20	36.2072
SPR	-0.201944	8.09223	-6.64719	4.48642e-11	4.42158e-10	14.4683		MMAA	-0.294685	3.87468	-10.2323	1.23004e-23	1.21226e-22	42.6612		NUDT18	0.375513	5.13882	9.51169	9.55407e-21	9.41598e-20	36.2056
UBB	-0.181016	11.2997	-6.64491	4.55377e-11	4.48268e-10	14.4538		ZNF107	-0.378845	3.91697	-10.2272	1.29113e-23	1.27176e-22	42.6133		PCGF6	-0.358193	5.12048	-9.50863	9.81884e-21	9.67153e-20	36.1786
SLC22A3	0.381837	5.5045	6.64485	4.5556e-11	4.48268e-10	14.4535		LDOC1	0.455619	3.97031	10.2268	1.29602e-23	1.27586e-22	42.6096		RTCA	-0.279186	6.38436	-9.50751	9.91829e-21	9.76404e-20	36.1687
REG1A	-1.43779	7.27369	-6.64484	4.55604e-11	4.48268e-10	14.4534		RRM2B	-0.535022	5.75486	-10.2262	1.30373e-23	1.28274e-22	42.6037		SEC22A	-0.275279	4.31649	-9.50374	1.02584e-20	1.00932e-19	36.1355
SENP7	0.255279	3.60388	6.64446	4.56735e-11	4.49131e-10	14.4509		STARD4	-0.585641	5.98212	-10.224	1.33107e-23	1.30891e-22	42.5832		VWA1	0.420036	5.36145	9.50291	1.03349e-20	1.01629e-19	36.1282
CPEB2	0.224324	4.29361	6.64378	4.58778e-11	4.50889e-10	14.4466		SC5D	-0.434678	5.33759	-10.2231	1.34234e-23	1.31925e-22	42.5749		EAF1	-0.363924	6.06734	-9.50198	1.0421e-20	1.02418e-19	36.12
DDX49	-0.196203	6.2376	-6.64362	4.59245e-11	4.51097e-10	14.4456		NCOA7	-0.468185	5.98915	-10.2216	1.36126e-23	1.3371e-22	42.561		BTC	-0.491417	4.28491	-9.49656	1.09386e-20	1.07445e-19	36.0723
ZNF345	0.221943	3.28873	6.63899	4.73395e-11	4.64738e-10	14.4161		POLR3B	-0.285566	4.07456	-10.2182	1.40598e-23	1.38027e-22	42.5291		MDN1	-0.41161	4.29642	-9.49641	1.09532e-20	1.07529e-19	36.071
G6PD	-0.286191	6.43009	-6.63475	4.8672e-11	4.77554e-10	14.3891		PARD6B	-0.435786	4.36108	-10.2152	1.44639e-23	1.41915e-22	42.5011		SOWAHC	-0.462175	7.02585	-9.49378	1.1214e-20	1.10028e-19	36.0478
LANCL2	-0.168402	5.61757	-6.63315	4.91835e-11	4.82304e-10	14.3789		LIAS	-0.433538	4.55723	-10.2143	1.45912e-23	1.43084e-22	42.4925		ZW10	-0.326085	6.53253	-9.49241	1.1352e-20	1.1132e-19	36.0357
UNC119B	-0.209558	5.37644	-6.63077	4.99567e-11	4.89614e-10	14.3637		CMPK1	-0.406497	7.84384	-10.2126	1.48341e-23	1.45386e-22	42.4761		ALPK1	-0.332426	4.12966	-9.49121	1.14749e-20	1.12463e-19	36.0251
RGS14	-0.233446	4.84725	-6.6295	5.0372e-11	4.93411e-10	14.3557		IFT81	-0.339642	4.04748	-10.2073	1.55932e-23	1.52741e-22	42.4269		HIC1	0.415342	3.73103	9.49086	1.15103e-20	1.12747e-19	36.0221
PLK4	-0.266289	4.47335	-6.6293	5.04388e-11	4.93791e-10	14.3544		MYO1B	-0.392119	6.28764	-10.2069	1.56484e-23	1.53196e-22	42.4234		CRIM1	-0.480927	7.06884	-9.48899	1.17045e-20	1.14586e-19	36.0056
MOV10	-0.230766	5.9182	-6.6286	5.06687e-11	4.95767e-10	14.35		COA5	-0.298833	6.39832	-10.2065	1.57136e-23	1.53749e-22	42.4193		ZNF431	-0.351958	3.41031	-9.48843	1.17632e-20	1.15056e-19	36.0007
PARD3B	0.217694	3.78042	6.62843	5.07248e-11	4.96042e-10	14.3489		SLC4A7	-0.427385	3.97825	-10.2037	1.61348e-23	1.57783e-22	42.3931		RAD54B	-0.461607	4.34563	-9.48841	1.17655e-20	1.15056e-19	36.0005
LSM6	-0.199431	6.60855	-6.62757	5.10112e-11	4.98566e-10	14.3434		GFPT1	-0.455626	8.16916	-10.1966	1.72659e-23	1.68675e-22	42.3262		CETN2	-0.398619	8.13828	-9.48768	1.18419e-20	1.15739e-19	35.9941
KIDINS220	0.200683	4.8537	6.62585	5.1589e-11	5.03934e-10	14.3325		MGAT4A	-0.441271	5.29669	-10.1966	1.72677e-23	1.68675e-22	42.3261		CPSF3	-0.282529	7.38872	-9.4858	1.20429e-20	1.17638e-19	35.9776
[truncated: 6,576 more rows]

## Sheet: Sheet6
Table S6: The gene of construction PAMscore
[truncated: 329 more rows]

## Sheet: Sheet7
Table S7: Samples clustering in CRC RNA-seq meta cohorts
[truncated: 1,225 more rows]

[truncated: 4 more sheets: Sheet8, Sheet9, Sheet10, Sheet11]
